# Supplementary material for: Transcriptome characterization of moso bamboo (Phyllostachys edulis) seedlings in response to exogenous gibberellin applications
Source: BMC Plant Biol. 2018 Jun 20;18:125. doi: 10.1186/s12870-018-1336-z (PMC6011363; doi:10.1186/s12870-018-1336-z)
Supplement: Supplementary file 1 — Table S2. Summary of RNA-Seq mapping. (XLSX 30 kb) [file 12870_2018_1336_MOESM1_ESM.xlsx]

## Sheet: RNA-seq DATA
	G4h_rep1	G4h_rep2	G4h_rep3	Mock4h_rep1	Mock4h_rep2	Mock4h_rep3
left_reads	22799083	21912785	20782593	20763183	29830327	26196766
right_reads	22799083	21912785	20782593	20763183	29830327	26196766
Total Reads	45598166	43825570	41565186	41526366	59660654	52393532
mapping reads	40029164	38499858	36771728	36639073	52772436	46019559
mapping rate	0.878	0.878	0.885	0.882	0.885	0.878
Aligned pairs	18411258	17704915	16989468	16909198	24388909	21187557
uniqe alignment	16596852	16166241	15164253	15412770	22031390	19541190
