# Supplementary material for: Transcriptome characterization of moso bamboo (Phyllostachys edulis) seedlings in response to exogenous gibberellin applications
Source: BMC Plant Biol. 2018 Jun 20;18:125. doi: 10.1186/s12870-018-1336-z (PMC6011363; doi:10.1186/s12870-018-1336-z)
Supplement: Supplementary file 2 — Table S3. List of significant differentially expressed genes. (XLSX 1396 kb) [file 12870_2018_1336_MOESM2_ESM.xlsx]

## Sheet: 工作表1
GeneName	Mock_repeat1	Mock_repeat2	Mock_repeat3	treatment_repeat1	treatment_repeat2	treatment_repeat3	fold_change	log2fold_change	pvalue	FDR	BriefDescription	NR	NT	SwissProt
PH01004805G0060	23.147	22.7398	23.2375	112.013	122.821	120.052	5.13403	2.36009	1.11883e-161	7.11327e-158	isoflavone_expressed	gi|473724179|gb|EMS45018.1|_Leucoanthocyanidin_reductase_[Triticum_urartu]	gi|297600681|ref|NM_001056147.2|_Oryza_sativa_Japonica_Group_Os03g0259400_(Os03g0259400)_mRNA,_complete_cds	sp|Q84V83|LAR_DESUN_Leucoanthocyanidin_reductase_OS=Desmodium_uncinatum_GN=LAR_PE=1_SV=1
PH01001675G0360	59.7227	61.6797	60.3262	302.039	333.716	305.043	5.17694	2.3721	8.96409e-145	4.07085e-141	---NA---	NA	gi|242384162|emb|FP092806.1|_Phyllostachys_edulis_cDNA_clone:_bphyem002i14,_full_insert_sequence	NA
PH01000081G1840	10.1488	8.88772	9.66368	61.5435	61.2619	74.9132	6.88909	2.78431	5.26777e-144	2.09322e-140	fad_binding_domain_containing_expressed	gi|960454542|ref|XP_014752004.1|_PREDICTED:_6-hydroxynicotinate_3-monooxygenase-like_[Brachypodium_distachyon]_x0001_gi|944088234|gb|KQK23586.1|_hypothetical_protein_BRADI_1g74780_[Brachypodium_distachyon]	gi|242383961|emb|FP097760.1|_Phyllostachys_edulis_cDNA_clone:_bphyem203d04,_full_insert_sequence	NA
PH01000023G0610	5.07282	4.39098	4.56328	38.674	36.6885	40.5761	8.26534	3.04707	1.3657e-142	4.82382e-139	tonoplast_intrinsic_protein	gi|514803098|ref|XP_004976439.1|_PREDICTED:_aquaporin_TIP2-3_[Setaria_italica]_x0001_gi|944234003|gb|KQK98365.1|_hypothetical_protein_SETIT_010925mg_[Setaria_italica]	gi|573942532|ref|XM_006653588.1|_PREDICTED:_Oryza_brachyantha_aquaporin_TIP2-3-like_(LOC102702844),_mRNA	NA
PH01000554G0550	22.9197	23.598	23.025	134.896	114.478	134.413	5.51872	2.46433	4.54148e-130	1.31245e-126	aux_iaa_protein	gi|32400272|emb|CAE00638.1|_IAA1_protein_[Triticum_aestivum]	gi|242033006|ref|XM_002463853.1|_Sorghum_bicolor_hypothetical_protein,_mRNA	sp|Q10D34|IAA13_ORYSJ_Auxin-responsive_protein_IAA13_OS=Oryza_sativa_subsp._japonica_GN=IAA13_PE=2_SV=1
PH01000513G0580	136.637	134.939	124.521	681.657	674.285	602.938	4.94545	2.3061	2.70894e-123	6.15104e-120	Os01g0510200	gi|357136236|ref|XP_003569711.1|_PREDICTED:_uncharacterized_protein_LOC100832037_[Brachypodium_distachyon]_x0001_gi|944074046|gb|KQK09530.1|_hypothetical_protein_BRADI_2g48540_[Brachypodium_distachyon]	gi|835972624|ref|XM_004969733.2|_PREDICTED:_Setaria_italica_uncharacterized_LOC101776777_(LOC101776777),_mRNA	NA
PH01000497G0760	12.6809	14.5754	14.4373	73.7462	70.5397	80.3798	5.3885	2.42988	6.91286e-118	1.09877e-114	aux_iaa_protein	gi|242033007|ref|XP_002463898.1|_hypothetical_protein_SORBIDRAFT_01g008480_[Sorghum_bicolor]_x0001_gi|241917752|gb|EER90896.1|_hypothetical_protein_SORBIDRAFT_01g008480_[Sorghum_bicolor]	NA	NA
PH01001692G0180	1.20528	1.16213	1.66345	33.1352	33.1532	30.1463	23.9241	4.58039	3.97367e-115	5.49213e-112	lipid_transfer_protein	gi|125549288|gb|EAY95110.1|_hypothetical_protein_OsI_16927_[Oryza_sativa_Indica_Group]	gi|242385163|emb|FP093215.1|_Phyllostachys_edulis_cDNA_clone:_bphyst002d20,_full_insert_sequence	sp|P14009|14KD_DAUCA_14_kDa_proline-rich_protein_DC2.15_OS=Daucus_carota_PE=2_SV=1
PH01000117G0360	4.27391	4.28843	4.71339	22.4447	22.4774	24.7758	5.25002	2.39232	1.05341e-114	1.39529e-111	bgl31_orysj_ame:_full=beta-glucosidase_31_short=os9bglu31_flags:_precursor	gi|242096190|ref|XP_002438585.1|_hypothetical_protein_SORBIDRAFT_10g022300_[Sorghum_bicolor]_x0001_gi|241916808|gb|EER89952.1|_hypothetical_protein_SORBIDRAFT_10g022300_[Sorghum_bicolor]	gi|242096189|ref|XM_002438540.1|_Sorghum_bicolor_hypothetical_protein,_mRNA	NA
PH01000290G0580	0.731854	1.19196	1.02402	8.77009	8.88983	8.51258	8.87856	3.15033	1.99053e-113	2.53108e-110	receptor_protein_kinase	gi|326528699|dbj|BAJ97371.1|_predicted_protein_[Hordeum_vulgare_subsp._vulgare]	gi|514797385|ref|XM_004973728.1|_PREDICTED:_Setaria_italica_probable_LRR_receptor-like_serine/threonine-protein_kinase_At4g26540_(LOC101778988),_mRNA	NA
PH01000351G0810	0.908292	1.11462	0.910331	7.93882	6.98192	7.63036	7.6881	2.94263	3.69544e-110	4.51825e-107	dehydration-responsive_expressed	gi|514806892|ref|XP_004978303.1|_PREDICTED:_probable_methyltransferase_PMT26_[Setaria_italica]_x0001_gi|944235113|gb|KQK99475.1|_hypothetical_protein_SETIT_012100mg_[Setaria_italica]	gi|955721755|ref|XM_004978246.3|_PREDICTED:_Setaria_italica_probable_methyltransferase_PMT26_(LOC101777948),_mRNA	NA
PH01000067G1370	11.6414	13.4615	12.4035	60.4144	58.5005	66.1692	4.93473	2.30297	6.57281e-110	7.52339e-107	oxalate_oxidase	NA	NA	NA
PH01001642G0080	6.68207	7.72677	7.11949	34.6773	33.5787	37.9805	4.93473	2.30297	6.62666e-110	7.52339e-107	germin-like_protein	gi|242033315|ref|XP_002464052.1|_hypothetical_protein_SORBIDRAFT_01g011370_[Sorghum_bicolor]_x0001_gi|241917906|gb|EER91050.1|_hypothetical_protein_SORBIDRAFT_01g011370_[Sorghum_bicolor]	gi|242383245|emb|FP097442.1|_Phyllostachys_edulis_cDNA_clone:_bphyem112b10,_full_insert_sequence	sp|P45851|OXO2_HORVU_Oxalate_oxidase_2_OS=Hordeum_vulgare_PE=2_SV=1
PH01002796G0200	12.8107	13.3065	11.8081	47.575	50.8824	50.7466	3.93416	1.97605	6.67407e-103	6.63006e-100	glycosyltransferase-like_protein	gi|289188050|gb|ADC92550.1|_UDP-glucosyltransferase_HvUGT13248_[Hordeum_vulgare_subsp._vulgare]	gi|573941613|ref|XM_006653132.1|_PREDICTED:_Oryza_brachyantha_UDP-glycosyltransferase_74E1-like_(LOC102708238),_partial_mRNA	NA
PH01001945G0320	4.15504	3.98201	3.65918	16.9158	17.2532	18.0301	4.42507	2.1457	9.90541e-100	8.74675e-97	cellulose_synthase	gi|357122474|ref|XP_003562940.1|_PREDICTED:_probable_mixed-linked_glucan_synthase_3_[Brachypodium_distachyon]_x0001_gi|944080478|gb|KQK15830.1|_hypothetical_protein_BRADI_1g25130_[Brachypodium_distachyon]	gi|960453921|ref|XM_003562892.3|_PREDICTED:_Brachypodium_distachyon_probable_mixed-linked_glucan_synthase_3_(LOC100823740),_mRNA	sp|Q6ZF85|CSLF3_ORYSJ_Probable_mixed-linked_glucan_synthase_3_OS=Oryza_sativa_subsp._japonica_GN=CSLF3_PE=3_SV=1
PH01000699G0780	1.52232	1.63266	1.42657	7.94409	8.01807	7.87672	5.20323	2.37941	2.09542e-96	1.75293e-93	receptor_protein_kinase	gi|242045076|ref|XP_002460409.1|_hypothetical_protein_SORBIDRAFT_02g027710_[Sorghum_bicolor]_x0001_gi|241923786|gb|EER96930.1|_hypothetical_protein_SORBIDRAFT_02g027710_[Sorghum_bicolor]	gi|242045075|ref|XM_002460364.1|_Sorghum_bicolor_hypothetical_protein,_mRNA	NA
PH01002029G0030	33.3131	28.1206	32.5183	186.565	165.262	153.094	5.37425	2.42606	7.83195e-94	6.22424e-91	abscisic_stress_ripening_protein	gi|270064291|gb|ACZ60124.1|_abscisic_stress_ripening_[Musa_ABB_Group]	gi|242070150|ref|XM_002450307.1|_Sorghum_bicolor_hypothetical_protein,_mRNA	NA
PH01000764G0290	37.7606	35.6425	43.0352	187.588	188.868	161.974	4.62417	2.20919	4.0873e-89	2.95298e-86	flavonol_glucosyltransferase	gi|115439381|ref|NP_001043970.1|_Os01g0697100_[Oryza_sativa_Japonica_Group]_x0001_gi|22535568|dbj|BAC10743.1|_glucosyltransferase-like_[Oryza_sativa_Japonica_Group]_x0001_gi|113533501|dbj|BAF05884.1|_Os01g0697100_[Oryza_sativa_Japonica_Group]_x0001_gi|215701288|dbj|BAG92712.1|_unnamed_protein_product_[Oryza_sativa_Japonica_Group]_x0001_gi|218188905|gb|EEC71332.1|_hypothetical_protein_OsI_03385_[O…	NA	NA
PH01000051G1910	32.8806	28.8426	30.0459	113.504	107.296	105.614	3.5569	1.83062	5.70488e-86	3.94245e-83	udp-glucose:_flavonoid_7-o-glucosyltransferase	gi|115438783|ref|NP_001043671.1|_Os01g0638000_[Oryza_sativa_Japonica_Group]_x0001_gi|15290080|dbj|BAB63773.1|_glucosyltransferase_IS5a-like_[Oryza_sativa_Japonica_Group]_x0001_gi|55297598|dbj|BAD68944.1|_glucosyltransferase_IS5a-like_[Oryza_sativa_Japonica_Group]_x0001_gi|113533202|dbj|BAF05585.1|_Os01g0638000_[Oryza_sativa_Japonica_Group]_x0001_gi|125571329|gb|EAZ12844.1|_hypothetical_protein_Os…	NA	NA
PH01000043G0370	26.6151	23.7839	26.7904	86.9864	87.7789	86.9041	3.38997	1.76127	2.81301e-84	1.78845e-81	hypothetical_protein_OsI_06095	gi|514709060|ref|XP_004951693.1|_PREDICTED:_uncharacterized_protein_LOC101759763_[Setaria_italica]_x0001_gi|944264212|gb|KQL28452.1|_hypothetical_protein_SETIT_016576mg_[Setaria_italica]	gi|242064229|ref|XM_002453359.1|_Sorghum_bicolor_hypothetical_protein,_mRNA	NA
PH01006528G0030	36.1536	37.1162	34.5264	146.404	139.465	127.478	3.83452	1.93905	3.01288e-84	1.87797e-81	glutathione_transferase	gi|326496773|dbj|BAJ98413.1|_predicted_protein_[Hordeum_vulgare_subsp._vulgare]_x0001_gi|326498325|dbj|BAJ98590.1|_predicted_protein_[Hordeum_vulgare_subsp._vulgare]	gi|242374734|emb|FP101053.1|_Phyllostachys_edulis_cDNA_clone:_bphylf052m02,_full_insert_sequence	sp|P46420|GSTF4_MAIZE_Glutathione_S-transferase_4_OS=Zea_mays_GN=GST4_PE=1_SV=2
PH01004835G0050	7.70202	8.574	8.65575	37.1883	39.1753	38.8218	4.62003	2.2079	2.26179e-82	1.30727e-79	auxin-induced_protein_expressed	gi|672209487|ref|XP_008780803.1|_PREDICTED:_IN2-2_protein-like,_partial_[Phoenix_dactylifera]	NA	NA
PH01003133G0160	316.917	322.613	321.322	979.628	934.932	933.2	2.96378	1.56744	3.94909e-82	2.24175e-79	---NA---	NA	NA	NA
PH01005634G0100	18.2576	17.0307	21.1722	89.1417	90.6336	77.4131	4.55519	2.18751	4.29564e-81	2.35438e-78	tpa:_class_iii_peroxidase_11_precursor	gi|223947807|gb|ACN27987.1|_unknown_[Zea_mays]_x0001_gi|414877173|tpg|DAA54304.1|_TPA:_putative_class_III_secretory_plant_peroxidase_family_protein_[Zea_mays]	gi|514772844|ref|XM_004967538.1|_PREDICTED:_Setaria_italica_peroxidase_2-like_(LOC101775549),_mRNA	NA
PH01001010G0080	23.7686	24.009	25.3283	102.043	97.1569	87.1556	3.917	1.96975	1.07608e-80	5.79788e-78	rna_recognition_motif_-containing	gi|115452347|ref|NP_001049774.1|_Os03g0286500_[Oryza_sativa_Japonica_Group]_x0001_gi|108707565|gb|ABF95360.1|_RNA_recognition_motif_family_protein,_expressed_[Oryza_sativa_Japonica_Group]_x0001_gi|113548245|dbj|BAF11688.1|_Os03g0286500_[Oryza_sativa_Japonica_Group]_x0001_gi|937908711|dbj|BAS83631.1|_Os03g0286500_[Oryza_sativa_Japonica_Group]	gi|242383518|emb|FP092362.1|_Phyllostachys_edulis_cDNA_clone:_bphyst007m05,_full_insert_sequence	NA
PH01001491G0460	2.11399	2.20218	2.09778	6.32071	7.08427	7.38213	3.24092	1.6964	1.7701e-76	8.52572e-74	methylcrotonoyl-_carboxylase_alpha_mitochondrial_expressed	gi|584431733|gb|AHI94840.1|_acetyl-coenzyme_A_carboxylase_[Eleusine_indica]	gi|242083633|ref|XM_002442197.1|_Sorghum_bicolor_hypothetical_protein,_mRNA	sp|Q8S6N5|ACC1_ORYSJ_Acetyl-CoA_carboxylase_1_OS=Oryza_sativa_subsp._japonica_GN=ACC1_PE=3_SV=1
PH01003159G0100	4.60222	3.22725	3.76914	24.9448	22.3299	24.8109	6.21502	2.63576	2.21442e-74	1.05066e-71	auxin-induced_protein	gi|475580273|gb|EMT18553.1|_Auxin-responsive_protein_IAA12_[Aegilops_tauschii]	gi|151418982|dbj|AK250333.1|_Hordeum_vulgare_subsp._vulgare_cDNA_clone:_FLbaf75k14,_mRNA_sequence	sp|Q75GK1|IAA12_ORYSJ_Auxin-responsive_protein_IAA12_OS=Oryza_sativa_subsp._japonica_GN=IAA12_PE=2_SV=1
PH01002358G0160	21.9773	22.4219	22.4981	72.6745	70.0984	67.0114	3.13592	1.64889	3.41509e-74	1.5965e-71	flavonol_glucosyltransferase	gi|242091173|ref|XP_002441419.1|_hypothetical_protein_SORBIDRAFT_09g026310_[Sorghum_bicolor]_x0001_gi|241946704|gb|EES19849.1|_hypothetical_protein_SORBIDRAFT_09g026310_[Sorghum_bicolor]	gi|242091172|ref|XM_002441374.1|_Sorghum_bicolor_hypothetical_protein,_mRNA	NA
PH01001916G0130	3.28941	3.16676	3.07786	16.1775	15.4415	16.0825	5.00329	2.32288	3.7397e-74	1.72292e-71	short_chain_dehydrogenase_reductase_family_expressed	gi|242061724|ref|XP_002452151.1|_hypothetical_protein_SORBIDRAFT_04g020710_[Sorghum_bicolor]_x0001_gi|241931982|gb|EES05127.1|_hypothetical_protein_SORBIDRAFT_04g020710_[Sorghum_bicolor]	gi|242381675|emb|FP091322.1|_Phyllostachys_edulis_cDNA_clone:_bphyem105f21,_full_insert_sequence	sp|P0DKC6|HSD1B_ARATH_11-beta-hydroxysteroid_dehydrogenase_1B_OS=Arabidopsis_thaliana_GN=HSD1_PE=1_SV=1
PH01002251G0150	24.8533	27.6798	27.3832	97.271	95.1608	100.975	3.67143	1.87634	1.58876e-73	7.1134e-71	expressed_protein	gi|474060015|gb|EMS53941.1|_hypothetical_protein_TRIUR3_31661_[Triticum_urartu]	gi|242382638|emb|FP091880.1|_Phyllostachys_edulis_cDNA_clone:_bphyst003m18,_full_insert_sequence	NA
PH01000097G1540	9.42278	8.79412	7.40426	30.7455	31.3628	34.8726	3.78518	1.92036	1.29005e-71	5.69573e-69	methionyl-trna_expressed	gi|115481896|ref|NP_001064541.1|_Os10g0400100_[Oryza_sativa_Japonica_Group]_x0001_gi|78708564|gb|ABB47539.1|_methionyl-tRNA_synthetase,_putative,_expressed_[Oryza_sativa_Japonica_Group]_x0001_gi|113639150|dbj|BAF26455.1|_Os10g0400100_[Oryza_sativa_Japonica_Group]_x0001_gi|215695151|dbj|BAG90342.1|_unnamed_protein_product_[Oryza_sativa_Japonica_Group]_x0001_gi|218184471|gb|EEC66898.1|_hypothetical…	NA	NA
PH01002335G0340	10.3082	7.31665	9.22013	60.4071	54.3719	48.9033	6.09732	2.60817	3.02196e-71	1.29818e-68	cys2_his2_zinc-finger_protein	gi|514812940|ref|XP_004981259.1|_PREDICTED:_zinc_finger_protein_ZAT12-like_[Setaria_italica]_x0001_gi|944222034|gb|KQK86438.1|_hypothetical_protein_SETIT_037672mg_[Setaria_italica]	gi|242388745|emb|FP100175.1|_Phyllostachys_edulis_cDNA_clone:_bphyem123g23,_full_insert_sequence	sp|Q42410|ZAT12_ARATH_Zinc_finger_protein_ZAT12_OS=Arabidopsis_thaliana_GN=ZAT12_PE=2_SV=1
PH01001859G0010	119.294	115.065	124.698	375.493	390.504	347.678	3.10166	1.63304	4.90578e-71	2.07933e-68	lipoxygenase_expressed	gi|573926047|ref|XP_006650559.1|_PREDICTED:_linoleate_9S-lipoxygenase_2-like_[Oryza_brachyantha]	gi|573926046|ref|XM_006650496.1|_PREDICTED:_Oryza_brachyantha_linoleate_9S-lipoxygenase_2-like_(LOC102710961),_mRNA	sp|P29250|LOX2_ORYSJ_Linoleate_9S-lipoxygenase_2_OS=Oryza_sativa_subsp._japonica_GN=LOX1.1_PE=2_SV=2
PH01003289G0040	1.80737	1.62226	1.76747	9.38638	8.74293	9.72954	5.36046	2.42236	5.61903e-71	2.35031e-68	Os06g0652100	gi|115469266|ref|NP_001058232.1|_Os06g0652100_[Oryza_sativa_Japonica_Group]_x0001_gi|51535000|dbj|BAD38124.1|_hypothetical_protein_[Oryza_sativa_Japonica_Group]_x0001_gi|51535031|dbj|BAD37402.1|_hypothetical_protein_[Oryza_sativa_Japonica_Group]_x0001_gi|113596272|dbj|BAF20146.1|_Os06g0652100_[Oryza_sativa_Japonica_Group]_x0001_gi|125598064|gb|EAZ37844.1|_hypothetical_protein_OsJ_22188_[Oryza_sat…	gi|960453293|ref|XM_003560321.3|_PREDICTED:_Brachypodium_distachyon_uncharacterized_LOC100843414_(LOC100843414),_mRNA	sp|Q5UNY4|YL728_MIMIV_Uncharacterized_protein_L728_OS=Acanthamoeba_polyphaga_mimivirus_GN=MIMI_L728_PE=4_SV=1
PH01004521G0090	57.1072	53.6809	61.8922	181.088	181.552	173.657	3.10573	1.63493	7.02917e-71	2.90195e-68	flavonol_3-sulfotransferase	gi|475600552|gb|EMT24568.1|_Flavonol_4'-sulfotransferase_[Aegilops_tauschii]	gi|151419739|dbj|AK251091.1|_Hordeum_vulgare_subsp._vulgare_cDNA_clone:_FLbaf99l05,_mRNA_sequence	sp|P52837|F4ST_FLACH_Flavonol_4'-sulfotransferase_OS=Flaveria_chlorifolia_PE=1_SV=1
PH01001881G0200	6.89586	7.08671	5.40717	25.3066	26.5014	25.4406	3.98399	1.99421	2.9358e-68	1.12441e-65	flavonoid_glucosyl-transferase	gi|669028215|emb|CDM81935.1|_unnamed_protein_product_[Triticum_aestivum]	gi|187373025|gb|EU496506.1|_Avena_strigosa_clone_AsGT16f23_UDP-glycosyltransferase_UGT98B4_mRNA,_complete_cds	NA
PH01005362G0110	6.85397	7.57775	6.66797	24.8263	25.8381	22.8668	3.48494	1.80113	3.06674e-67	1.09875e-64	raffinose_synthase_or_seed_imbibition_protein	gi|514813096|ref|XP_004981334.1|_PREDICTED:_probable_galactinol--sucrose_galactosyltransferase_2_[Setaria_italica]_x0001_gi|944222123|gb|KQK86527.1|_hypothetical_protein_SETIT_034348mg_[Setaria_italica]	gi|242037684|ref|XM_002466192.1|_Sorghum_bicolor_hypothetical_protein,_mRNA	sp|Q94A08|RFS2_ARATH_Probable_galactinol--sucrose_galactosyltransferase_2_OS=Arabidopsis_thaliana_GN=RFS2_PE=2_SV=2
PH01000076G1790	76.1366	71.7252	73.8493	270.779	285.79	233.315	3.56267	1.83296	5.16493e-66	1.80426e-63	acid_phosphatase	NA	NA	NA
PH01001860G0300	1.71077	1.52151	1.71118	10.8736	9.81522	9.40872	6.08835	2.60605	2.31254e-65	7.90465e-63	mate_efflux_family_expressed	gi|836026445|ref|XP_004983270.2|_PREDICTED:_protein_DETOXIFICATION_16-like_[Setaria_italica]	gi|836026444|ref|XM_004983213.2|_PREDICTED:_Setaria_italica_protein_DETOXIFICATION_16-like_(LOC101753500),_mRNA	NA
PH01000164G0280	1.185	1.20347	1.19236	7.77866	7.44155	7.38774	6.31359	2.65846	8.43722e-65	2.82523e-62	hga1	gi|573948319|ref|XP_006656465.1|_PREDICTED:_protein_O-linked-mannose_beta-1,4-N-acetylglucosaminyltransferase_2-like_isoform_X1_[Oryza_brachyantha]	NA	NA
PH01003810G0120	40.5693	27.7897	38.1717	156.039	157.338	152.894	4.37687	2.1299	4.35331e-64	1.41211e-61	cortical_cell_delineating_protein_expressed	gi|242035145|ref|XP_002464967.1|_hypothetical_protein_SORBIDRAFT_01g029610_[Sorghum_bicolor]_x0001_gi|241918821|gb|EER91965.1|_hypothetical_protein_SORBIDRAFT_01g029610_[Sorghum_bicolor]	gi|242387561|emb|FP094420.1|_Phyllostachys_edulis_cDNA_clone:_bphyst008l15,_full_insert_sequence	NA
PH01001115G0330	4.86832	5.60978	5.22989	16.609	17.6968	17.8013	3.31723	1.72998	8.47882e-64	2.64248e-61	adp-glucose_pyrophosphorylase_large_subunit_isoform	NA	NA	NA
PH01001153G0590	1.20741	1.40027	1.90444	10.1276	10.4833	9.48082	6.66908	2.73749	1.40225e-63	4.32778e-61	heavy_metal-associated_domain_containing_expressed	gi|115474117|ref|NP_001060657.1|_Os07g0682000_[Oryza_sativa_Japonica_Group]_x0001_gi|33146673|dbj|BAC80019.1|_unknown_protein_[Oryza_sativa_Japonica_Group]_x0001_gi|113612193|dbj|BAF22571.1|_Os07g0682000_[Oryza_sativa_Japonica_Group]_x0001_gi|125601539|gb|EAZ41115.1|_hypothetical_protein_OsJ_25609_[Oryza_sativa_Japonica_Group]_x0001_gi|215766756|dbj|BAG98984.1|_unnamed_protein_product_[Oryza_sati…	gi|242374701|emb|FP095861.1|_Phyllostachys_edulis_cDNA_clone:_bphyst003d10,_full_insert_sequence	NA
PH01001982G0470	23.3539	23.3898	27.9418	81.4087	80.3806	77.7005	3.20664	1.68106	2.1596e-63	6.60111e-61	12-oxophytodienoic_acid_reductase	gi|514761772|ref|XP_004964869.1|_PREDICTED:_12-oxophytodienoate_reductase_1-like_[Setaria_italica]_x0001_gi|944245495|gb|KQL09789.1|_hypothetical_protein_SETIT_006673mg_[Setaria_italica]	gi|242382558|emb|FP091800.1|_Phyllostachys_edulis_cDNA_clone:_bphyem123j20,_full_insert_sequence	sp|Q84QK0|OPR1_ORYSJ_12-oxophytodienoate_reductase_1_OS=Oryza_sativa_subsp._japonica_GN=OPR1_PE=2_SV=1
PH01001533G0400	9.1806	7.94949	8.11968	27.3746	29.6138	28.1633	3.37238	1.75377	3.17391e-63	9.51843e-61	anthocyanin_5-o-glucosyltransferase	gi|955720186|ref|XP_012702012.2|_PREDICTED:_LOW_QUALITY_PROTEIN:_crocetin_glucosyltransferase,_chloroplastic-like_[Setaria_italica]	gi|955720185|ref|XM_012846558.2|_PREDICTED:_Setaria_italica_crocetin_glucosyltransferase,_chloroplastic-like_(LOC101759749),_mRNA	NA
PH01000979G0230	1.37265	1.2227	1.52141	9.49626	7.98773	8.32759	6.26989	2.64844	1.17176e-62	3.41735e-60	phosphate_transporter_6	gi|242081799|ref|XP_002445668.1|_hypothetical_protein_SORBIDRAFT_07g023780_[Sorghum_bicolor]_x0001_gi|241942018|gb|EES15163.1|_hypothetical_protein_SORBIDRAFT_07g023780_[Sorghum_bicolor]	gi|242081798|ref|XM_002445623.1|_Sorghum_bicolor_hypothetical_protein,_mRNA	sp|Q8H6H0|PHT16_ORYSJ_Inorganic_phosphate_transporter_1-6_OS=Oryza_sativa_subsp._japonica_GN=PHT1-6_PE=1_SV=1
PH01002592G0140	46.8584	43.8606	46.3335	125.47	128.389	121.381	2.73793	1.45309	2.13389e-62	6.1112e-60	flavonol_glucosyltransferase	gi|514781523|ref|XP_004969864.1|_PREDICTED:_anthocyanidin_5,3-O-glucosyltransferase-like_[Setaria_italica]_x0001_gi|944242551|gb|KQL06859.1|_hypothetical_protein_SETIT_001302mg_[Setaria_italica]	gi|242382716|emb|FP091958.1|_Phyllostachys_edulis_cDNA_clone:_bphylf043f19,_full_insert_sequence	NA
PH01000357G0230	19.0154	20.9483	20.0139	49.4498	50.7965	54.5104	2.58024	1.36751	3.22247e-61	8.83095e-59	mrp-like_abc_transporter	NA	NA	NA
PH01000647G0370	2.14928	1.86369	2.16892	7.68828	7.80372	8.16884	3.82744	1.93638	3.66746e-61	9.96453e-59	pho1-like_protein	gi|703099651|ref|XP_010096706.1|_Phosphate_transporter_PHO1-1-like_protein_[Morus_notabilis]_x0001_gi|587876471|gb|EXB65558.1|_Phosphate_transporter_PHO1-1-like_protein_[Morus_notabilis]	gi|326512337|dbj|AK368321.1|_Hordeum_vulgare_subsp._vulgare_mRNA_for_predicted_protein,_complete_cds,_clone:_NIASHv2072C02	sp|Q651J5|PHO13_ORYSJ_Phosphate_transporter_PHO1-3_OS=Oryza_sativa_subsp._japonica_GN=PHO1-3_PE=2_SV=1
PH01000500G0890	5.96937	6.76107	5.8662	17.2708	18.8091	20.1735	3.02492	1.5969	8.81557e-60	2.29703e-57	mdr-like_abc_transporter	gi|27368857|emb|CAD59586.1|_MDR-like_ABC_transporter_[Oryza_sativa_Japonica_Group]	gi|960467779|ref|XM_003566978.3|_PREDICTED:_Brachypodium_distachyon_ABC_transporter_B_family_member_4-like_(LOC100842644),_transcript_variant_X2,_mRNA	NA
PH01000280G0260	3.49213	2.28373	3.52769	15.5551	15.7056	14.5467	4.92365	2.29973	1.95023e-58	4.88157e-56	glycosyl_hydrolase_family_3_n_terminal_domain_containing_expressed	gi|475608763|gb|EMT27147.1|_Periplasmic_beta-glucosidase_[Aegilops_tauschii]	gi|835973068|ref|XM_012845903.1|_PREDICTED:_Setaria_italica_beta-glucosidase_BoGH3B-like_(LOC101781781),_mRNA	NA
PH01001103G0600	122.196	116.504	118.745	298.367	293.672	294.355	2.4798	1.31023	6.56041e-58	1.57991e-55	short-chain_dehydrogenase_reductase	gi|669027431|emb|CDM80787.1|_unnamed_protein_product_[Triticum_aestivum]_x0001_gi|669029947|emb|CDM84309.1|_unnamed_protein_product_[Triticum_aestivum]	gi|242383770|emb|FP092613.1|_Phyllostachys_edulis_cDNA_clone:_bphyem120h20,_full_insert_sequence	NA
PH01003305G0130	3.60268	3.95426	3.33539	23.8835	24.8116	30.0698	7.23122	2.85424	1.68779e-57	4.00397e-55	tonoplast_intrinsic_protein	gi|115447705|ref|NP_001047632.1|_Os02g0658100_[Oryza_sativa_Japonica_Group]_x0001_gi|75296029|sp|Q7XA61.1|TIP21_ORYSJ_RecName:_Full=Probable_aquaporin_TIP2-1;_AltName:_Full=Tonoplast_intrinsic_protein_2-1;_Short=OsTIP2;1_x0001_gi|14140156|emb|CAC39073.1|_putative_aquaporin_[Oryza_sativa]_x0001_gi|32879774|dbj|BAC79359.1|_tonoplast_intrinsic_protein_[Oryza_sativa_Japonica_Group]_x0001_gi|49387590|…	gi|242389080|emb|FP100312.1|_Phyllostachys_edulis_cDNA_clone:_bphyem115i17,_full_insert_sequence	sp|Q7XA61|TIP21_ORYSJ_Probable_aquaporin_TIP2-1_OS=Oryza_sativa_subsp._japonica_GN=TIP2-1_PE=2_SV=1
PH01000410G0260	3.3922	3.56811	3.52648	13.2513	14.3814	15.1915	4.08363	2.02985	5.61848e-57	1.30369e-54	rmlc-_partial	gi|514746001|ref|XP_004961016.1|_PREDICTED:_plant_cysteine_oxidase_2-like_[Setaria_italica]_x0001_gi|944249761|gb|KQL14024.1|_hypothetical_protein_SETIT_022947mg_[Setaria_italica]	gi|32975088|dbj|AK065070.1|_Oryza_sativa_Japonica_Group_cDNA_clone:J013001K06,_full_insert_sequence	sp|Q9LXG9|PCO1_ARATH_Plant_cysteine_oxidase_1_OS=Arabidopsis_thaliana_GN=PCO1_PE=1_SV=1
PH01001390G0400	7.65892	7.95279	9.17648	30.0796	31.922	29.0226	3.67208	1.8766	9.87271e-56	2.21017e-53	probable_rav2-like_dna_binding_protein	gi|357160833|ref|XP_003578891.1|_PREDICTED:_B3_domain-containing_protein_Os11g0156000-like_[Brachypodium_distachyon]_x0001_gi|944056554|gb|KQJ92192.1|_hypothetical_protein_BRADI_4g42167_[Brachypodium_distachyon]	gi|573963396|ref|XM_006663773.1|_PREDICTED:_Oryza_brachyantha_B3_domain-containing_protein_Os11g0156000-like_(LOC102709227),_mRNA	sp|Q53QI0|Y1160_ORYSJ_B3_domain-containing_protein_Os11g0156000_OS=Oryza_sativa_subsp._japonica_GN=Os11g0156000_PE=2_SV=1
PH01000035G0630	6.00018	7.17136	5.35703	21.865	22.4785	27.0609	3.85375	1.94626	3.34699e-55	7.44038e-53	hypothetical_protein_OsJ_15139	NA	NA	NA
PH01000013G1830	60.0621	53.9074	52.3643	151.536	154.152	153.071	2.75806	1.46366	7.06518e-55	1.55969e-52	ef_hand_family_expressed	NA	gi|242384470|emb|FP098069.1|_Phyllostachys_edulis_cDNA_clone:_bphylf046c07,_full_insert_sequence	NA
PH01000627G0440	24.8201	27.6798	30.187	100.311	92.8917	88.3869	3.40549	1.76786	3.5174e-54	7.45431e-52	profilin_expressed	gi|514781646|ref|XP_004969894.1|_PREDICTED:_profilin-A_[Setaria_italica]	gi|115481509|ref|NM_001070883.1|_Oryza_sativa_Japonica_Group_Os10g0323600_(Os10g0323600)_mRNA,_complete_cds	sp|Q9FUD1|PROFA_ORYSJ_Profilin-A_OS=Oryza_sativa_subsp._japonica_GN=Os10g0323600_PE=2_SV=1
PH01005178G0030	8.19762	8.69082	7.47618	25.8855	26.8273	24.5846	3.17253	1.66563	1.11897e-53	2.35569e-51	Os11g0587300	gi|721675953|ref|XP_010237588.1|_PREDICTED:_uncharacterized_protein_LOC100824942_isoform_X1_[Brachypodium_distachyon]_x0001_gi|944052384|gb|KQJ88022.1|_hypothetical_protein_BRADI_4g14970_[Brachypodium_distachyon]	gi|960483307|ref|XM_010239286.2|_PREDICTED:_Brachypodium_distachyon_uncharacterized_LOC100824942_(LOC100824942),_transcript_variant_X1,_mRNA	NA
PH01003222G0150	10.3332	10.5067	10.7978	29.5537	30.3345	31.4342	2.8865	1.52932	2.01494e-53	4.21401e-51	pho85-like_protein	gi|357149192|ref|XP_003575031.1|_PREDICTED:_glycerophosphodiester_phosphodiesterase_GDPD1,_chloroplastic-like_[Brachypodium_distachyon]_x0001_gi|944064028|gb|KQJ99618.1|_hypothetical_protein_BRADI_3g44290_[Brachypodium_distachyon]	gi|960472960|ref|XM_003574983.3|_PREDICTED:_Brachypodium_distachyon_glycerophosphodiester_phosphodiesterase_GDPD1,_chloroplastic-like_(LOC100832479),_mRNA	sp|Q9SGA2|GDPD1_ARATH_Glycerophosphodiester_phosphodiesterase_GDPD1,_chloroplastic_OS=Arabidopsis_thaliana_GN=GDPD1_PE=1_SV=1
PH01000932G0100	2.05945	2.36683	2.66187	16.9167	13.6738	13.0738	6.16019	2.62297	2.5006e-53	5.16179e-51	dirigent-like_expressed	gi|573932300|ref|XP_006651257.1|_PREDICTED:_dirigent_protein_25-like_[Oryza_brachyantha]	gi|242374315|emb|FP095476.1|_Phyllostachys_edulis_cDNA_clone:_bphyem110g05,_full_insert_sequence	sp|O80630|DIR9_ARATH_Dirigent_protein_9_OS=Arabidopsis_thaliana_GN=DIR9_PE=2_SV=1
PH01000972G0440	6.30919	5.50194	6.124	23.2464	21.7123	23.0042	3.78937	1.92196	3.82171e-53	7.73811e-51	hypothetical_protein_OsI_03011	gi|669029326|emb|CDM83495.1|_unnamed_protein_product_[Triticum_aestivum]	gi|326491970|dbj|AK367007.1|_Hordeum_vulgare_subsp._vulgare_mRNA_for_predicted_protein,_complete_cds,_clone:_NIASHv2049O14	NA
PH01003918G0070	153.506	138.912	142.897	356.407	356.203	362.415	2.46954	1.30424	4.09434e-53	8.23766e-51	germin-like_protein	gi|475572096|gb|EMT16416.1|_Germin-like_protein_1-1_[Aegilops_tauschii]	gi|242384858|emb|FP098258.1|_Phyllostachys_edulis_cDNA_clone:_bphyem107h08,_full_insert_sequence	NA
PH01000510G0620	5.547	5.93884	6.07373	16.8653	16.7471	20.0717	3.05725	1.61224	6.8382e-52	1.32548e-49	calmodulin-binding_expressed	NA	NA	NA
PH01000112G0050	23.7431	27.0555	24.8691	99.2136	88.8151	77.0962	3.50381	1.80892	1.84943e-51	3.54167e-49	stress-induced_transcription_factor_nac1	gi|357125596|ref|XP_003564478.1|_PREDICTED:_NAC_domain-containing_protein_68-like_[Brachypodium_distachyon]_x0001_gi|944074823|gb|KQK10307.1|_hypothetical_protein_BRADI_2g53260_[Brachypodium_distachyon]	gi|960463831|ref|XM_003564430.3|_PREDICTED:_Brachypodium_distachyon_NAC_domain-containing_protein_68-like_(LOC100834178),_mRNA	NA
PH01005801G0070	10.3562	10.6081	12.5291	35.3242	33.7374	33.9249	3.07483	1.62051	6.8965e-51	1.27461e-48	bark_storage_protein	gi|475605752|gb|EMT26191.1|_Bark_storage_protein_A_[Aegilops_tauschii]	gi|242388265|emb|FP099894.1|_Phyllostachys_edulis_cDNA_clone:_bphylf034h03,_full_insert_sequence	sp|Q07469|BSPA_POPDE_Bark_storage_protein_A_OS=Populus_deltoides_GN=BSPA_PE=2_SV=1
PH01004026G0140	7.93562	8.01133	7.68816	29.9336	30.3675	24.1809	3.57443	1.83771	3.20579e-50	5.72521e-48	laccase_lac5-6	gi|514749455|ref|XP_004961862.1|_PREDICTED:_putative_laccase-11_[Setaria_italica]_x0001_gi|944250917|gb|KQL15180.1|_hypothetical_protein_SETIT_021592mg_[Setaria_italica]	gi|242374132|emb|FP100848.1|_Phyllostachys_edulis_cDNA_clone:_bphylf056l03,_full_insert_sequence	sp|Q0DHL5|LAC11_ORYSJ_Putative_laccase-11_OS=Oryza_sativa_subsp._japonica_GN=LAC11_PE=5_SV=2
PH01000122G1630	5.94171	5.71079	6.06222	19.3902	18.5231	17.8097	3.14558	1.65333	4.60593e-50	8.17978e-48	leaf_senescence_related	gi|242032507|ref|XP_002463648.1|_hypothetical_protein_SORBIDRAFT_01g003530_[Sorghum_bicolor]_x0001_gi|241917502|gb|EER90646.1|_hypothetical_protein_SORBIDRAFT_01g003530_[Sorghum_bicolor]	gi|115456200|ref|NM_001058236.1|_Oryza_sativa_Japonica_Group_Os03g0817500_(Os03g0817500)_mRNA,_complete_cds	NA
PH01000534G0230	3.25326	3.19383	1.8815	16.0337	18.5144	17.6233	6.26414	2.64712	2.72558e-49	4.76064e-47	wrky_transcription_factor	gi|474077711|gb|EMS54633.1|_WRKY_transcription_factor_18_[Triticum_urartu]	gi|115479182|ref|NM_001069720.1|_Oryza_sativa_Japonica_Group_Os09g0417800_(Os09g0417800)_mRNA,_complete_cds	sp|Q9C5T4|WRK18_ARATH_WRKY_transcription_factor_18_OS=Arabidopsis_thaliana_GN=WRKY18_PE=1_SV=2
PH01000005G2360	12.1297	12.1388	11.4469	30.6631	30.7712	34.7055	2.69184	1.42859	4.11933e-49	7.04029e-47	aaa-type_atpase	NA	NA	NA
PH01001982G0390	20.1541	20.1741	23.4301	59.8776	55.6652	58.1773	2.72467	1.44608	6.02288e-49	1.01841e-46	12-oxophytodienoic_acid_reductase	NA	gi|242387612|emb|FP094471.1|_Phyllostachys_edulis_cDNA_clone:_bphyem201g04,_full_insert_sequence	NA
PH01004619G0030	14.4228	11.7698	13.8357	39.7502	40.8003	44.5478	3.12524	1.64397	6.08428e-49	1.02335e-46	glutathione_s-transferase	NA	gi|242388269|emb|FP099898.1|_Phyllostachys_edulis_cDNA_clone:_bphyem127f04,_full_insert_sequence	NA
PH01000750G0750	7.13871	9.42293	6.45789	41.1332	36.4445	39.24	5.07472	2.34333	1.4959e-48	2.47673e-46	hypothetical_protein_OsJ_12475	gi|475572648|gb|EMT16555.1|_hypothetical_protein_F775_32331_[Aegilops_tauschii]	NA	NA
PH01000214G0290	12.6848	11.8506	13.6155	40.2965	37.9785	34.9888	2.96883	1.5699	2.12074e-48	3.45724e-46	flavonol_glucosyltransferase	NA	NA	NA
PH01000448G0200	13.7494	12.7976	12.7322	32.8518	36.3046	36.1508	2.68099	1.42277	2.13497e-48	3.46268e-46	aaa-type_atpase	gi|573945045|ref|XP_006654863.1|_PREDICTED:_probable_mitochondrial_chaperone_BCS1-A-like_[Oryza_brachyantha]	gi|573945044|ref|XM_006654800.1|_PREDICTED:_Oryza_brachyantha_probable_mitochondrial_chaperone_BCS1-A-like_(LOC102721080),_mRNA	NA
PH01000733G0260	42.6056	44.7052	56.2075	148.946	161.35	146.849	3.18527	1.67142	2.81579e-47	4.24224e-45	calmodulin-like_protein	gi|326523267|dbj|BAJ88674.1|_predicted_protein_[Hordeum_vulgare_subsp._vulgare]	gi|242385334|emb|FP093385.1|_Phyllostachys_edulis_cDNA_clone:_bphyem003f06,_full_insert_sequence	NA
PH01004482G0060	89.7319	87.1432	91.7621	205.605	205.704	211.654	2.31897	1.21349	6.93388e-47	1.03001e-44	pathogenesis-related_protein_1	gi|326529301|dbj|BAK01044.1|_predicted_protein_[Hordeum_vulgare_subsp._vulgare]	gi|955724598|ref|XM_004983341.3|_PREDICTED:_Setaria_italica_pathogenesis-related_protein_PRB1-2-like_(LOC101772680),_mRNA	sp|Q00008|PRMS_MAIZE_Pathogenesis-related_protein_PRMS_OS=Zea_mays_GN=PRMS_PE=2_SV=1
PH01003425G0070	30.1016	27.3148	29.6373	68.7107	69.4486	78.167	2.48498	1.31323	1.60088e-45	2.32376e-43	glyceraldehyde-3-phosphate_dehydrogenase	gi|514714431|ref|XP_004953003.1|_PREDICTED:_glyceraldehyde-3-phosphate_dehydrogenase_3,_cytosolic_[Setaria_italica]	gi|242385606|emb|FP098609.1|_Phyllostachys_edulis_cDNA_clone:_bphyst009n18,_full_insert_sequence	sp|Q7FAH2|G3PC2_ORYSJ_Glyceraldehyde-3-phosphate_dehydrogenase_2,_cytosolic_OS=Oryza_sativa_subsp._japonica_GN=GAPC2_PE=1_SV=1
PH01002840G0240	4.48071	3.55349	3.74405	13.9498	13.4583	14.466	3.55521	1.82993	1.72169e-45	2.47651e-43	alcohol_dehydrogenase	gi|473821948|gb|EMS47035.1|_Alcohol_dehydrogenase-like_7_[Triticum_urartu]	gi|960458378|ref|XM_003562631.3|_PREDICTED:_Brachypodium_distachyon_alcohol_dehydrogenase-like_2_(LOC100822825),_transcript_variant_X1,_mRNA	sp|Q9SK87|ADHL2_ARATH_Alcohol_dehydrogenase-like_2_OS=Arabidopsis_thaliana_GN=At1g22440_PE=2_SV=1
PH01000144G1170	15.6369	13.1007	16.1194	49.0865	50.1056	43.3647	3.17803	1.66813	4.32522e-45	6.19344e-43	root_cap_protein_1	gi|357136645|ref|XP_003569914.1|_PREDICTED:_uncharacterized_protein_LOC100841132_[Brachypodium_distachyon]_x0001_gi|944074472|gb|KQK09956.1|_hypothetical_protein_BRADI_2g51190_[Brachypodium_distachyon]	gi|960471841|ref|XM_003569866.3|_PREDICTED:_Brachypodium_distachyon_uncharacterized_LOC100841132_(LOC100841132),_mRNA	NA
PH01003538G0010	2.0363	1.53777	1.72946	15.0538	16.343	14.3189	8.61987	3.10767	9.61425e-45	1.35834e-42	expansin_os-expa3	gi|475398916|gb|EMT00777.1|_hypothetical_protein_F775_06978_[Aegilops_tauschii]	gi|721639476|ref|XM_003568667.2|_PREDICTED:_Brachypodium_distachyon_expansin-A33-like_(LOC100837871),_mRNA	sp|Q9XHX0|EXPA8_ORYSJ_Expansin-A8_OS=Oryza_sativa_subsp._japonica_GN=EXPA8_PE=2_SV=1
PH01005900G0020	8.79502	7.30542	6.06917	25.1079	26.3671	24.779	3.43957	1.78223	1.23116e-44	1.73175e-42	hypothetical_protein_OsJ_05823	gi|242064452|ref|XP_002453515.1|_hypothetical_protein_SORBIDRAFT_04g007160_[Sorghum_bicolor]_x0001_gi|241933346|gb|EES06491.1|_hypothetical_protein_SORBIDRAFT_04g007160_[Sorghum_bicolor]	gi|326507465|dbj|AK371928.1|_Hordeum_vulgare_subsp._vulgare_mRNA_for_predicted_protein,_complete_cds,_clone:_NIASHv2143H20	NA
PH01002245G0190	4.08743	4.50412	4.51298	20.8284	18.4986	23.8423	4.82042	2.26916	2.67325e-44	3.71091e-42	blue_copper_binding_protein	gi|297723481|ref|NP_001174104.1|_Os04g0629200_[Oryza_sativa_Japonica_Group]_x0001_gi|39546243|emb|CAE04252.3|_OSJNBa0089N06.13_[Oryza_sativa_Japonica_Group]_x0001_gi|125549850|gb|EAY95672.1|_hypothetical_protein_OsI_17538_[Oryza_sativa_Indica_Group]_x0001_gi|215769449|dbj|BAH01678.1|_unnamed_protein_product_[Oryza_sativa_Japonica_Group]_x0001_gi|255675802|dbj|BAH92832.1|_Os04g0629200_[Oryza_sativ…	gi|242074427|ref|XM_002447105.1|_Sorghum_bicolor_hypothetical_protein,_mRNA	NA
PH01000059G0170	9.27154	10.8788	8.03597	35.3738	32.0419	31.515	3.50988	1.81142	2.78687e-43	3.69132e-41	glutathione_s-transferase	gi|20067423|emb|CAC94005.1|_glutathione_transferase_[Triticum_aestivum]_x0001_gi|475582903|gb|EMT19277.1|_hypothetical_protein_F775_26875_[Aegilops_tauschii]	gi|242386138|emb|FP098744.1|_Phyllostachys_edulis_cDNA_clone:_bphyem118j16,_full_insert_sequence	NA
PH01000758G0220	21.0976	21.4974	18.8587	47.4253	51.6418	55.8349	2.52063	1.33378	6.24015e-43	8.09666e-41	ferredoxin_sulfite_reductase	gi|478346683|gb|AGI97001.1|_sulfite_reductase_[Triticum_turgidum_subsp._durum]	gi|115464756|ref|NM_001062513.1|_Oryza_sativa_Japonica_Group_Os05g0503300_(Os05g0503300)_mRNA,_complete_cds	NA
PH01003857G0150	20.2196	19.464	16.8035	50.1609	53.0672	50.6438	2.72402	1.44574	6.59529e-43	8.52267e-41	actin-depolymerizing_expressed	gi|126215670|sp|Q0DLA3.2|ADF7_ORYSJ_RecName:_Full=Actin-depolymerizing_factor_7;_Short=ADF-7;_Short=OsADF7_x0001_gi|218195970|gb|EEC78397.1|_hypothetical_protein_OsI_18184_[Oryza_sativa_Indica_Group]_x0001_gi|222629959|gb|EEE62091.1|_hypothetical_protein_OsJ_16875_[Oryza_sativa_Japonica_Group]	gi|242385011|emb|FP098411.1|_Phyllostachys_edulis_cDNA_clone:_bphyem003m14,_full_insert_sequence	sp|Q0DLA3|ADF7_ORYSJ_Actin-depolymerizing_factor_7_OS=Oryza_sativa_subsp._japonica_GN=ADF7_PE=3_SV=2
PH01069295G0010	5.57077	6.13868	4.64444	32.7995	29.8919	25.7048	5.40521	2.43435	1.90174e-42	2.40855e-40	uclacyanin_3-like_protein	gi|473865491|gb|EMS47632.1|_Blue_copper_protein_[Triticum_urartu]	gi|241989838|dbj|AK330379.1|_Triticum_aestivum_cDNA,_clone:_SET4_F02,_cultivar:_Chinese_Spring	sp|Q9SK27|ENL1_ARATH_Early_nodulin-like_protein_1_OS=Arabidopsis_thaliana_GN=At2g25060_PE=1_SV=2
PH01002267G0020	2.07178	1.77141	1.60525	5.72676	5.68844	5.88843	3.17589	1.66716	2.13258e-42	2.69018e-40	receptor_protein_kinase	gi|670417110|ref|XP_008649417.1|_PREDICTED:_probable_LRR_receptor-like_serine/threonine-protein_kinase_At4g26540_[Zea_mays]_x0001_gi|413944710|gb|AFW77359.1|_putative_leucine-rich_repeat_receptor_protein_kinase_family_protein_[Zea_mays]	gi|326508573|dbj|AK364606.1|_Hordeum_vulgare_subsp._vulgare_mRNA_for_predicted_protein,_complete_cds,_clone:_NIASHv2026N24	sp|C0LGR3|Y4265_ARATH_Probable_LRR_receptor-like_serine/threonine-protein_kinase_At4g26540_OS=Arabidopsis_thaliana_GN=At4g26540_PE=2_SV=1
PH01000019G2170	0.406471	0.316703	0.284946	3.79791	3.68406	5.18365	12.5636	3.65118	2.15554e-42	2.70839e-40	udp-glucose_pyrophosphorylase	gi|475574945|gb|EMT17122.1|_UTP--glucose-1-phosphate_uridylyltransferase_[Aegilops_tauschii]	gi|721652041|ref|XM_003573308.2|_PREDICTED:_Brachypodium_distachyon_UTP--glucose-1-phosphate_uridylyltransferase-like_(LOC100829721),_mRNA	sp|Q9SDX3|UGPA_MUSAC_UTP--glucose-1-phosphate_uridylyltransferase_OS=Musa_acuminata_GN=UGPA_PE=2_SV=1
PH01000625G0200	26.3153	31.6097	26.7106	91.4167	81.3518	98.2527	3.20221	1.67907	2.40411e-42	2.99703e-40	hypothetical_protein_OsI_16141	gi|944233181|gb|KQK97543.1|_hypothetical_protein_SETIT_011465mg_[Setaria_italica]	NA	NA
PH01000202G1270	8.65633	10.1007	11.3598	28.7973	32.8424	32.1448	3.11402	1.63878	3.25519e-42	4.04215e-40	3_-n-debenzoyltaxol_n-benzoyltransferase_-like	gi|669029530|emb|CDM83768.1|_unnamed_protein_product_[Triticum_aestivum]	NA	NA
PH01004502G0110	6.43097	6.6867	6.82069	31.1486	40.8057	36.0387	5.41634	2.43732	1.29217e-41	1.56186e-39	Os02g0575000	gi|357149727|ref|XP_003575212.1|_PREDICTED:_uncharacterized_protein_LOC100835559_[Brachypodium_distachyon]_x0001_gi|944064419|gb|KQK00010.1|_hypothetical_protein_BRADI_3g46710_[Brachypodium_distachyon]	gi|573919599|ref|XM_006647349.1|_PREDICTED:_Oryza_brachyantha_uncharacterized_LOC102703839_(LOC102703839),_mRNA	NA
PH01002796G0050	1.51819	1.23632	1.62218	6.60743	6.9678	6.96405	4.69288	2.23048	1.59722e-41	1.92326e-39	glycosyltransferase-like_protein	gi|721689548|ref|XP_010239698.1|_PREDICTED:_UDP-glycosyltransferase_74E1_isoform_X1_[Brachypodium_distachyon]_x0001_gi|944046192|gb|KQJ81833.1|_hypothetical_protein_BRADI_5g03370_[Brachypodium_distachyon]	gi|960492811|ref|XM_010241396.2|_PREDICTED:_Brachypodium_distachyon_UDP-glycosyltransferase_74E1_(LOC100835297),_transcript_variant_X1,_mRNA	NA
PH01000266G1160	34.1777	31.8993	29.2321	88.5966	82.186	79.6156	2.62722	1.39354	4.70598e-41	5.58204e-39	integrin_beta_4_binding_protein	gi|357131442|ref|XP_003567346.1|_PREDICTED:_eukaryotic_translation_initiation_factor_6-2_[Brachypodium_distachyon]_x0001_gi|944068471|gb|KQK03955.1|_hypothetical_protein_BRADI_2g10857_[Brachypodium_distachyon]	gi|242389434|emb|FP100466.1|_Phyllostachys_edulis_cDNA_clone:_bphyem107k08,_full_insert_sequence	NA
PH01000926G0320	2.28223	2.84011	1.97733	8.19833	8.23199	9.10909	3.59726	1.8469	9.2111e-41	1.06477e-38	Os09g0442400	gi|573956877|ref|XP_006660664.1|_PREDICTED:_protein_GAMETE_EXPRESSED_1-like_[Oryza_brachyantha]	gi|573956876|ref|XM_006660601.1|_PREDICTED:_Oryza_brachyantha_protein_GAMETE_EXPRESSED_1-like_(LOC102702406),_mRNA	NA
PH01000391G0630	11.9808	9.33485	11.2288	45.2481	38.9774	34.3319	3.64294	1.8651	1.39093e-40	1.59625e-38	lob_domain_protein_expressed	gi|326525881|dbj|BAJ93117.1|_predicted_protein_[Hordeum_vulgare_subsp._vulgare]	gi|242383936|emb|FP097735.1|_Phyllostachys_edulis_cDNA_clone:_bphyem210f12,_full_insert_sequence	NA
PH01000196G0930	13.7748	12.4378	15.1563	34.492	37.5457	35.9182	2.60959	1.38382	2.20052e-40	2.51627e-38	xanthine_uracil_vitamin_c_permease_family_expressed	gi|514728099|ref|XP_004956378.1|_PREDICTED:_adenine/guanine_permease_AZG2_[Setaria_italica]_x0001_gi|944259601|gb|KQL23858.1|_hypothetical_protein_SETIT_029433mg_[Setaria_italica]	gi|326529092|dbj|AK369739.1|_Hordeum_vulgare_subsp._vulgare_mRNA_for_predicted_protein,_complete_cds,_clone:_NIASHv2097B12	sp|Q84MA8|AZG2_ARATH_Adenine/guanine_permease_AZG2_OS=Arabidopsis_thaliana_GN=AZG2_PE=2_SV=1
PH01000021G1460	19.4518	15.9691	17.885	50.1553	54.9004	49.2489	2.8947	1.53341	3.84634e-40	4.35129e-38	Os02g0818900	NA	NA	NA
PH01000081G0570	3.11285	3.50284	2.99478	7.72605	7.52052	8.401	2.46061	1.29901	4.92673e-40	5.53413e-38	centromere_partial	gi|218192137|gb|EEC74564.1|_hypothetical_protein_OsI_10115_[Oryza_sativa_Indica_Group]	gi|297600373|ref|NM_001055576.2|_Oryza_sativa_Japonica_Group_Os03g0161100_(Os03g0161100)_mRNA,_complete_cds	NA
PH01003019G0170	70.868	70.7763	70.3169	165.171	155.317	150.955	2.22419	1.15328	8.01011e-40	8.84144e-38	wd40-like_beta_propeller_repeat_family_expressed	gi|670445373|ref|XP_008662981.1|_PREDICTED:_uncharacterized_protein_LOC103641407_[Zea_mays]_x0001_gi|413917762|gb|AFW57694.1|_putative_WD40-like_beta_propeller_repeat_family_protein_[Zea_mays]	gi|242072217|ref|XM_002446000.1|_Sorghum_bicolor_hypothetical_protein,_mRNA	sp|Q0AC40|TOLB_ALKEH_Protein_TolB_OS=Alkalilimnicola_ehrlichii_(strain_ATCC_BAA-1101_/_DSM_17681_/_MLHE-1)_GN=tolB_PE=3_SV=1
PH01003591G0090	28.8362	26.7723	26.2822	60.2462	69.5484	70.7379	2.44878	1.29206	1.23387e-39	1.33414e-37	aaa-type_atpase	gi|475615412|gb|EMT29435.1|_Putative_mitochondrial_chaperone_bcs1_[Aegilops_tauschii]	gi|241986691|dbj|AK333952.1|_Triticum_aestivum_cDNA,_clone:_WT008_B06,_cultivar:_Chinese_Spring	sp|Q8VZG2|HSR4_ARATH_Protein_HYPER-SENSITIVITY-RELATED_4_OS=Arabidopsis_thaliana_GN=HSR4_PE=2_SV=1
PH01000203G1150	14.7372	14.8989	13.7992	31.3997	33.9581	34.7244	2.30416	1.20424	1.35075e-39	1.45556e-37	tf-like_protein	gi|218197906|gb|EEC80333.1|_hypothetical_protein_OsI_22395_[Oryza_sativa_Indica_Group]	NA	NA
PH01001038G0420	5.84302	4.64366	4.91531	21.958	20.0749	20.9697	4.09055	2.03229	3.08785e-39	3.26112e-37	cys2_his2_zinc-finger_protein	gi|167460244|gb|ABZ80834.1|_C2H2_zinc_finger_protein_[Triticum_aestivum]	NA	NA
PH01001843G0210	4.48555	3.56483	4.36296	15.4289	14.5601	13.3643	3.49248	1.80425	3.15862e-39	3.32482e-37	stress-induced_transcription_factor_nac1	gi|239053200|ref|NP_001141629.2|_putative_NAC_domain_transcription_factor_superfamily_protein_[Zea_mays]_x0001_gi|238908836|gb|ACF86750.2|_unknown_[Zea_mays]_x0001_gi|414884043|tpg|DAA60057.1|_TPA:_putative_NAC_domain_transcription_factor_superfamily_protein_[Zea_mays]_x0001_gi|819935207|gb|AKG56066.1|_NAC_protein_[Zea_mays]	gi|940378850|gb|KR814823.1|_Triticum_aestivum_NAC_transcription_factor_mRNA,_complete_cds	NA
PH01000809G0600	35.6774	40.3221	37.3165	91.3669	91.8607	86.033	2.37619	1.24865	4.06382e-39	4.26352e-37	isoflavone_expressed	gi|573963616|ref|XP_006663942.1|_PREDICTED:_isoflavone_reductase_homolog_[Oryza_brachyantha]	gi|242375138|emb|FP101257.1|_Phyllostachys_edulis_cDNA_clone:_bphyem102b11,_full_insert_sequence	sp|P52581|IFRH_LUPAL_Isoflavone_reductase_homolog_OS=Lupinus_albus_PE=2_SV=1
PH01006283G0060	1.23675	0.97566	0.975363	11.143	10.7042	10.5205	10.1537	3.34393	5.22123e-39	5.4598e-37	nbs-lrr_class_disease_resistance_protein	gi|514714089|ref|XP_004952921.1|_PREDICTED:_uncharacterized_protein_LOC101786087_[Setaria_italica]	gi|242382355|emb|FP097142.1|_Phyllostachys_edulis_cDNA_clone:_bphyem119d11,_full_insert_sequence	NA
PH01002490G0270	9.59233	9.16709	9.97509	29.0244	30.234	24.7456	2.92345	1.54767	4.50845e-38	4.57888e-36	allene_oxide_synthase	gi|944263842|gb|KQL28082.1|_hypothetical_protein_SETIT_019843mg,_partial_[Setaria_italica]	NA	sp|Q6Z6K9|C74A4_ORYSJ_Allene_oxide_synthase_4_OS=Oryza_sativa_subsp._japonica_GN=CYP74A4_PE=2_SV=1
PH01000237G0490	0.71469	0.732475	0.303499	4.67388	4.27591	4.91391	7.91911	2.98534	5.81553e-38	5.83186e-36	o-methyltransferase_zrp4	gi|357132982|ref|XP_003568107.1|_PREDICTED:_O-methyltransferase_ZRP4-like_isoform_X2_[Brachypodium_distachyon]_x0001_gi|944069912|gb|KQK05396.1|_hypothetical_protein_BRADI_2g19857_[Brachypodium_distachyon]	gi|514747988|ref|XM_004961448.1|_PREDICTED:_Setaria_italica_O-methyltransferase_ZRP4-like_(LOC101786153),_mRNA	sp|P47917|ZRP4_MAIZE_O-methyltransferase_ZRP4_OS=Zea_mays_GN=ZRP4_PE=2_SV=1
PH01000705G0150	0.153591	0.107704	0.181694	3.47734	4.00626	4.29011	26.5779	4.73215	9.84089e-38	9.80664e-36	alpha-expansin_partial	gi|21397278|gb|AAM51842.1|AC105730_16_Putative_alpha-expansin_[Oryza_sativa_Japonica_Group]_x0001_gi|108706258|gb|ABF94053.1|_Alpha-expansin_11_precursor,_putative,_expressed_[Oryza_sativa_Japonica_Group]_x0001_gi|125542456|gb|EAY88595.1|_hypothetical_protein_OsI_10071_[Oryza_sativa_Indica_Group]_x0001_gi|125584968|gb|EAZ25632.1|_hypothetical_protein_OsJ_09460_[Oryza_sativa_Japonica_Group]	gi|573923697|ref|XM_006649360.1|_PREDICTED:_Oryza_brachyantha_expansin-A15-like_(LOC102710766),_mRNA	sp|Q4PR50|EXP15_ORYSJ_Expansin-A15_OS=Oryza_sativa_subsp._japonica_GN=EXPA15_PE=2_SV=2
PH01000407G0480	4.64387	3.79919	5.00527	15.1628	17.3987	16.7447	3.66635	1.87434	2.31149e-37	2.27492e-35	homeodomain_leucine_zipper_protein	NA	gi|955717881|ref|XM_004964438.3|_PREDICTED:_Setaria_italica_homeobox-leucine_zipper_protein_HOX28-like_(LOC101782004),_mRNA	NA
PH01000615G0020	2.51468	2.99242	3.66593	12.2528	14.3112	12.7709	4.2881	2.10034	2.77193e-37	2.71965e-35	alpha-expansin_13	gi|115457378|ref|NP_001052289.1|_Os04g0228400_[Oryza_sativa_Japonica_Group]_x0001_gi|75233262|sp|Q7XWU8.2|EXPA1_ORYSJ_RecName:_Full=Expansin-A1;_AltName:_Full=Alpha-expansin-1;_AltName:_Full=OsEXP1;_AltName:_Full=OsEXPA1;_AltName:_Full=OsaEXPa1.16;_AltName:_Full=RiExA;_Flags:_Precursor_x0001_gi|16517025|gb|AAL24479.1|AF394543_1_alpha-expansin_OsEXPA1_[Oryza_sativa]_x0001_gi|2924247|emb|CAA69105.1…	gi|242383489|emb|FP092333.1|_Phyllostachys_edulis_cDNA_clone:_bphyem103o23,_full_insert_sequence	sp|Q7XWU8|EXPA1_ORYSJ_Expansin-A1_OS=Oryza_sativa_subsp._japonica_GN=EXPA1_PE=2_SV=2
PH01001652G0410	34.2064	36.4284	37.1386	81.6944	77.063	78.8877	2.20504	1.14081	4.4752e-37	4.33726e-35	nodulin_21	gi|357157026|ref|XP_003577657.1|_PREDICTED:_protein_WALLS_ARE_THIN_1_[Brachypodium_distachyon]_x0001_gi|944053153|gb|KQJ88791.1|_hypothetical_protein_BRADI_4g21220_[Brachypodium_distachyon]	gi|960482951|ref|XM_003577609.3|_PREDICTED:_Brachypodium_distachyon_protein_WALLS_ARE_THIN_1_(LOC100822482),_mRNA	sp|Q94AP3|WAT1_ARATH_Protein_WALLS_ARE_THIN_1_OS=Arabidopsis_thaliana_GN=WAT1_PE=1_SV=1
PH01000810G0580	69.5501	68.4199	75.7651	183.719	165.95	167.035	2.4175	1.27352	5.44469e-37	5.24489e-35	heavy_metal-associated_domain_containing_expressed	gi|475611108|gb|EMT27978.1|_hypothetical_protein_F775_17443_[Aegilops_tauschii]	gi|242385982|emb|FP093833.1|_Phyllostachys_edulis_cDNA_clone:_bphyem117g12,_full_insert_sequence	NA
PH01005193G0070	15.4554	14.7049	16.6524	46.1992	37.7844	45.768	2.77172	1.47078	7.37472e-37	7.01901e-35	auxin-responsive_protein_expressed	gi|326526369|dbj|BAJ97201.1|_predicted_protein_[Hordeum_vulgare_subsp._vulgare]	gi|242374367|emb|FP095528.1|_Phyllostachys_edulis_cDNA_clone:_bphyst023n04,_full_insert_sequence	sp|P0C132|IAA30_ORYSJ_Auxin-responsive_protein_IAA30_OS=Oryza_sativa_subsp._japonica_GN=IAA30_PE=2_SV=1
PH01001494G0060	0.0782416	0.260613	0.308526	1.59065	1.744	1.9073	8.09717	3.01742	1.12325e-36	1.04712e-34	nbs-lrr_disease_resistance_protein	NA	NA	NA
PH01000018G0790	8.20216	7.36931	7.5299	23.5085	24.8589	21.2181	3.01218	1.59081	1.21502e-36	1.1228e-34	ethylene_responsive_protein	gi|944074272|gb|KQK09756.1|_hypothetical_protein_BRADI_2g50035_[Brachypodium_distachyon]	gi|960468316|ref|XM_010234020.2|_PREDICTED:_Brachypodium_distachyon_pathogenesis-related_genes_transcriptional_activator_PTI5-like_(LOC100825592),_mRNA	sp|O04681|PTI5_SOLLC_Pathogenesis-related_genes_transcriptional_activator_PTI5_OS=Solanum_lycopersicum_GN=PTI5_PE=2_SV=1
PH01000033G1890	8.35003	8.03296	7.94585	23.6588	21.9929	28.5277	3.04903	1.60835	1.5623e-36	1.43537e-34	mdr-like_abc_transporter	gi|944264120|gb|KQL28360.1|_hypothetical_protein_SETIT_016918mg_[Setaria_italica]	gi|514708768|ref|XM_004951563.1|_PREDICTED:_Setaria_italica_putative_multidrug_resistance_protein_(LOC101765168),_mRNA	NA
PH01000169G1000	1.0611	0.595266	1.84104	15.2966	14.8956	12.9332	12.3307	3.62418	7.63766e-36	6.80094e-34	Os06g0637400	gi|944082204|gb|KQK17556.1|_hypothetical_protein_BRADI_1g35290_[Brachypodium_distachyon]	gi|295702070|gb|HM017864.1|_Zea_mays_isolate_shu00004_Ac_insertion_site,_genomic_sequence	NA
PH01002335G0210	17.5806	18.9288	18.4268	36.9256	38.7219	38.6589	2.08071	1.05708	8.20379e-36	7.28465e-34	heat_shock_cognate_70_kda_expressed	gi|357123831|ref|XP_003563611.1|_PREDICTED:_heat_shock_cognate_70_kDa_protein_2-like_[Brachypodium_distachyon]_x0001_gi|944077082|gb|KQK12434.1|_hypothetical_protein_BRADI_1g03720_[Brachypodium_distachyon]	gi|960456165|ref|XM_003563563.3|_PREDICTED:_Brachypodium_distachyon_heat_shock_cognate_70_kDa_protein_2-like_(LOC100825082),_mRNA	NA
PH01001689G0140	10.5488	10.5788	11.5397	34.0658	40.4527	32.8348	3.28627	1.71645	1.99934e-35	1.76059e-33	protease_inhibitor-like_protein	gi|475620358|gb|EMT31079.1|_Non-specific_lipid-transfer_protein-like_protein_[Aegilops_tauschii]	gi|242382866|emb|FP092108.1|_Phyllostachys_edulis_cDNA_clone:_bphyem102d03,_full_insert_sequence	NA
PH01005223G0070	0.807216	0.650958	0.795765	3.9535	3.98138	3.89452	5.24832	2.39186	3.76623e-35	3.24457e-33	calmodulin-binding_protein	gi|38637566|dbj|BAD03817.1|_putative_calmodulin-binding_protein_[Oryza_sativa_Japonica_Group]	gi|960476642|ref|XM_014900652.1|_PREDICTED:_Brachypodium_distachyon_protein_SAR_DEFICIENT_1-like_(LOC100828401),_transcript_variant_X2,_mRNA	sp|Q9C9T2|SARD1_ARATH_Protein_SAR_DEFICIENT_1_OS=Arabidopsis_thaliana_GN=SARD1_PE=1_SV=1
PH01003159G0070	6.15357	6.1043	6.09586	20.7348	17.0118	20.9612	3.19869	1.67748	7.1248e-35	6.10486e-33	aux_iaa_protein	NA	NA	NA
PH01000346G0560	0.915313	1.44417	1.03768	5.60365	6.83692	6.62407	5.61194	2.4885	8.15612e-35	6.96976e-33	map_kinase_kinase	gi|944073185|gb|KQK08669.1|_hypothetical_protein_BRADI_2g43140_[Brachypodium_distachyon]	NA	NA
PH01000690G0340	4.91317	5.26583	4.09494	16.0456	12.7096	14.4891	3.02959	1.59912	8.38787e-35	7.14858e-33	unknown_protein	NA	NA	NA
PH01000080G1130	2.32563	3.12941	2.72638	11.9653	9.65817	11.1724	4.00857	2.00309	1.81682e-34	1.51987e-32	phi-1	gi|573920656|ref|XP_006647927.1|_PREDICTED:_uncharacterized_protein_LOC102712054_[Oryza_brachyantha]	gi|514718352|ref|XM_004953913.1|_PREDICTED:_Setaria_italica_protein_EXORDIUM-like_(LOC101755456),_mRNA	NA
PH01179626G0010	32.6591	30.8103	25.2007	81.8552	78.8921	84.7204	2.76832	1.46901	3.47588e-34	2.89254e-32	aaa-type_atpase-like	gi|475519579|gb|EMT06376.1|_Putative_AAA_family_ATPase_L572_[Aegilops_tauschii]	gi|573938964|ref|XM_006651856.1|_PREDICTED:_Oryza_brachyantha_ATP-dependent_zinc_metalloprotease_FTSH_5,_mitochondrial-like_(LOC102699770),_mRNA	sp|Q9LH82|AATP7_ARATH_AAA-ATPase_At3g28540_OS=Arabidopsis_thaliana_GN=At3g28540_PE=2_SV=1
PH01000495G0600	2.02425	1.89264	2.97113	9.24905	9.44008	11.651	4.40477	2.13907	4.54917e-34	3.74646e-32	12-oxophytodienoic_acid_reductase	gi|218197799|gb|EEC80226.1|_hypothetical_protein_OsI_22156_[Oryza_sativa_Indica_Group]	NA	sp|Q69TI0|OPR5_ORYSJ_Putative_12-oxophytodienoate_reductase_5_OS=Oryza_sativa_subsp._japonica_GN=OPR5_PE=2_SV=1
PH01003768G0080	13.0754	14.4454	13.1331	35.3367	41.5353	39.3413	2.8586	1.51531	4.82726e-34	3.955e-32	maf-like_expressed	gi|960449679|ref|XP_014752177.1|_PREDICTED:_maf-like_protein_DDB_G0281937_[Brachypodium_distachyon]_x0001_gi|944078104|gb|KQK13456.1|_hypothetical_protein_BRADI_1g10240_[Brachypodium_distachyon]	gi|960449678|ref|XM_014896691.1|_PREDICTED:_Brachypodium_distachyon_maf-like_protein_DDB_G0281937_(LOC100839260),_mRNA	sp|Q54TC5|MAFL2_DICDI_Maf-like_protein_DDB_G0281937_OS=Dictyostelium_discoideum_GN=DDB_G0281937_PE=3_SV=1
PH01000770G0530	7.20537	7.1671	9.11056	23.7749	21.5802	20.9216	2.82232	1.49688	5.24589e-34	4.28693e-32	beta-glucosidase_isozyme_2_precursor	gi|218202366|gb|EEC84793.1|_hypothetical_protein_OsI_31851_[Oryza_sativa_Indica_Group]	gi|242382917|emb|FP092158.1|_Phyllostachys_edulis_cDNA_clone:_bphyem211i05,_full_insert_sequence	sp|Q0J0N4|BGL30_ORYSJ_Beta-glucosidase_30_OS=Oryza_sativa_subsp._japonica_GN=BGLU30_PE=2_SV=1
PH01001579G0330	35.5256	36.2972	41.9378	88.5074	89.3622	86.2378	2.32161	1.21512	5.85111e-34	4.76925e-32	beta-expansin_1a_expressed	gi|357114484|ref|XP_003559030.1|_PREDICTED:_expansin-B4_[Brachypodium_distachyon]_x0001_gi|193848573|gb|ACF22758.1|_triticum_beta-expansin_[Brachypodium_distachyon]_x0001_gi|944088783|gb|KQK24135.1|_hypothetical_protein_BRADI_1g78350_[Brachypodium_distachyon]	gi|242386615|emb|FP094068.1|_Phyllostachys_edulis_cDNA_clone:_bphyem106f13,_full_insert_sequence	sp|Q94LR4|EXPB4_ORYSJ_Expansin-B4_OS=Oryza_sativa_subsp._japonica_GN=EXPB4_PE=2_SV=1
PH01000631G0240	77.6532	75.3352	80.6095	162.031	158.013	158.403	2.04817	1.03433	8.27048e-34	6.70689e-32	chalcone_synthase	NA	NA	NA
PH01000489G0740	24.3111	19.5225	17.3175	57.9761	56.1605	66.2464	2.94979	1.56061	8.94567e-34	7.23598e-32	zinc_c2h2_type_family_expressed	gi|32172482|gb|AAP74358.1|_C2H2_type_zinc_finger_transcription_factor_ZFP17_[Oryza_sativa_Japonica_Group]_x0001_gi|125535337|gb|EAY81885.1|_hypothetical_protein_OsI_37049_[Oryza_sativa_Indica_Group]	NA	NA
PH01001176G0510	19.3105	18.3537	20.8282	43.387	43.6355	43.6505	2.23402	1.15964	2.15615e-33	1.72216e-31	leaf_senescence_related	gi|573924697|ref|XP_006649910.1|_PREDICTED:_protein_YLS7-like_[Oryza_brachyantha]	gi|670363054|ref|XM_008656289.1|_PREDICTED:_Zea_mays_protein_trichome_birefringence-like_28_(LOC103634496),_mRNA	NA
PH01004058G0180	9.01414	9.39498	9.30014	21.6235	20.5258	20.7886	2.27137	1.18356	2.40844e-33	1.91405e-31	benzoyl_coenzyme_a:_benzyl_alcohol_benzoyl_transferase	gi|326487257|dbj|BAJ89613.1|_predicted_protein_[Hordeum_vulgare_subsp._vulgare]_x0001_gi|326506220|dbj|BAJ86428.1|_predicted_protein_[Hordeum_vulgare_subsp._vulgare]	gi|242385939|emb|FP093790.1|_Phyllostachys_edulis_cDNA_clone:_bphyem210o24,_full_insert_sequence	NA
PH01000405G0510	31.2005	32.5215	34.2125	78.6715	79.885	70.7252	2.34117	1.22723	4.06666e-33	3.1685e-31	wrky_transcription_factor	gi|46394406|tpg|DAA05141.1|_TPA_inf:_WRKY_transcription_factor_76_[Oryza_sativa_(indica_cultivar-group)]_[Oryza_sativa_Indica_Group]_x0001_gi|83320255|gb|ABC02813.1|_WRKY_transcription_factor_76_[Oryza_sativa]_x0001_gi|125563734|gb|EAZ09114.1|_hypothetical_protein_OsI_31379_[Oryza_sativa_Indica_Group]	gi|461682319|gb|JX424311.1|_Triticum_monococcum_WRKY_transcription_factor_mRNA,_complete_cds	NA
PH01000242G0340	1.11648	1.30486	0.946786	3.4391	3.33638	3.32889	3	1.58496	6.20936e-33	4.80266e-31	homolog_1_isoform_b	gi|514746734|ref|XP_004961188.1|_PREDICTED:_putative_rRNA_methyltransferase_[Setaria_italica]_x0001_gi|944250012|gb|KQL14275.1|_hypothetical_protein_SETIT_021231mg_[Setaria_italica]	gi|835955064|ref|XM_004961131.2|_PREDICTED:_Setaria_italica_putative_rRNA_methyltransferase_(LOC101762409),_mRNA	sp|O42832|SPB1_SCHPO_AdoMet-dependent_rRNA_methyltransferase_spb1_OS=Schizosaccharomyces_pombe_(strain_972_/_ATCC_24843)_GN=spb1_PE=1_SV=2
PH01000005G2970	2.70743	3.05188	2.8137	7.71621	7.15206	7.8901	2.65465	1.40852	9.55893e-33	7.28702e-31	extra-large_g-	NA	NA	NA
PH01001552G0120	1.12173	0.956677	1.05202	4.51055	4.39967	3.87997	4.08576	2.0306	2.01894e-32	1.51726e-30	acetolactate_synthase	gi|357163087|ref|XP_003579621.1|_PREDICTED:_acetolactate_synthase_1,_chloroplastic-like_[Brachypodium_distachyon]_x0001_gi|944046644|gb|KQJ82285.1|_hypothetical_protein_BRADI_5g08220_[Brachypodium_distachyon]	gi|960494561|ref|XM_003579573.3|_PREDICTED:_Brachypodium_distachyon_acetolactate_synthase_1,_chloroplastic-like_(LOC100838649),_mRNA	NA
PH01000084G1390	3.07546	3.18806	3.31129	8.27891	7.78738	8.66509	2.58296	1.36903	2.28775e-32	1.71522e-30	ctr1-like_protein_kinase	NA	gi|835998492|ref|XM_012847273.1|_PREDICTED:_Setaria_italica_serine/threonine-protein_kinase_CTR1_(LOC101769146),_mRNA	NA
PH01000121G0440	39.5923	40.4519	36.8996	78.8579	76.2117	83.9164	2.0436	1.03111	2.8585e-32	2.1231e-30	loricrin-like_protein	NA	NA	NA
PH01000185G0380	5.12595	5.78995	5.34977	13.1327	12.4316	14.0294	2.43419	1.28344	2.964e-32	2.19633e-30	transposon_mutator_sub-_expressed	gi|125579876|gb|EAZ21022.1|_hypothetical_protein_OsJ_36671_[Oryza_sativa_Japonica_Group]	gi|573964048|ref|XM_006664086.1|_PREDICTED:_Oryza_brachyantha_BTB/POZ_domain-containing_protein_NPY2-like_(LOC102710078),_mRNA	NA
PH01000131G0110	8.834	8.94458	11.0791	25.1673	29.1838	25.1676	2.75554	1.46234	4.20035e-32	3.07661e-30	udp-glucose:salicylic_acid_glucosyltransferase	gi|514732200|ref|XP_004957371.1|_PREDICTED:_UDP-glycosyltransferase_74F2-like_[Setaria_italica]_x0001_gi|944261088|gb|KQL25345.1|_hypothetical_protein_SETIT_029755mg_[Setaria_italica]	NA	NA
PH01000062G1100	5.07404	5.17077	5.25396	11.3512	11.3914	13.4962	2.33816	1.22538	8.07685e-32	5.86199e-30	pyrophosphate-dependent_phosphofructokinase_alpha_subunit	gi|474436324|gb|EMS68198.1|_Pyrophosphate--fructose_6-phosphate_1-phosphotransferase_subunit_alpha_[Triticum_urartu]_x0001_gi|475604438|gb|EMT25737.1|_Pyrophosphate--fructose_6-phosphate_1-phosphotransferase_subunit_alpha_[Aegilops_tauschii]	gi|326523466|dbj|AK361700.1|_Hordeum_vulgare_subsp._vulgare_mRNA_for_predicted_protein,_complete_cds,_clone:_NIASHv1146M03	NA
PH01001176G0340	14.4431	12.0105	12.9113	29.2092	30.232	31.1835	2.30216	1.20299	1.49786e-31	1.06761e-29	stem-specific_protein_expressed	gi|573932341|ref|XP_006651276.1|_PREDICTED:_asparagine_synthetase_[glutamine-hydrolyzing]_1-like_[Oryza_brachyantha]	gi|573932340|ref|XM_006651213.1|_PREDICTED:_Oryza_brachyantha_asparagine_synthetase_[glutamine-hydrolyzing]_1-like_(LOC102715470),_mRNA	sp|Q10MX3|ASNS1_ORYSJ_Asparagine_synthetase_[glutamine-hydrolyzing]_1_OS=Oryza_sativa_subsp._japonica_GN=Os03g0291500_PE=2_SV=1
PH01000235G1050	8.31511	8.91385	8.74363	30.1175	25.4286	22.2793	2.99644	1.58325	1.88071e-31	1.3227e-29	extensin_precursor	gi|115441645|ref|NP_001045102.1|_Os01g0899700_[Oryza_sativa_Japonica_Group]_x0001_gi|56784857|dbj|BAD82097.1|_putative_extensin_precursor_[Oryza_sativa_Japonica_Group]_x0001_gi|113534633|dbj|BAF07016.1|_Os01g0899700_[Oryza_sativa_Japonica_Group]_x0001_gi|125572988|gb|EAZ14503.1|_hypothetical_protein_OsJ_04426_[Oryza_sativa_Japonica_Group]_x0001_gi|215766814|dbj|BAG99042.1|_unnamed_protein_product…	gi|960463568|ref|XM_003564801.3|_PREDICTED:_Brachypodium_distachyon_extensin-like_(LOC100844056),_mRNA	NA
PH01001295G0520	9.88222	10.4045	9.64819	28.7674	24.9071	22.9469	2.5596	1.35592	1.90338e-31	1.33568e-29	unknown_protein	gi|41052968|dbj|BAD07878.1|_unknown_protein_[Oryza_sativa_Japonica_Group]	gi|835906848|ref|XM_004953484.2|_PREDICTED:_Setaria_italica_helicase_swr-1_(LOC101761402),_mRNA	NA
PH01001037G0090	19.903	20.0883	22.5268	44.5569	44.3517	45.5487	2.15069	1.1048	2.0314e-31	1.42238e-29	alanine-glyoxylate_aminotransferase_mitochondrial_expressed	gi|218196970|gb|EEC79397.1|_hypothetical_protein_OsI_20323_[Oryza_sativa_Indica_Group]	gi|242384225|emb|FP092869.1|_Phyllostachys_edulis_cDNA_clone:_bphyem207k17,_full_insert_sequence	sp|Q9SR86|AGT23_ARATH_Alanine--glyoxylate_aminotransferase_2_homolog_3,_mitochondrial_OS=Arabidopsis_thaliana_GN=At3g08860_PE=2_SV=1
PH01000357G0990	3.07433	3.22044	3.11303	11.0482	9.32407	9.05948	3.12844	1.64544	2.67741e-31	1.86241e-29	alliin_lyase_precursor-like	gi|573915775|ref|XP_006645538.1|_PREDICTED:_tryptophan_aminotransferase-related_protein_2-like_[Oryza_brachyantha]	gi|242384840|emb|FP093087.1|_Phyllostachys_edulis_cDNA_clone:_bphyem210n20,_full_insert_sequence	sp|Q94A02|TAR2_ARATH_Tryptophan_aminotransferase-related_protein_2_OS=Arabidopsis_thaliana_GN=TAR2_PE=2_SV=1
PH01003526G0130	4.60176	5.44992	3.54853	18.1438	19.7871	16.4111	3.99568	1.99844	2.95191e-31	2.04887e-29	skp1	NA	gi|672611496|gb|KJ830759.1|_Triticum_aestivum_S-phase_kinase_protein-like_protein_(Skp1)_mRNA,_complete_cds	sp|O49484|ASK11_ARATH_SKP1-like_protein_11_OS=Arabidopsis_thaliana_GN=ASK11_PE=1_SV=1
PH01002513G0060	7.13871	7.36166	6.68971	19.4025	19.1185	22.8616	2.89675	1.53444	3.39733e-31	2.34778e-29	bzip_transcription_factor_rf2b	gi|514707542|ref|XP_004951321.1|_PREDICTED:_basic_leucine_zipper_19-like_[Setaria_italica]_x0001_gi|944263677|gb|KQL27917.1|_hypothetical_protein_SETIT_018161mg_[Setaria_italica]	gi|242383276|emb|FP097472.1|_Phyllostachys_edulis_cDNA_clone:_bphylf047m15,_full_insert_sequence	NA
PH01000429G0610	29.289	28.3881	31.0971	70.6977	71.4479	62.1485	2.30128	1.20243	9.41217e-31	6.37961e-29	flavonol_glucosyltransferase	gi|514747682|ref|XP_004961427.1|_PREDICTED:_anthocyanidin_5,3-O-glucosyltransferase-like_[Setaria_italica]_x0001_gi|944250387|gb|KQL14650.1|_hypothetical_protein_SETIT_021955mg_[Setaria_italica]	gi|835953058|ref|XM_004961370.2|_PREDICTED:_Setaria_italica_anthocyanidin_5,3-O-glucosyltransferase-like_(LOC101757534),_mRNA	NA
PH01000362G0340	2.35389	2.66641	1.4756	8.36619	9.10246	9.01174	4.07648	2.02733	1.56445e-30	1.04261e-28	membrane_protein	gi|125532680|gb|EAY79245.1|_hypothetical_protein_OsI_34361_[Oryza_sativa_Indica_Group]_x0001_gi|937936800|dbj|BAT11714.1|_Os10g0521900_[Oryza_sativa_Japonica_Group]	gi|242384502|emb|FP098101.1|_Phyllostachys_edulis_cDNA_clone:_bphyst003g17,_full_insert_sequence	NA
PH01000094G0210	3.22228	3.10692	4.63778	17.1961	13.2951	14.8917	4.13814	2.04898	1.70042e-30	1.1238e-28	expansin_os-expa2	gi|357130711|ref|XP_003566990.1|_PREDICTED:_expansin-A11-like_isoform_X2_[Brachypodium_distachyon]_x0001_gi|944068386|gb|KQK03870.1|_hypothetical_protein_BRADI_2g10320_[Brachypodium_distachyon]	gi|242388875|emb|FP095138.1|_Phyllostachys_edulis_cDNA_clone:_bphyst029e08,_full_insert_sequence	sp|Q4PNY1|EXP11_ORYSJ_Expansin-A11_OS=Oryza_sativa_subsp._japonica_GN=EXPA11_PE=2_SV=2
PH01000007G0830	4.86652	4.7397	5.0107	12.6585	12.9075	12.3574	2.59449	1.37545	2.00681e-30	1.3208e-28	poly_polymerase_catalytic_domain_containing_expressed	NA	NA	NA
PH01003261G0160	9.09023	9.87746	9.62327	23.233	23.4584	24.9542	2.50588	1.32532	2.36123e-30	1.54765e-28	tpa:_a-type_response_regulator	gi|514713527|ref|XP_004952783.1|_PREDICTED:_two-component_response_regulator_ORR2-like_[Setaria_italica]_x0001_gi|944265795|gb|KQL30035.1|_hypothetical_protein_SETIT_018243mg_[Setaria_italica]	gi|242383602|emb|FP092446.1|_Phyllostachys_edulis_cDNA_clone:_bphyst028e16,_full_insert_sequence	sp|Q2HWG4|ORR1_ORYSJ_Two-component_response_regulator_ORR1_OS=Oryza_sativa_subsp._japonica_GN=RR1_PE=2_SV=1
PH01000083G0540	0.495179	0.54566	0.446313	5.36036	5.70327	4.02367	10.1451	3.34271	2.51905e-30	1.64769e-28	alpha-expansin_partial	gi|115502177|sp|Q4PR49.2|EXP17_ORYSJ_RecName:_Full=Expansin-A17;_AltName:_Full=Alpha-expansin-17;_AltName:_Full=OsEXP17;_AltName:_Full=OsEXPA17;_AltName:_Full=OsaEXPa1.31;_Flags:_Precursor_x0001_gi|6069656|dbj|BAA85432.1|_putative_expansin_[Oryza_sativa_Japonica_Group]_x0001_gi|125553749|gb|EAY99354.1|_hypothetical_protein_OsI_21324_[Oryza_sativa_Indica_Group]_x0001_gi|125605485|gb|EAZ44521.1|_hy…	gi|514768823|ref|XM_004966533.1|_PREDICTED:_Setaria_italica_expansin-A17-like_(LOC101775140),_mRNA	sp|Q4PR49|EXP17_ORYSJ_Expansin-A17_OS=Oryza_sativa_subsp._japonica_GN=EXPA17_PE=2_SV=2
PH01004214G0120	1.65432	1.7536	1.72946	5.47505	5.61969	6.56494	3.43749	1.78135	2.72785e-30	1.77696e-28	cytochrome_p450_family_expressed	gi|326504934|dbj|BAK06758.1|_predicted_protein_[Hordeum_vulgare_subsp._vulgare]	gi|242380419|emb|FP101750.1|_Phyllostachys_edulis_cDNA_clone:_bphyem209a05,_full_insert_sequence	sp|Q50EK3|C04C1_PINTA_Cytochrome_P450_704C1_OS=Pinus_taeda_GN=CYP704C1_PE=2_SV=1
PH01000669G0370	7.34455	7.45616	7.53153	15.1389	15.6883	16.1799	2.1049	1.07375	2.9276e-30	1.89929e-28	hexokinase_3	gi|125529055|gb|EAY77169.1|_hypothetical_protein_OsI_05139_[Oryza_sativa_Indica_Group]	gi|73918006|gb|DQ116385.1|_Oryza_sativa_(japonica_cultivar-group)_hexokinase_3_(HXK3)_mRNA,_complete_cds	sp|Q2KNB4|HXK3_ORYSJ_Hexokinase-3_OS=Oryza_sativa_subsp._japonica_GN=HXK3_PE=2_SV=1
PH01000283G0560	347.832	305.177	388.986	828.588	769.587	945.865	2.44151	1.28777	3.75959e-30	2.42914e-28	glutathione_s-transferase	gi|473875548|gb|EMS47855.1|_putative_glutathione_S-transferase_[Triticum_urartu]	gi|242385595|emb|FP098598.1|_Phyllostachys_edulis_cDNA_clone:_bphyem119f08,_full_insert_sequence	sp|P25317|GSTXA_TOBAC_Probable_glutathione_S-transferase_parA_OS=Nicotiana_tabacum_GN=PARA_PE=2_SV=1
PH01000239G0760	2.4155	2.35485	3.20596	10.3986	13.2438	10.0532	4.22445	2.07876	4.38151e-30	2.81381e-28	peroxidase_52_expressed	gi|573939733|ref|XP_006652285.1|_PREDICTED:_peroxidase_72-like_[Oryza_brachyantha]	gi|242375156|emb|FP101275.1|_Phyllostachys_edulis_cDNA_clone:_bphyem104i08,_full_insert_sequence	NA
PH01000299G0450	4.38929	4.56309	4.72038	10.8352	10.3645	11.9406	2.42382	1.27728	5.82306e-30	3.67281e-28	inosine-uridine_preferring_nucleoside_hydrolase	gi|326514768|dbj|BAJ99745.1|_predicted_protein_[Hordeum_vulgare_subsp._vulgare]_x0001_gi|326526085|dbj|BAJ93219.1|_predicted_protein_[Hordeum_vulgare_subsp._vulgare]	NA	NA
PH01000168G0410	1.37696	1.19548	1.39621	6.42279	5.59739	6.79317	4.7405	2.24504	6.65191e-30	4.18728e-28	2og-fe_oxygenase_family_expressed	gi|475533247|gb|EMT08353.1|_Protein_SRG1_[Aegilops_tauschii]	NA	NA
PH01000199G0390	12.049	11.8519	10.3194	26.501	26.0117	26.9133	2.32101	1.21476	1.12471e-29	7.02425e-28	pentatricopeptide_repeat-containing	gi|573922868|ref|XP_006649015.1|_PREDICTED:_pentatricopeptide_repeat-containing_protein_At3g22690-like_[Oryza_brachyantha]	gi|242374915|emb|FP095876.1|_Phyllostachys_edulis_cDNA_clone:_bphyst033e05,_full_insert_sequence	NA
PH01001782G0180	18.5079	21.0656	17.9093	40.2488	40.3348	44.4002	2.17428	1.12054	1.23737e-29	7.71267e-28	gamma-glutamylcysteine_synthetase	gi|222630071|gb|EEE62203.1|_hypothetical_protein_OsJ_16990_[Oryza_sativa_Japonica_Group]	gi|960466260|ref|XM_003569010.3|_PREDICTED:_Brachypodium_distachyon_glutamate--cysteine_ligase_B,_chloroplastic_(LOC100837682),_mRNA	sp|Q8GU95|GSH1A_ORYSI_Glutamate--cysteine_ligase_A,_chloroplastic_OS=Oryza_sativa_subsp._indica_GN=GSH1-1_PE=2_SV=2
PH01000965G0370	3.87851	3.99254	3.55603	8.65128	9.38726	8.82978	2.35128	1.23345	1.36023e-29	8.42892e-28	mdr-like_abc_transporter	gi|514708769|ref|XP_004951620.1|_PREDICTED:_putative_multidrug_resistance_protein_[Setaria_italica]	gi|960478027|ref|XM_003571001.3|_PREDICTED:_Brachypodium_distachyon_putative_multidrug_resistance_protein_(LOC100843472),_mRNA	NA
PH01004171G0020	6.68003	6.06827	5.26821	21.1845	21.4562	20.3549	3.49655	1.80593	1.8886e-29	1.16125e-27	auxin-induced_protein_tgsaur22	gi|514711951|ref|XP_004952398.1|_PREDICTED:_auxin-induced_protein_15A-like_[Setaria_italica]_x0001_gi|944265263|gb|KQL29503.1|_hypothetical_protein_SETIT_018834mg_[Setaria_italica]	gi|955708557|ref|XM_004952341.3|_PREDICTED:_Setaria_italica_auxin-induced_protein_15A-like_(LOC101776242),_mRNA	sp|Q9SGU2|SAU71_ARATH_Auxin-responsive_protein_SAUR71_OS=Arabidopsis_thaliana_GN=SAUR71_PE=2_SV=1
PH01000498G0560	3.11035	3.19261	2.98624	7.60219	7.01204	8.12697	2.44813	1.29168	2.33022e-29	1.41096e-27	cipk-like_protein_expressed	gi|125535689|gb|EAY82177.1|_hypothetical_protein_OsI_37378_[Oryza_sativa_Indica_Group]	gi|960485153|ref|XM_010239668.2|_PREDICTED:_Brachypodium_distachyon_CBL-interacting_protein_kinase_32_(LOC100839449),_transcript_variant_X2,_mRNA	NA
PH01003128G0100	13.6324	13.6735	14.1477	34.095	36.2502	29.5187	2.40905	1.26847	3.27791e-29	1.95868e-27	laccase_lac5-6	NA	NA	NA
PH01001438G0500	9.81601	10.6179	8.89438	27.2127	29.1202	25.7741	2.79958	1.48521	4.17723e-29	2.48206e-27	endo-_-beta-glucanase	NA	NA	NA
PH01000057G0990	104.88	93.715	94.2057	207.153	205.922	196.765	2.08278	1.05851	4.84859e-29	2.85959e-27	2og-fe_oxygenase_family_expressed	gi|284027870|gb|ADB66755.1|_flavanone_3-hydroxylase_[Sorghum_bicolor]	gi|242385152|emb|FP093204.1|_Phyllostachys_edulis_cDNA_clone:_bphyem121e19,_full_insert_sequence	sp|P28038|FL3H_HORVU_Naringenin,2-oxoglutarate_3-dioxygenase_OS=Hordeum_vulgare_PE=2_SV=1
PH01001431G0370	0.866478	0.877654	0.911131	4.44837	3.92667	5.32944	5.16125	2.36772	6.93238e-29	4.03614e-27	sugar_transporter_family_expressed	gi|573961845|ref|XP_006663074.1|_PREDICTED:_sugar_transporter_ERD6-like_16-like_[Oryza_brachyantha]	gi|116011093|dbj|AK241728.1|_Oryza_sativa_Japonica_Group_cDNA,_clone:_J065199H08,_full_insert_sequence	NA
PH01000724G0490	2.24587	1.28854	1.77121	8.74181	8.39179	7.32735	4.61038	2.20489	7.17208e-29	4.16807e-27	Os06g0725500	gi|514768464|ref|XP_004966499.1|_PREDICTED:_uncharacterized_protein_LOC101774866_[Setaria_italica]	gi|514768463|ref|XM_004966442.1|_PREDICTED:_Setaria_italica_uncharacterized_LOC101774866_(LOC101774866),_mRNA	NA
PH01003602G0050	9.08008	10.1439	8.84443	20.8633	20.4645	19.3627	2.16223	1.11252	9.01703e-29	5.1969e-27	elongation_factor_2	gi|115454371|ref|NP_001050786.1|_Os03g0650700_[Oryza_sativa_Japonica_Group]_x0001_gi|62733415|gb|AAX95532.1|_Putative_Translation_Elongation_factor_protein_[Oryza_sativa_Japonica_Group]_x0001_gi|108710122|gb|ABF97917.1|_elongation_factor_Tu_family_protein,_putative,_expressed_[Oryza_sativa_Japonica_Group]_x0001_gi|113549257|dbj|BAF12700.1|_Os03g0650700_[Oryza_sativa_Japonica_Group]_x0001_gi|12554…	NA	sp|O74945|RIA1_SCHPO_Ribosome_assembly_protein_1_OS=Schizosaccharomyces_pombe_(strain_972_/_ATCC_24843)_GN=ria1_PE=3_SV=1
PH01000220G0350	40.9861	41.3833	45.468	85.8179	87.0395	87.2122	2.03438	1.02459	9.35833e-29	5.3796e-27	ser_thr_protein_phosphatase_family_expressed	gi|194700056|gb|ACF84112.1|_unknown_[Zea_mays]	NA	sp|Q8H129|PPA3_ARATH_Purple_acid_phosphatase_3_OS=Arabidopsis_thaliana_GN=PAP3_PE=2_SV=1
PH01000075G1830	8.59706	8.56199	8.81146	18.1147	18.4029	19.4349	2.15446	1.10733	1.12565e-28	6.45907e-27	ids-4_protein	NA	NA	NA
PH01001112G0390	4.23852	4.88682	4.79875	11.8465	10.6303	10.9081	2.39763	1.26161	2.10143e-28	1.18865e-26	subtilisin-like_serine_protease	gi|573914339|ref|XP_006644839.1|_PREDICTED:_subtilisin-like_protease_SDD1-like_[Oryza_brachyantha]	gi|573914336|ref|XM_006644775.1|_PREDICTED:_Oryza_brachyantha_subtilisin-like_protease-like_(LOC102707536),_mRNA	NA
PH01001618G0230	6.37323	6.7758	6.89083	14.2962	15.1857	14.4867	2.19406	1.1336	2.51993e-28	1.4153e-26	phosphate_transporter	gi|115449427|ref|NP_001048464.1|_Os02g0809800_[Oryza_sativa_Japonica_Group]_x0001_gi|75126112|sp|Q6K991.1|PHO12_ORYSJ_RecName:_Full=Phosphate_transporter_PHO1-2;_AltName:_Full=Protein_PHO1-2;_Short=OsPHO1;2_x0001_gi|47497093|dbj|BAD19144.1|_putative_phosphate_transporter_[Oryza_sativa_Japonica_Group]_x0001_gi|47497213|dbj|BAD19259.1|_putative_phosphate_transporter_[Oryza_sativa_Japonica_Group]_x0…	gi|115449426|ref|NM_001054999.1|_Oryza_sativa_Japonica_Group_Os02g0809800_(Os02g0809800)_mRNA,_complete_cds	sp|Q6K991|PHO12_ORYSJ_Phosphate_transporter_PHO1-2_OS=Oryza_sativa_subsp._japonica_GN=PHO1-2_PE=2_SV=1
PH01000550G0480	2.423	2.68766	1.98039	9.72981	8.6915	7.51744	3.65795	1.87104	4.79066e-28	2.64853e-26	phosphate_transporter_6	gi|674879802|emb|CDY52378.1|_BnaA09g15770D_[Brassica_napus]	gi|730129898|gb|KJ170115.1|_Triticum_aestivum_phosphate_transporter_protein_(PHT1.3-D1)_gene,_complete_cds	NA
PH01000840G0550	1.73507	1.67296	1.53941	13.6286	14.6058	22.9103	10.3376	3.36983	5.81984e-28	3.18977e-26	pre-pollination_inflorescence-specific_protein_2	gi|629125825|gb|KCW90250.1|_hypothetical_protein_EUGRSUZ_A02403,_partial_[Eucalyptus_grandis]	gi|241988930|dbj|AK330152.1|_Triticum_aestivum_cDNA,_clone:_SET3_L24,_cultivar:_Chinese_Spring	NA
PH01003892G0010	7.40116	6.29315	6.17531	15.5951	14.7862	16.996	2.3844	1.25363	7.83238e-28	4.27073e-26	cytochrome_p450_monooxygenase	gi|125526928|gb|EAY75042.1|_hypothetical_protein_OsI_02938_[Oryza_sativa_Indica_Group]	gi|497157000|dbj|AB755796.1|_Echinochloa_phyllopogon_CYP72A254_mRNA_for_cytochrome_P450,_complete_cds,_strain:_401	NA
PH01001857G0130	29.7362	30.6785	33.9839	74.5339	74.319	65.4185	2.26986	1.1826	9.16863e-28	4.97375e-26	c-terminal_region_family_expressed	gi|115472875|ref|NP_001060036.1|_Os07g0569100_[Oryza_sativa_Japonica_Group]_x0001_gi|33146770|dbj|BAC79688.1|_remorin-like_protein_[Oryza_sativa_Japonica_Group]_x0001_gi|113611572|dbj|BAF21950.1|_Os07g0569100_[Oryza_sativa_Japonica_Group]_x0001_gi|125600777|gb|EAZ40353.1|_hypothetical_protein_OsJ_24800_[Oryza_sativa_Japonica_Group]_x0001_gi|937927299|dbj|BAT02216.1|_Os07g0569100_[Oryza_sativa_Jap…	gi|115472874|ref|NM_001066571.1|_Oryza_sativa_Japonica_Group_Os07g0569100_(Os07g0569100)_mRNA,_complete_cds	NA
PH01000260G1190	6.48898	6.84727	5.90234	13.3914	13.6862	15.3718	2.20647	1.14174	1.18913e-27	6.39613e-26	pho1-like_protein	gi|306756305|sp|Q657S5.2|PHO11_ORYSJ_RecName:_Full=Phosphate_transporter_PHO1-1;_AltName:_Full=Protein_PHO1-1;_Short=OsPHO1;1_x0001_gi|937894025|dbj|BAS70005.1|_Os01g0110100_[Oryza_sativa_Japonica_Group]	gi|116012217|dbj|AK242852.1|_Oryza_sativa_Japonica_Group_cDNA,_clone:_J090073D03,_full_insert_sequence	sp|Q657S5|PHO11_ORYSJ_Phosphate_transporter_PHO1-1_OS=Oryza_sativa_subsp._japonica_GN=PHO1-1_PE=2_SV=2
PH01000511G0150	11.8419	12.3804	13.0747	27.5896	29.6119	28.3567	2.29397	1.19784	1.38589e-27	7.42936e-26	aspartic_proteinase_nepenthesin_ii-like	gi|514732773|ref|XP_004957514.1|_PREDICTED:_aspartic_proteinase-like_protein_1_[Setaria_italica]_x0001_gi|944261255|gb|KQL25512.1|_hypothetical_protein_SETIT_029521mg_[Setaria_italica]	gi|242384518|emb|FP098117.1|_Phyllostachys_edulis_cDNA_clone:_bphylf046c24,_full_insert_sequence	NA
PH01000541G0760	55.3632	61.6054	67.6087	190.988	162.337	142.073	2.68396	1.42436	1.84746e-27	9.83736e-26	hypothetical_protein_OsJ_23589	NA	gi|242387780|emb|FP094638.1|_Phyllostachys_edulis_cDNA_clone:_bphylf030p12,_full_insert_sequence	NA
PH01000231G0250	0.800126	0.617186	0.725673	2.05797	2.21353	2.31619	3.07407	1.62015	2.04089e-27	1.0831e-25	pdr-like_abc_transporter	NA	NA	NA
PH01004855G0070	10.1279	10.5013	11.4008	24.5577	25.617	28.7509	2.46411	1.30107	2.66416e-27	1.39754e-25	calmodulin-binding_expressed	gi|573911936|ref|XP_006643685.1|_PREDICTED:_uncharacterized_protein_LOC102718397_[Oryza_brachyantha]	gi|242383546|emb|FP092390.1|_Phyllostachys_edulis_cDNA_clone:_bphylf061j18,_full_insert_sequence	NA
PH01000016G0320	0.569818	1.23506	0.817069	4.35613	5.69957	6.84002	6.44396	2.68795	4.84464e-27	2.48798e-25	pho85-like_protein	gi|357163199|ref|XP_003579655.1|_PREDICTED:_glycerophosphodiester_phosphodiesterase_GDPD2-like_[Brachypodium_distachyon]_x0001_gi|944046749|gb|KQJ82390.1|_hypothetical_protein_BRADI_5g08707_[Brachypodium_distachyon]	gi|242374381|emb|FP095542.1|_Phyllostachys_edulis_cDNA_clone:_bphyem208k11,_full_insert_sequence	NA
PH01000284G0590	4.1881	4.62554	4.29384	13.6908	11.6194	11.8046	2.83157	1.5016	5.9565e-27	3.03935e-25	ag-motif_binding_protein-4	gi|125527681|gb|EAY75795.1|_hypothetical_protein_OsI_03711_[Oryza_sativa_Indica_Group]	gi|115439894|ref|NM_001050762.1|_Oryza_sativa_Japonica_Group_Os01g0745700_(Os01g0745700)_mRNA,_complete_cds	NA
PH01001971G0300	1.36711	0.918161	1.10854	3.50531	3.34223	3.93107	3.17596	1.66719	6.71899e-27	3.42291e-25	leucine_rich	gi|125527347|gb|EAY75461.1|_hypothetical_protein_OsI_03362_[Oryza_sativa_Indica_Group]	gi|115439338|ref|NM_001050484.1|_Oryza_sativa_Japonica_Group_Os01g0694000_(Os01g0694000)_mRNA,_partial_cds	NA
PH01000755G0580	5.72211	5.30474	5.23938	13.6675	13.2467	17.239	2.71441	1.44064	1.15991e-26	5.85277e-25	hydantoinase_carbamoylase_family_expressed	gi|242096644|ref|XP_002438812.1|_hypothetical_protein_SORBIDRAFT_10g026590_[Sorghum_bicolor]_x0001_gi|241917035|gb|EER90179.1|_hypothetical_protein_SORBIDRAFT_10g026590_[Sorghum_bicolor]	NA	NA
PH01000003G4180	2.60521	2.26975	2.55269	8.53553	8.46151	10.1836	3.65939	1.8716	2.03088e-26	1.01509e-24	swt3a_orysj_ame:_full=bidirectional_sugar_transporter_sweet3a_short=_3a	gi|218196292|gb|EEC78719.1|_hypothetical_protein_OsI_18898_[Oryza_sativa_Indica_Group]_x0001_gi|222630616|gb|EEE62748.1|_hypothetical_protein_OsJ_17551_[Oryza_sativa_Japonica_Group]	NA	NA
PH01001440G0160	2.59018	3.428	2.5894	8.76517	10.1732	8.22611	3.15588	1.65804	2.245e-26	1.11685e-24	black_hull_4	NA	gi|960478199|ref|XM_003570222.3|_PREDICTED:_Brachypodium_distachyon_vacuolar_amino_acid_transporter_1_(LOC100845904),_mRNA	NA
PH01004399G0090	2.56317	2.78596	1.92038	10.185	13.8578	13.1474	5.11591	2.35499	2.41084e-26	1.19747e-24	transcription_activator_rf2a	gi|125538797|gb|EAY85192.1|_hypothetical_protein_OsI_06553_[Oryza_sativa_Indica_Group]	gi|242375484|emb|FP096247.1|_Phyllostachys_edulis_cDNA_clone:_bphyst038a13,_full_insert_sequence	sp|Q6K3R9|BZP19_ORYSJ_Basic_leucine_zipper_19_OS=Oryza_sativa_subsp._japonica_GN=BZIP19_PE=2_SV=1
PH01000675G0030	0	0.122117	0.0457799	2.25297	1.81696	3.30178	43.9061	5.45635	2.55932e-26	1.26529e-24	cinnamoyl-_reductase	gi|756179209|gb|AJK93392.1|_cinnamoyl_CoA_reductase_[Lolium_perenne]	gi|115475677|ref|NM_001067970.1|_Oryza_sativa_Japonica_Group_Os08g0277200_(Os08g0277200)_mRNA,_complete_cds_x0001_gi|32991648|dbj|AK106439.1|_Oryza_sativa_Japonica_Group_cDNA_clone:002-103-D08,_full_insert_sequence	NA
PH01003240G0100	146.591	143.067	161.817	318.705	292.255	298.025	2.01337	1.00961	2.72367e-26	1.34237e-24	cold_acclimation_protein	gi|125540619|gb|EAY87014.1|_hypothetical_protein_OsI_08410_[Oryza_sativa_Indica_Group]	gi|242385985|emb|FP093836.1|_Phyllostachys_edulis_cDNA_clone:_bphyem126p17,_full_insert_sequence	sp|P46524|CO410_WHEAT_Dehydrin_COR410_OS=Triticum_aestivum_GN=COR410_PE=2_SV=1
PH01004547G0040	4.46863	3.81904	3.04695	10.3666	10.5522	11.4889	2.85918	1.5156	2.91178e-26	1.43286e-24	cipk-like_protein_expressed	NA	NA	NA
PH01003268G0230	1.32127	1.36083	1.59559	5.2273	4.5038	5.49392	3.55917	1.83154	3.98867e-26	1.95071e-24	protein_disulfide_isomerase_2_precursor	gi|242075860|ref|XP_002447866.1|_hypothetical_protein_SORBIDRAFT_06g017160_[Sorghum_bicolor]_x0001_gi|241939049|gb|EES12194.1|_hypothetical_protein_SORBIDRAFT_06g017160_[Sorghum_bicolor]	gi|242075859|ref|XM_002447821.1|_Sorghum_bicolor_hypothetical_protein,_mRNA	sp|Q7XRB5|PDI12_ORYSJ_Protein_disulfide_isomerase-like_1-2_OS=Oryza_sativa_subsp._japonica_GN=PDIL1-2_PE=2_SV=2
PH01002971G0160	1.88248	2.09218	2.11021	4.43102	4.37964	5.01464	2.27208	1.18401	4.76252e-26	2.31139e-24	phosphatidylinositol-4-phosphate_5-kinase_family_expressed	NA	NA	sp|Q9XID0|FAB1D_ARATH_Putative_1-phosphatidylinositol-3-phosphate_5-kinase_FAB1D_OS=Arabidopsis_thaliana_GN=FAB1D_PE=3_SV=1
PH01001746G0190	10.9423	11.0154	10.3238	24.0696	24.8329	23.8649	2.25414	1.17258	4.86933e-26	2.35962e-24	protein_phosphatase_2c-like	gi|326498489|dbj|BAJ98672.1|_predicted_protein,_partial_[Hordeum_vulgare_subsp._vulgare]	gi|326498488|dbj|AK367469.1|_Hordeum_vulgare_subsp._vulgare_mRNA_for_predicted_protein,_partial_cds,_clone:_NIASHv2057L07	sp|Q0J2L7|P2C68_ORYSJ_Probable_protein_phosphatase_2C_68_OS=Oryza_sativa_subsp._japonica_GN=Os09g0325700_PE=2_SV=2
PH01000165G0390	0.690085	1.09687	0.943343	3.7837	4.10185	4.01865	4.36004	2.12434	6.76954e-26	3.26518e-24	partial	NA	NA	NA
PH01000538G0540	2.91823	3.06956	3.4522	10.7869	9.90638	9.90626	3.24148	1.69665	6.96563e-26	3.34993e-24	lipase_(class_3)-like_protein	gi|357122179|ref|XP_003562793.1|_PREDICTED:_GDSL_esterase/lipase_At4g10955-like_[Brachypodium_distachyon]_x0001_gi|944080122|gb|KQK15474.1|_hypothetical_protein_BRADI_1g23080_[Brachypodium_distachyon]	gi|326488552|dbj|AK362741.1|_Hordeum_vulgare_subsp._vulgare_mRNA_for_predicted_protein,_complete_cds,_clone:_NIASHv2009N01	NA
PH01000265G0640	74.8583	73.7037	69.813	143.424	140.9	140.681	1.94622	0.960673	2.25243e-25	1.05921e-23	Os04g0408600	NA	gi|960491123|ref|XM_003579628.3|_PREDICTED:_Brachypodium_distachyon_uncharacterized_LOC100830167_(LOC100830167),_mRNA	NA
PH01001880G0260	0.908915	1.03192	1.09229	3.95963	4.8032	4.04447	4.22247	2.07809	2.55662e-25	1.19871e-23	glycosyl_transferase_family_1	gi|475542229|gb|EMT09928.1|_Putative_glycosyltransferase_[Aegilops_tauschii]	NA	sp|D5USX8|MSHA_TSUPD_D-inositol_3-phosphate_glycosyltransferase_OS=Tsukamurella_paurometabola_(strain_ATCC_8368_/_DSM_20162_/_JCM_10117_/_NBRC_16120_/_NCTC_13040)_GN=mshA_PE=3_SV=1
PH01000526G0770	6.53044	8.34466	7.17218	18.0148	17.5731	17.0494	2.38747	1.25548	3.31527e-25	1.54756e-23	poly(adp-ribose)_polymerase	gi|242057317|ref|XP_002457804.1|_hypothetical_protein_SORBIDRAFT_03g013840_[Sorghum_bicolor]_x0001_gi|241929779|gb|EES02924.1|_hypothetical_protein_SORBIDRAFT_03g013840_[Sorghum_bicolor]	NA	NA
PH01002561G0120	5.41955	5.4059	5.55409	11.8911	12.0953	11.5981	2.17249	1.11935	3.93973e-25	1.82565e-23	zinc_finger_(c3hc4-type_ring_finger)_protein_family-like	gi|514822155|ref|XP_004985747.1|_PREDICTED:_uncharacterized_protein_LOC101777447_[Setaria_italica]	gi|514822154|ref|XM_004985690.1|_PREDICTED:_Setaria_italica_uncharacterized_LOC101777447_(LOC101777447),_mRNA	NA
PH01003184G0080	0.335226	0.514222	0.5618	1.8974	1.98728	1.91527	4.1098	2.03907	4.35965e-25	2.01437e-23	permease_1	gi|573926577|ref|XP_006650817.1|_PREDICTED:_nucleobase-ascorbate_transporter_6-like_[Oryza_brachyantha]	gi|115456288|ref|NM_001058280.1|_Oryza_sativa_Japonica_Group_Os03g0823800_(Os03g0823800)_mRNA,_complete_cds	sp|Q27GI3|NAT6_ARATH_Nucleobase-ascorbate_transporter_6_OS=Arabidopsis_thaliana_GN=NAT6_PE=2_SV=2
PH01001109G0280	7.40714	7.70746	6.95344	14.7496	15.3433	18.105	2.18406	1.12701	5.03117e-25	2.31456e-23	udp-glucuronic_acid_decarboxylase	gi|115452247|ref|NP_001049724.1|_Os03g0278200_[Oryza_sativa_Japonica_Group]_x0001_gi|108707482|gb|ABF95277.1|_rhamnose_biosynthetic_enzyme_1,_putative,_expressed_[Oryza_sativa_Japonica_Group]_x0001_gi|108707483|gb|ABF95278.1|_rhamnose_biosynthetic_enzyme_1,_putative,_expressed_[Oryza_sativa_Japonica_Group]_x0001_gi|108707484|gb|ABF95279.1|_rhamnose_biosynthetic_enzyme_1,_putative,_expressed_[Oryz…	gi|326533293|dbj|AK362415.1|_Hordeum_vulgare_subsp._vulgare_mRNA_for_predicted_protein,_complete_cds,_clone:_NIASHv2004N21	NA
PH01000059G0180	19.479	19.7369	16.4449	39.252	40.7774	45.9327	2.26303	1.17825	8.99278e-25	4.07805e-23	glutathione_s-transferase	gi|573959594|ref|XP_006661986.1|_PREDICTED:_probable_glutathione_S-transferase_GSTU6-like_[Oryza_brachyantha]	NA	NA
PH01002219G0230	222.396	213.262	226.602	400.205	400.885	401.691	1.81618	0.860904	1.03611e-24	4.6719e-23	chalcone_synthase	gi|565341075|gb|AHC07953.1|_chalcone_synthase_[Indosasa_hispida]	gi|565341074|gb|KF268000.1|_Indosasa_hispida_chalcone_synthase_(CHS)_mRNA,_complete_cds	sp|Q2R3A1|CHS1_ORYSJ_Chalcone_synthase_1_OS=Oryza_sativa_subsp._japonica_GN=CHS1_PE=2_SV=1
PH01000240G0180	15.3799	17.7432	15.2065	31.4338	32.5834	39.1138	2.13391	1.0935	1.28988e-24	5.75901e-23	ferredoxin-dependent_glutamate_synthase_precursor	gi|573917124|ref|XP_006646207.1|_PREDICTED:_glutamate_synthase_1_[NADH],_chloroplastic-like_[Oryza_brachyantha]	gi|115439208|ref|NM_001050419.1|_Oryza_sativa_Japonica_Group_Os01g0681900_(Os01g0681900)_mRNA,_complete_cds	NA
PH01000109G1000	3.12232	3.45327	2.64348	6.66168	6.82679	7.19389	2.24343	1.16571	1.64765e-24	7.32547e-23	insulin_degrading_enzyme	gi|944074573|gb|KQK10057.1|_hypothetical_protein_BRADI_2g51705_[Brachypodium_distachyon]	NA	NA
PH01000439G0610	75.2452	67.9886	61.8715	165.285	163.801	144.335	2.30818	1.20676	1.78971e-24	7.93488e-23	Os06g0133400	gi|474114298|gb|EMS55792.1|_hypothetical_protein_TRIUR3_02021_[Triticum_urartu]	gi|242382304|emb|FP097091.1|_Phyllostachys_edulis_cDNA_clone:_bphyem002o19,_full_insert_sequence	NA
PH01000679G0160	0.307011	0.584352	0.242125	2.63442	3.16163	2.49468	7.31435	2.87073	1.89588e-24	8.38223e-23	H0410G08.14	gi|90265188|emb|CAH67659.1|_H0410G08.14_[Oryza_sativa_Indica_Group]_x0001_gi|125549893|gb|EAY95715.1|_hypothetical_protein_OsI_17584_[Oryza_sativa_Indica_Group]	gi|115460829|ref|NM_001060550.1|_Oryza_sativa_Japonica_Group_Os04g0636200_(Os04g0636200)_mRNA,_complete_cds	NA
PH01001839G0030	0.233108	0.217952	0.367681	3.73383	4.12728	2.84124	13.0717	3.70838	2.40609e-24	1.05645e-22	embryogenesis_transmembrane	gi|475576162|gb|EMT17464.1|_hypothetical_protein_F775_01207_[Aegilops_tauschii]	NA	NA
PH01002244G0340	4.69501	3.84104	4.4227	16.2699	13.2361	16.0284	3.51379	1.81303	4.81687e-24	2.09758e-22	hypothetical_protein_OsI_07827	gi|357142702|ref|XP_003572663.1|_PREDICTED:_uncharacterized_protein_LOC100844997_[Brachypodium_distachyon]_x0001_gi|944064482|gb|KQK00073.1|_hypothetical_protein_BRADI_3g47180_[Brachypodium_distachyon]	gi|326489514|dbj|AK370539.1|_Hordeum_vulgare_subsp._vulgare_mRNA_for_predicted_protein,_complete_cds,_clone:_NIASHv2112D07	NA
PH01000708G0070	5.88065	5.81842	5.97194	15.1862	14.212	16.2009	2.58045	1.36762	8.65706e-24	3.71389e-22	e3_ligase	gi|115466108|ref|NP_001056653.1|_Os06g0125800_[Oryza_sativa_Japonica_Group]_x0001_gi|6983871|dbj|BAA90806.1|_zinc_finger_protein-like_[Oryza_sativa_Japonica_Group]_x0001_gi|29164825|gb|AAO65505.1|_zinc-finger_protein_[Oryza_sativa_Indica_Group]_x0001_gi|29170198|gb|AAO65973.1|_zinc_finger_protein_[Oryza_sativa_Indica_Group]_x0001_gi|113594693|dbj|BAF18567.1|_Os06g0125800_[Oryza_sativa_Japonica_Gr…	gi|242386944|emb|FP094197.1|_Phyllostachys_edulis_cDNA_clone:_bphyem126b01,_full_insert_sequence	NA
PH01000859G0170	4.48272	2.75052	3.5353	10.7589	10.6888	12.3315	3.13683	1.64931	1.10337e-23	4.69547e-22	dna-binding	gi|115445949|ref|NP_001046754.1|_Os02g0448000_[Oryza_sativa_Japonica_Group]_x0001_gi|50252749|dbj|BAD28974.1|_putative_DNA-binding_protein_AT-hook_2_[Oryza_sativa_Japonica_Group]_x0001_gi|113536285|dbj|BAF08668.1|_Os02g0448000_[Oryza_sativa_Japonica_Group]_x0001_gi|125539298|gb|EAY85693.1|_hypothetical_protein_OsI_07061_[Oryza_sativa_Indica_Group]_x0001_gi|125581960|gb|EAZ22891.1|_hypothetical_pr…	gi|242388596|emb|FP095057.1|_Phyllostachys_edulis_cDNA_clone:_bphyem211m18,_full_insert_sequence	sp|O22130|AHL22_ARATH_AT-hook_motif_nuclear-localized_protein_22_OS=Arabidopsis_thaliana_GN=AHL22_PE=1_SV=1
PH01004633G0110	4.48164	5.92276	5.30167	15.0526	14.7145	14.1814	2.79818	1.48449	1.37661e-23	5.8348e-22	homeodomain_leucine_zipper_protein	gi|514766990|ref|XP_004966133.1|_PREDICTED:_homeobox-leucine_zipper_protein_HOX18-like_[Setaria_italica]	gi|573949985|ref|XM_006657227.1|_PREDICTED:_Oryza_brachyantha_homeobox-leucine_zipper_protein_HOX18-like_(LOC102700721),_mRNA	sp|Q5Z6F6|HOX18_ORYSJ_Homeobox-leucine_zipper_protein_HOX18_OS=Oryza_sativa_subsp._japonica_GN=HOX18_PE=2_SV=1
PH01000082G1670	9.50441	9.66244	9.00197	18.7426	19.626	20.4622	2.08851	1.06247	1.49039e-23	6.30866e-22	Os05g0366300	NA	NA	NA
PH01000908G0460	0.529837	0.417984	0.574553	4.16176	4.27171	3.09443	7.57232	2.92073	1.53802e-23	6.50162e-22	domain_containing_protein	gi|15217339|gb|AAK92677.1|AC090714_10_putative_heat_shock_protein_[Oryza_sativa_Japonica_Group]_x0001_gi|28261488|gb|AAO37837.1|_dnaJ-like_protein_[Oryza_sativa_Japonica_Group]_x0001_gi|108709302|gb|ABF97097.1|_DnaJ_domain_containing_protein,_expressed_[Oryza_sativa_Japonica_Group]_x0001_gi|125586829|gb|EAZ27493.1|_hypothetical_protein_OsJ_11442_[Oryza_sativa_Japonica_Group]_x0001_gi|937910009|db…	gi|836021366|ref|XM_012848949.1|_PREDICTED:_Setaria_italica_basic_salivary_proline-rich_protein_4-like_(LOC101780817),_mRNA	NA
PH01255753G0010	9.46816	9.81886	11.2532	25.7554	30.4835	26.9544	2.72406	1.44576	1.95986e-23	8.2301e-22	cytochrome_p450-like	gi|242053693|ref|XP_002455992.1|_hypothetical_protein_SORBIDRAFT_03g028630_[Sorghum_bicolor]_x0001_gi|241927967|gb|EES01112.1|_hypothetical_protein_SORBIDRAFT_03g028630_[Sorghum_bicolor]	gi|242053696|ref|XM_002455949.1|_Sorghum_bicolor_hypothetical_protein,_mRNA	sp|Q9LUC5|C7A15_ARATH_Cytochrome_P450_72A15_OS=Arabidopsis_thaliana_GN=CYP72A15_PE=2_SV=1
PH01000749G0610	4.94964	5.15548	5.16117	10.2387	9.91991	11.2749	2.05901	1.04195	2.41481e-23	1.0062e-21	atp-dependent_clp_protease_atp-binding_subunit_clpa_expressed	gi|26518520|gb|AAN78327.1|_ATP-dependent_Clp_protease_ATP-binding_subunit_precursor_[Oryza_sativa_Indica_Group]	gi|960479429|ref|XM_003575005.3|_PREDICTED:_Brachypodium_distachyon_chaperone_protein_ClpD1,_chloroplastic_(LOC100840449),_mRNA	sp|Q6H795|CLPD1_ORYSJ_Chaperone_protein_ClpD1,_chloroplastic_OS=Oryza_sativa_subsp._japonica_GN=CLPD1_PE=2_SV=1
PH01000295G0040	11.4264	10.3799	10.172	21.998	21.1423	23.4316	2.08178	1.05782	3.08979e-23	1.27892e-21	rice_salt_sensitive_3	gi|669030145|emb|CDM84575.1|_unnamed_protein_product_[Triticum_aestivum]	gi|326505677|dbj|AK364307.1|_Hordeum_vulgare_subsp._vulgare_mRNA_for_predicted_protein,_partial_cds,_clone:_NIASHv2023K03	NA
PH01002396G0160	2.79229	2.75908	2.65258	7.68237	8.90862	8.37957	3.04372	1.60584	3.31624e-23	1.37087e-21	wrky_transcription_factor	gi|743818949|ref|XP_010931380.1|_PREDICTED:_probable_WRKY_transcription_factor_67_[Elaeis_guineensis]	NA	NA
PH01000105G1710	3.85908	3.71126	2.86955	14.774	10.9811	16.1268	4.01172	2.00422	3.3586e-23	1.38532e-21	auxin-induced_protein	gi|514754703|ref|XP_004963101.1|_PREDICTED:_auxin-responsive_protein_IAA31-like_[Setaria_italica]_x0001_gi|944252828|gb|KQL17091.1|_hypothetical_protein_SETIT_025180mg_[Setaria_italica]	gi|955715996|ref|XM_004963044.3|_PREDICTED:_Setaria_italica_auxin-responsive_protein_IAA31-like_(LOC101766894),_mRNA	sp|P0C133|IAA31_ORYSJ_Auxin-responsive_protein_IAA31_OS=Oryza_sativa_subsp._japonica_GN=IAA31_PE=2_SV=1
PH01000491G0390	0.76954	1.01577	0.678298	3.5138	3.26315	3.63228	4.22519	2.07902	3.3599e-23	1.38532e-21	no_apical_meristem	gi|573912294|ref|XP_006643861.1|_PREDICTED:_uncharacterized_protein_LOC102699541_[Oryza_brachyantha]	gi|960470341|ref|XM_010233322.2|_PREDICTED:_Brachypodium_distachyon_NAC_domain-containing_protein_73-like_(LOC100844870),_transcript_variant_X5,_mRNA	NA
PH01000566G0290	0.0421719	0.147862	0.0997767	1.40295	1.28001	1.58487	14.7263	3.88032	3.40466e-23	1.40014e-21	xyloglucan_endotransglycosylase	gi|115445551|ref|NP_001046555.1|_Os02g0280300_[Oryza_sativa_Japonica_Group]_x0001_gi|50252389|dbj|BAD28545.1|_putative_Xet3_protein_[Oryza_sativa_Japonica_Group]_x0001_gi|113536086|dbj|BAF08469.1|_Os02g0280300_[Oryza_sativa_Japonica_Group]_x0001_gi|125581655|gb|EAZ22586.1|_hypothetical_protein_OsJ_06254_[Oryza_sativa_Japonica_Group]	gi|573919081|ref|XM_006647097.1|_PREDICTED:_Oryza_brachyantha_probable_xyloglucan_endotransglucosylase/hydrolase_protein_26-like_(LOC102700494),_mRNA	sp|Q9SVV2|XTH26_ARATH_Probable_xyloglucan_endotransglucosylase/hydrolase_protein_26_OS=Arabidopsis_thaliana_GN=XTH26_PE=2_SV=1
PH01004484G0060	0.0885042	0.155156	0.139598	1.71751	1.59499	1.52821	12.6304	3.65883	3.82917e-23	1.57065e-21	glutathione_transferase	gi|357147748|ref|XP_003574469.1|_PREDICTED:_probable_glutathione_S-transferase_GSTF1_[Brachypodium_distachyon]_x0001_gi|944062641|gb|KQJ98231.1|_hypothetical_protein_BRADI_3g35620_[Brachypodium_distachyon]	gi|721661415|ref|XM_003574421.2|_PREDICTED:_Brachypodium_distachyon_probable_glutathione_S-transferase_GSTF1_(LOC100837592),_mRNA	sp|P12653|GSTF1_MAIZE_Glutathione_S-transferase_1_OS=Zea_mays_GN=GST1_PE=1_SV=4
PH01000171G0690	49.2762	43.1132	45.1082	85.612	98.3424	94.4956	2.02513	1.01801	4.71382e-23	1.92359e-21	nucleoside_diphosphate_kinase	NA	NA	NA
PH01000062G1170	2.99373	2.83796	2.57962	7.47975	8.20321	8.16501	2.83523	1.50346	5.78633e-23	2.34321e-21	cysteine_endopeptidase	gi|125540888|gb|EAY87283.1|_hypothetical_protein_OsI_08685_[Oryza_sativa_Indica_Group]	gi|115448286|ref|NM_001054458.1|_Oryza_sativa_Japonica_Group_Os02g0715000_(Os02g0715000)_mRNA,_complete_cds_x0001_gi|32970552|dbj|AK060534.1|_Oryza_sativa_Japonica_Group_cDNA_clone:001-021-A12,_full_insert_sequence_x0001_gi|32989505|dbj|AK104296.1|_Oryza_sativa_Japonica_Group_cDNA_clone:001-008-H03,_full_insert_sequence	NA
PH01000347G0570	1.00525	1.7858	1.32132	6.03815	4.98992	4.69681	3.8238	1.93501	6.32036e-23	2.55621e-21	fad-binding_domain-containing_expressed	gi|573918346|ref|XP_006646815.1|_PREDICTED:_uncharacterized_protein_LOC102715368_[Oryza_brachyantha]	NA	NA
PH01000917G0620	6.84637	7.88015	7.93153	17.7583	16.3913	16.4017	2.23106	1.15773	6.79838e-23	2.74604e-21	calcium-transporting_atpase_plasma_membrane-_expressed	gi|944058018|gb|KQJ93608.1|_hypothetical_protein_BRADI_3g05697_[Brachypodium_distachyon]	gi|297598682|ref|NM_001052599.2|_Oryza_sativa_Japonica_Group_Os02g0176700_(Os02g0176700)_mRNA,_complete_cds	NA
PH01002152G0300	2.42108	2.278	2.58614	7.41993	5.75557	6.94157	2.76135	1.46538	7.05381e-23	2.8456e-21	peroxidase_family_expressed	gi|573959632|ref|XP_006662005.1|_PREDICTED:_peroxidase_5-like_[Oryza_brachyantha]	gi|242384587|emb|FP098186.1|_Phyllostachys_edulis_cDNA_clone:_bphylf045g01,_full_insert_sequence	NA
PH01001291G0040	6.38031	6.21902	7.59808	18.9851	18.8815	15.8126	2.65773	1.41019	7.12407e-23	2.86875e-21	growth-regulating_factor_1	gi|514762063|ref|XP_004964939.1|_PREDICTED:_growth-regulating_factor_2-like_isoform_X2_[Setaria_italica]_x0001_gi|944245591|gb|KQL09885.1|_hypothetical_protein_SETIT_006922mg_[Setaria_italica]	gi|835962843|ref|XM_004964882.2|_PREDICTED:_Setaria_italica_growth-regulating_factor_2-like_(LOC101757032),_transcript_variant_X2,_mRNA	sp|Q6AWY7|GRF2_ORYSJ_Growth-regulating_factor_2_OS=Oryza_sativa_subsp._japonica_GN=GRF2_PE=3_SV=1
PH01000721G0360	0.499082	0.604502	0.89455	3.52188	2.88333	3.4563	4.93536	2.30315	7.83992e-23	3.14676e-21	always_early_1	NA	gi|573912310|ref|XM_006643806.1|_PREDICTED:_Oryza_brachyantha_protein_ALWAYS_EARLY_3-like_(LOC102702047),_mRNA	NA
PH01002560G0270	4.14465	4.25578	3.54107	10.8062	11.7001	9.82279	2.70729	1.43685	8.20647e-23	3.28973e-21	partial	NA	gi|573913504|ref|XM_006644371.1|_PREDICTED:_Oryza_brachyantha_DELLA_protein_SLN1-like_(LOC102706234),_mRNA	NA
PH01004213G0030	0.36719	0.450602	0.36198	3.22351	4.00524	4.0093	9.52562	3.25181	8.90565e-23	3.56103e-21	glutathione_transferase	NA	gi|573912951|ref|XM_006644113.1|_PREDICTED:_Oryza_brachyantha_probable_glutathione_S-transferase_GSTF2-like_(LOC102722255),_mRNA	sp|O82451|GSTF2_ORYSJ_Probable_glutathione_S-transferase_GSTF2_OS=Oryza_sativa_subsp._japonica_GN=GSTF2_PE=1_SV=3
PH01000781G0700	16.447	12.7635	15.5652	40.9349	44.5124	38.9793	2.77889	1.47451	1.02466e-22	4.09206e-21	Os01g0959750,_partial	gi|473786641|gb|EMS46216.1|_hypothetical_protein_TRIUR3_03609_[Triticum_urartu]	NA	NA
PH01000664G0450	6.8765	8.5795	9.15598	19.3111	21.6002	24.4912	2.65735	1.40999	1.16238e-22	4.63042e-21	soluble_inorganic_pyrophosphatase	gi|573944219|ref|XP_006654463.1|_PREDICTED:_soluble_inorganic_pyrophosphatase-like_[Oryza_brachyantha]	NA	NA
PH01000012G0830	45.6203	57.5529	48.992	107.636	104.751	104.286	2.08111	1.05735	1.29261e-22	5.13635e-21	c-terminal_region_family_expressed	gi|475550386|gb|EMT11441.1|_hypothetical_protein_F775_30732_[Aegilops_tauschii]	gi|573960621|ref|XM_006662431.1|_PREDICTED:_Oryza_brachyantha_remorin-like_(LOC102710058),_mRNA	NA
PH01001490G0140	6.14108	6.0939	7.64551	15.847	15.7528	14.6328	2.32552	1.21755	1.48249e-22	5.88349e-21	mate_efflux_family_expressed	gi|308081158|ref|NP_001183424.1|_putative_MATE_efflux_family_protein_[Zea_mays]_x0001_gi|238011386|gb|ACR36728.1|_unknown_[Zea_mays]_x0001_gi|413925754|gb|AFW65686.1|_putative_MATE_efflux_family_protein_[Zea_mays]	gi|115477698|ref|NM_001068980.1|_Oryza_sativa_Japonica_Group_Os08g0550200_(Os08g0550200)_mRNA,_complete_cds	NA
PH01000001G5130	19.3771	19.9458	20.0342	37.7027	38.1744	35.9658	1.88424	0.913984	1.68113e-22	6.63045e-21	phenylalanine_ammonia-lyase	gi|175050408|gb|ABP96954.2|_phenylalanine_ammonia-lyase,_partial_[Phyllostachys_edulis]	NA	NA
PH01002898G0190	2.92701	3.04947	1.97862	7.72809	7.6943	7.64486	2.89968	1.53589	2.88498e-22	1.13223e-20	udp-glucoronosyl_and_udp-glucosyl_transferase_family_expressed	gi|357111095|ref|XP_003557350.1|_PREDICTED:_DIMBOA_UDP-glucosyltransferase_BX9-like_[Brachypodium_distachyon]_x0001_gi|944084933|gb|KQK20285.1|_hypothetical_protein_BRADI_1g53540_[Brachypodium_distachyon]	gi|960451341|ref|XM_003557302.3|_PREDICTED:_Brachypodium_distachyon_DIMBOA_UDP-glucosyltransferase_BX9-like_(LOC100845422),_mRNA	sp|B4G072|BX9_MAIZE_DIMBOA_UDP-glucosyltransferase_BX9_OS=Zea_mays_GN=BX9_PE=1_SV=1
PH01000131G0770	13.3601	13.627	14.3678	30.7713	28.2242	32.4856	2.2121	1.14542	2.98495e-22	1.17002e-20	deoxyribodipyrimidine_photolyase_family	gi|835937516|ref|XP_012699619.1|_PREDICTED:_probable_1-acylglycerol-3-phosphate_O-acyltransferase_[Setaria_italica]	gi|960487814|ref|XM_003578402.3|_PREDICTED:_Brachypodium_distachyon_probable_1-acylglycerol-3-phosphate_O-acyltransferase_(LOC100835470),_mRNA	sp|Q0J0A4|LPAAT_ORYSJ_Probable_1-acylglycerol-3-phosphate_O-acyltransferase_OS=Oryza_sativa_subsp._japonica_GN=Os09g0520200_PE=3_SV=3
PH01001207G0140	0.578357	0.405566	0.285076	2.8727	3.49717	3.3778	7.68139	2.94137	4.11077e-22	1.59948e-20	tonoplast_intrinsic_protein	gi|357136874|ref|XP_003570028.1|_PREDICTED:_probable_aquaporin_TIP2-1_[Brachypodium_distachyon]_x0001_gi|944065025|gb|KQK00616.1|_hypothetical_protein_BRADI_3g50690_[Brachypodium_distachyon]	gi|695074515|ref|XM_009386189.1|_PREDICTED:_Musa_acuminata_subsp._malaccensis_probable_aquaporin_TIP2-1_(LOC103972007),_mRNA	sp|Q84RL6|TIP23_MAIZE_Aquaporin_TIP2-3_OS=Zea_mays_GN=TIP2-3_PE=2_SV=2
PH01000054G0400	4.50041	4.98942	4.65963	10.7339	9.68201	9.88281	2.14133	1.09851	4.24147e-22	1.64229e-20	gras_family_transcription_factor_containing_expressed	NA	NA	NA
PH01001378G0510	4.23436	4.17714	4.35825	11.7388	16.4737	12.9027	3.21974	1.68694	4.38056e-22	1.68997e-20	acid_phosphatase	gi|326507254|dbj|BAJ95704.1|_predicted_protein_[Hordeum_vulgare_subsp._vulgare]	gi|242383427|emb|FP097623.1|_Phyllostachys_edulis_cDNA_clone:_bphyst024m23,_full_insert_sequence	sp|Q67YC0|PPSP1_ARATH_Inorganic_pyrophosphatase_1_OS=Arabidopsis_thaliana_GN=PS2_PE=1_SV=1
PH01000303G0730	1.14138	1.03383	1.12519	4.61451	4.82664	3.81608	4.01685	2.00607	4.46976e-22	1.72229e-20	hypothetical_protein_OsI_28026	NA	gi|242078356|ref|XM_002443902.1|_Sorghum_bicolor_hypothetical_protein,_mRNA	NA
PH01000041G0060	5.59396	6.8509	4.97091	12.8869	14.2736	14.8848	2.41422	1.27155	5.38707e-22	2.06325e-20	hypothetical_protein_OsJ_15139	gi|944047464|gb|KQJ83105.1|_hypothetical_protein_BRADI_5g13060,_partial_[Brachypodium_distachyon]	gi|960490814|ref|XM_010241716.2|_PREDICTED:_Brachypodium_distachyon_uncharacterized_LOC100835991_(LOC100835991),_mRNA	sp|Q94AV5|WIP3_ARATH_WPP_domain-interacting_protein_3_OS=Arabidopsis_thaliana_GN=WIP3_PE=1_SV=1
PH01003624G0140	15.2409	16.3004	13.4033	34.2475	34.9443	32.854	2.27048	1.183	5.41123e-22	2.07001e-20	zinc_finger_protein	gi|670376660|ref|XP_008669504.1|_PREDICTED:_protein_SHOOT_GRAVITROPISM_5_[Zea_mays]_x0001_gi|414587600|tpg|DAA38171.1|_TPA:_hypothetical_protein_ZEAMMB73_657807_[Zea_mays]	gi|955721971|ref|XM_012847616.2|_PREDICTED:_Setaria_italica_protein_indeterminate-domain_16_(LOC101763582),_mRNA	sp|Q9C9X7|IDD14_ARATH_Protein_indeterminate-domain_14_OS=Arabidopsis_thaliana_GN=IDD14_PE=1_SV=1
PH01000354G0450	1.81253	1.2004	1.82652	5.53663	6.30372	5.42074	3.56674	1.83461	5.59022e-22	2.13535e-20	beta-_-glucanase_precursor	gi|326517110|dbj|BAJ99921.1|_predicted_protein_[Hordeum_vulgare_subsp._vulgare]	NA	NA
PH01000117G1060	1.78861	0.908245	1.36195	5.75646	5.90855	5.19957	4.15505	2.05487	5.67737e-22	2.164e-20	tpa:_class_iii_peroxidase_119_precursor	NA	NA	NA
PH01000595G0790	10.0875	11.0719	10.8956	28.168	29.1202	32.0744	2.78779	1.47912	6.55961e-22	2.48096e-20	Os05g0142200	gi|475601881|gb|EMT24969.1|_hypothetical_protein_F775_14694_[Aegilops_tauschii]	NA	NA
PH01002161G0310	3.33131	3.7024	3.71779	8.77065	11.089	11.0447	2.87443	1.52327	1.08062e-21	4.02245e-20	cysteine_protease	gi|937896029|dbj|BAS72009.1|_Os01g0347600_[Oryza_sativa_Japonica_Group]	gi|116012662|dbj|AK243297.1|_Oryza_sativa_Japonica_Group_cDNA,_clone:_J100053I01,_full_insert_sequence	NA
PH01004220G0090	10.0696	11.3214	11.7268	21.216	21.6173	22.8421	1.98308	0.987744	1.19896e-21	4.45255e-20	ids-4_protein	gi|573947807|ref|XP_006656217.1|_PREDICTED:_SPX_domain-containing_protein_1-like_[Oryza_brachyantha]	gi|242389657|emb|FP100688.1|_Phyllostachys_edulis_cDNA_clone:_bphylf057h06,_full_insert_sequence	sp|Q69XJ0|SPX1_ORYSJ_SPX_domain-containing_protein_1_OS=Oryza_sativa_subsp._japonica_GN=SPX1_PE=2_SV=1
PH01003880G0160	0.210335	0.319572	0.207351	1.06903	1.1139	1.22843	4.62709	2.2101	1.30344e-21	4.83491e-20	mdr-like_abc_transporter	gi|27368871|emb|CAD59593.1|_MDR-like_ABC_transporter_[Oryza_sativa_Japonica_Group]	gi|297720064|ref|NM_001185465.1|_Oryza_sativa_Japonica_Group_Os01g0534700_(Os01g0534700)_mRNA,_complete_cds	sp|O80725|AB4B_ARATH_ABC_transporter_B_family_member_4_OS=Arabidopsis_thaliana_GN=ABCB4_PE=1_SV=1
PH01000052G0130	4.85142	9.58743	7.47823	26.899	23.8447	23.2943	3.37809	1.75621	1.43659e-21	5.30402e-20	auxin-induced_protein	gi|944260368|gb|KQL24625.1|_hypothetical_protein_SETIT_031255mg_[Setaria_italica]	gi|573958127|ref|XM_006661209.1|_PREDICTED:_Oryza_brachyantha_uncharacterized_LOC102719796_(LOC102719796),_mRNA	NA
PH01000947G0610	3.14576	3.14269	3.46648	7.48647	8.95134	8.71017	2.57798	1.36624	1.56497e-21	5.77131e-20	gamma-glutamyl_transpeptidase	gi|116309998|emb|CAH67025.1|_H0523F07.13_[Oryza_sativa_Indica_Group]_x0001_gi|937914596|dbj|BAS89515.1|_Os04g0457500_[Oryza_sativa_Japonica_Group]	gi|573942180|ref|XM_006653415.1|_PREDICTED:_Oryza_brachyantha_gamma-glutamyltranspeptidase_1-like_(LOC102717338),_mRNA	sp|Q8VYW6|GAGT1_ARATH_Gamma-glutamyltranspeptidase_1_OS=Arabidopsis_thaliana_GN=GGT1_PE=2_SV=1
PH01003465G0190	6.76361	6.3757	7.17047	23.9762	23.2424	17.4562	3.18442	1.67103	1.9507e-21	7.17718e-20	pathogenesis-related_protein	gi|115449113|ref|NP_001048336.1|_Os02g0786500_[Oryza_sativa_Japonica_Group]_x0001_gi|47497163|dbj|BAD19211.1|_putative_Pathogenesis-related_protein_PR-1_[Oryza_sativa_Japonica_Group]_x0001_gi|47497748|dbj|BAD19848.1|_putative_Pathogenesis-related_protein_PR-1_[Oryza_sativa_Japonica_Group]_x0001_gi|113537867|dbj|BAF10250.1|_Os02g0786500_[Oryza_sativa_Japonica_Group]_x0001_gi|215741560|dbj|BAG98055…	gi|242386609|emb|FP094062.1|_Phyllostachys_edulis_cDNA_clone:_bphylf050k16,_full_insert_sequence	sp|Q40374|PR1_MEDTR_Pathogenesis-related_protein_PR-1_OS=Medicago_truncatula_GN=PR-1_PE=2_SV=1
PH01001031G0350	0.745709	0.801809	0.705725	3.62928	3.01786	4.44356	4.92211	2.29928	2.13213e-21	7.80857e-20	protein_disulfide_isomerase_2_precursor	gi|514713642|ref|XP_004952813.1|_PREDICTED:_protein_disulfide_isomerase-like_1-3_[Setaria_italica]_x0001_gi|944265773|gb|KQL30013.1|_hypothetical_protein_SETIT_019729mg_[Setaria_italica]	gi|835912262|ref|XM_004952756.2|_PREDICTED:_Setaria_italica_protein_disulfide_isomerase-like_1-3_(LOC101777615),_mRNA	sp|Q69ST6|PID13_ORYSJ_Protein_disulfide_isomerase-like_1-3_OS=Oryza_sativa_subsp._japonica_GN=PDIL1-3_PE=2_SV=1
PH01000058G1180	11.978	10.7856	11.0566	30.0618	37.053	28.0651	2.81429	1.49277	2.64864e-21	9.60065e-20	calmodulin	gi|514787337|ref|XP_004971306.1|_PREDICTED:_probable_calcium-binding_protein_CML31_[Setaria_italica]	gi|573915443|ref|XM_006645312.1|_PREDICTED:_Oryza_brachyantha_probable_calcium-binding_protein_CML31-like_(LOC102721602),_mRNA	sp|Q8RYK0|CML31_ORYSJ_Probable_calcium-binding_protein_CML31_OS=Oryza_sativa_subsp._japonica_GN=CML31_PE=2_SV=1
PH01000722G0580	0.0701117	0.147495	0.138234	1.29579	1.26353	1.13941	10.3944	3.37773	2.93e-21	1.05843e-19	galactoside_2-alpha-l-fucosyltransferase	gi|514769553|ref|XP_004966775.1|_PREDICTED:_galactoside_2-alpha-L-fucosyltransferase-like_[Setaria_italica]	gi|514769552|ref|XM_004966718.1|_PREDICTED:_Setaria_italica_galactoside_2-alpha-L-fucosyltransferase-like_(LOC101768672),_mRNA	sp|Q9SWH5|FUT1_ARATH_Galactoside_2-alpha-L-fucosyltransferase_OS=Arabidopsis_thaliana_GN=FUT1_PE=1_SV=2
PH01001982G0340	3.53049	4.02303	3.53842	10.943	11.9297	9.78668	2.94443	1.55799	3.43049e-21	1.23362e-19	12-oxophytodienoic_acid_reductase	gi|326528891|dbj|BAJ97467.1|_predicted_protein_[Hordeum_vulgare_subsp._vulgare]	gi|242383168|emb|FP097365.1|_Phyllostachys_edulis_cDNA_clone:_bphyem201k21,_full_insert_sequence	sp|Q69TH4|OPR2_ORYSJ_Putative_12-oxophytodienoate_reductase_2_OS=Oryza_sativa_subsp._japonica_GN=OPR2_PE=3_SV=1
PH01000171G0650	2.06763	2.50437	2.07535	8.33751	8.11207	7.54131	3.60909	1.85164	4.19743e-21	1.49755e-19	preg-like_protein	NA	gi|242387391|emb|FP099597.1|_Phyllostachys_edulis_cDNA_clone:_bphylf046e20,_full_insert_sequence	NA
PH01000069G1630	9.47971	11.2245	9.31458	34.4661	34.1974	25.5711	3.13919	1.65039	4.36435e-21	1.55536e-19	calmodulin	NA	gi|242386452|emb|FP093905.1|_Phyllostachys_edulis_cDNA_clone:_bphyst004l04,_full_insert_sequence	NA
PH01001176G0520	20.1112	25.49	20.4908	48.0198	47.2743	49.355	2.1886	1.13001	4.69218e-21	1.66659e-19	leaf_senescence_related	gi|937908758|dbj|BAS83678.1|_Os03g0291800_[Oryza_sativa_Japonica_Group]	gi|326500331|dbj|AK375060.1|_Hordeum_vulgare_subsp._vulgare_mRNA_for_predicted_protein,_complete_cds,_clone:_NIASHv3084L01	NA
PH01000538G0850	0.764161	0.942371	1.12219	3.04378	2.82427	2.97085	3.1247	1.64372	5.70357e-21	2.01681e-19	wall-associated_serine_threonine_kinase	gi|475540125|gb|EMT09541.1|_Wall-associated_receptor_kinase_5_[Aegilops_tauschii]	gi|672176658|ref|XM_008810179.1|_PREDICTED:_Phoenix_dactylifera_leucine-rich_repeat_receptor-like_kinase_protein_FLORAL_ORGAN_NUMBER1_(LOC103720466),_mRNA	NA
PH01004394G0040	2.3898	1.99364	2.40464	5.90175	5.86226	6.19391	2.64551	1.40354	8.16739e-21	2.87205e-19	udp-glucose_glucosyltransferase	gi|514729042|ref|XP_004956603.1|_PREDICTED:_UDP-glycosyltransferase_90A1-like_[Setaria_italica]_x0001_gi|944259914|gb|KQL24171.1|_hypothetical_protein_SETIT_033411mg_[Setaria_italica]	gi|151420099|dbj|AK251451.1|_Hordeum_vulgare_subsp._vulgare_cDNA_clone:_FLbaf125b14,_mRNA_sequence	sp|Q9ZVX4|U90A1_ARATH_UDP-glycosyltransferase_90A1_OS=Arabidopsis_thaliana_GN=UGT90A1_PE=2_SV=1
PH01003660G0030	29.2611	30.5924	26.1308	52.1321	52.6208	61.1387	1.92933	0.948097	8.41844e-21	2.95706e-19	retrotransposon_ty1-copia_subclass	gi|475554677|gb|EMT12268.1|_hypothetical_protein_F775_05335_[Aegilops_tauschii]	gi|371501277|dbj|AB638269.1|_Oryza_sativa_Japonica_Group_mRNA_for_ASP1_protein,_complete_cds	NA
PH01002645G0220	1.2779	1.89179	1.34375	7.74144	7.27258	7.93208	5.08394	2.34595	9.53915e-21	3.33231e-19	zinc_finger_transcription_factor_zfp30	gi|326500552|dbj|BAK06365.1|_predicted_protein_[Hordeum_vulgare_subsp._vulgare]	gi|960449504|ref|XM_010229794.2|_PREDICTED:_Brachypodium_distachyon_uncharacterized_RNA-binding_protein_C17H9.04c-like_(LOC100824932),_transcript_variant_X5,_mRNA	sp|O13801|YE04_SCHPO_Uncharacterized_RNA-binding_protein_C17H9.04c_OS=Schizosaccharomyces_pombe_(strain_972_/_ATCC_24843)_GN=SPAC17H9.04c_PE=1_SV=1
PH01000244G0630	5.27104	6.86746	6.49533	12.5094	13.7773	14.9969	2.21552	1.14765	1.14915e-20	3.98803e-19	b_chain_semi-active_e176q_mutant_of_rice_a_plant_-_glucosidase	gi|75285790|sp|Q5N863.1|BGL04_ORYSJ_RecName:_Full=Beta-glucosidase_4;_Short=Os1bglu4_x0001_gi|56784325|dbj|BAD82346.1|_putative_latex_cyanogenic_beta_glucosidase_[Oryza_sativa_Japonica_Group]_x0001_gi|56785274|dbj|BAD82183.1|_putative_latex_cyanogenic_beta_glucosidase_[Oryza_sativa_Japonica_Group]_x0001_gi|125572971|gb|EAZ14486.1|_hypothetical_protein_OsJ_04409_[Oryza_sativa_Japonica_Group]_x0001…	gi|116012730|dbj|AK243365.1|_Oryza_sativa_Japonica_Group_cDNA,_clone:_J100061O18,_full_insert_sequence	sp|Q5N863|BGL04_ORYSJ_Beta-glucosidase_4_OS=Oryza_sativa_subsp._japonica_GN=BGLU4_PE=2_SV=1
PH01001562G0010	1.45211	1.64932	1.24199	3.77996	3.66643	3.65615	2.55618	1.35399	1.23756e-20	4.29017e-19	u-box_domain_containing_expressed	gi|960475819|ref|XP_014755884.1|_PREDICTED:_putative_U-box_domain-containing_protein_42_[Brachypodium_distachyon]_x0001_gi|944065919|gb|KQK01510.1|_hypothetical_protein_BRADI_3g56317_[Brachypodium_distachyon]	gi|960475818|ref|XM_014900398.1|_PREDICTED:_Brachypodium_distachyon_putative_U-box_domain-containing_protein_42_(LOC100826661),_mRNA	NA
PH01003669G0180	19.2377	17.7871	18.6838	42.6329	42.4076	34.7015	2.14943	1.10396	1.3074e-20	4.52242e-19	laccase_lac5-6	gi|357125834|ref|XP_003564594.1|_PREDICTED:_putative_laccase-5_[Brachypodium_distachyon]_x0001_gi|944075051|gb|KQK10535.1|_hypothetical_protein_BRADI_2g54740_[Brachypodium_distachyon]	gi|242054952|ref|XM_002456577.1|_Sorghum_bicolor_hypothetical_protein,_mRNA	sp|Q5N9W4|LAC5_ORYSJ_Putative_laccase-5_OS=Oryza_sativa_subsp._japonica_GN=LAC5_PE=3_SV=1
PH01001013G0090	0.105542	0.0740103	0.0277454	0.97531	0.967708	1.21494	15.2339	3.92921	1.35799e-20	4.67705e-19	pleckstriny_domain-containing_expressed	NA	NA	NA
PH01000236G1020	6.09201	6.04217	5.47907	12.975	11.0817	12.1	2.05281	1.0376	1.43003e-20	4.91982e-19	expressed_protein	gi|108706008|gb|ABF93803.1|_expressed_protein_[Oryza_sativa_Japonica_Group]	gi|955725775|ref|XM_004985789.3|_PREDICTED:_Setaria_italica_uncharacterized_LOC101781888_(LOC101781888),_transcript_variant_X2,_mRNA	NA
PH01001798G0410	6.18919	6.67611	7.0382	13.059	13.0548	12.5016	1.94013	0.956153	1.74111e-20	5.95141e-19	laccase_lac5-6	gi|150383842|sp|Q0IQU1.2|LAC22_ORYSJ_RecName:_Full=Laccase-22;_AltName:_Full=Benzenediol:oxygen_oxidoreductase_22;_AltName:_Full=Diphenol_oxidase_22;_AltName:_Full=Urishiol_oxidase_22;_Flags:_Precursor_x0001_gi|62733306|gb|AAX95423.1|_laccase_(EC_1.10.3.2)_precursor_-_common_tobacco_[Oryza_sativa_Japonica_Group]_x0001_gi|77552735|gb|ABA95532.1|_Multicopper_oxidase_family_protein,_expressed_[Oryza…	gi|960462114|ref|XM_003558712.3|_PREDICTED:_Brachypodium_distachyon_laccase-22_(LOC100837611),_mRNA	sp|Q0IQU1|LAC22_ORYSJ_Laccase-22_OS=Oryza_sativa_subsp._japonica_GN=LAC22_PE=2_SV=2
PH01001036G0400	5.27835	7.56368	5.42971	27.1454	22.6383	20.7458	3.86003	1.94861	1.74328e-20	5.95242e-19	hypothetical_protein_OsJ_29561	gi|721680454|ref|XP_010238224.1|_PREDICTED:_uncharacterized_protein_LOC100821640_[Brachypodium_distachyon]_x0001_gi|944054817|gb|KQJ90455.1|_hypothetical_protein_BRADI_4g31660_[Brachypodium_distachyon]	gi|242382189|emb|FP091629.1|_Phyllostachys_edulis_cDNA_clone:_bphyem124f10,_full_insert_sequence	NA
PH01000385G0180	5.59841	5.77493	5.55099	10.778	10.4086	11.5994	1.93721	0.953983	1.79911e-20	6.13647e-19	skip_interacting_protein_partial	gi|218194641|gb|EEC77068.1|_hypothetical_protein_OsI_15463_[Oryza_sativa_Indica_Group]	NA	NA
PH01002733G0270	35.6695	33.1582	33.9677	69.9135	67.2755	64.5247	1.96228	0.972534	2.11228e-20	7.12061e-19	erebp_transcription_factor	gi|212722088|ref|NP_001131773.1|_putative_AP2/EREBP_transcription_factor_superfamily_protein_[Zea_mays]_x0001_gi|194692496|gb|ACF80332.1|_unknown_[Zea_mays]_x0001_gi|408690236|gb|AFU81578.1|_AP2-EREBP-type_transcription_factor,_partial_[Zea_mays_subsp._mays]_x0001_gi|414877256|tpg|DAA54387.1|_TPA:_putative_AP2/EREBP_transcription_factor_superfamily_protein_[Zea_mays]	gi|242380831|emb|FP096664.1|_Phyllostachys_edulis_cDNA_clone:_bphyem124m12,_full_insert_sequence	NA
PH01000915G0510	2.37217	2.52845	2.61914	8.11078	7.78506	6.36091	2.95977	1.56549	2.3114e-20	7.76713e-19	hmdh3_orysj_ame:_full=3-hydroxy-3-methylglutaryl-coenzyme_a_reductase_3_short=hmg-_reductase_3	NA	NA	NA
PH01000397G0680	5.86112	6.207	8.96176	18.791	25.1871	23.8128	3.22355	1.68865	2.85538e-20	9.54466e-19	lipid_transfer_protein	gi|573960816|ref|XP_006662589.1|_PREDICTED:_14_kDa_proline-rich_protein_DC2.15-like_[Oryza_brachyantha]	gi|242388024|emb|FP094684.1|_Phyllostachys_edulis_cDNA_clone:_bphyst018c14,_full_insert_sequence	sp|Q39176|ERLI1_ARATH_Lipid_transfer_protein_EARLI_1_OS=Arabidopsis_thaliana_GN=EARLI1_PE=1_SV=1
PH01000171G0040	5.89147	6.17116	5.31422	12.3517	12.5732	11.9307	2.12096	1.08472	3.02912e-20	1.01042e-18	tcp-1_cpn60_chaperonin_family_protein	gi|573947704|ref|XP_006656169.1|_PREDICTED:_LOW_QUALITY_PROTEIN:_T-complex_protein_1_subunit_epsilon-like_[Oryza_brachyantha]	NA	NA
PH01000577G0580	4.17502	4.06833	4.27614	9.31957	11.6744	11.1247	2.56549	1.35924	3.08348e-20	1.02639e-18	bark_storage_protein	gi|514744513|ref|XP_004960653.1|_PREDICTED:_bark_storage_protein_A_[Setaria_italica]_x0001_gi|944249277|gb|KQL13540.1|_hypothetical_protein_SETIT_024797mg_[Setaria_italica]	gi|115462740|ref|NM_001061505.1|_Oryza_sativa_Japonica_Group_Os05g0228000_(Os05g0228000)_mRNA,_complete_cds	NA
PH01004802G0020	32.8201	31.2565	33.5788	67.2153	64.3637	75.0055	2.11544	1.08096	4.29614e-20	1.41943e-18	Os01g0260800	gi|514773665|ref|XP_004967793.1|_PREDICTED:_uncharacterized_protein_LOC101785393_[Setaria_italica]_x0001_gi|944239527|gb|KQL03835.1|_hypothetical_protein_SETIT_003519mg_[Setaria_italica]	gi|242387597|emb|FP094456.1|_Phyllostachys_edulis_cDNA_clone:_bphyst003b12,_full_insert_sequence	NA
PH01000801G0150	3.6549	3.94694	3.86247	9.86219	11.9254	10.246	2.79421	1.48244	5.06839e-20	1.66102e-18	peroxidase-like_protein	gi|573940190|ref|XP_006652503.1|_PREDICTED:_uncharacterized_protein_LOC102702840_[Oryza_brachyantha]	NA	NA
PH01001494G0080	2.62834	3.61916	1.95978	8.69963	8.1589	10.4844	3.33155	1.73619	5.21121e-20	1.70607e-18	u-box_domain_containing_expressed	gi|514824296|ref|XP_004986806.1|_PREDICTED:_U-box_domain-containing_protein_35-like_[Setaria_italica]	gi|242381335|emb|FP096806.1|_Phyllostachys_edulis_cDNA_clone:_bphyst018f05,_full_insert_sequence	sp|Q54X16|GID8_DICDI_Glucose-induced_degradation_protein_8_homolog_OS=Dictyostelium_discoideum_GN=DDB_G0279265_PE=3_SV=2
PH01003391G0180	29.3765	29.9198	27.9363	52.7119	53.8881	53.3029	1.83306	0.874255	5.42917e-20	1.77377e-18	auxin-induced_protein_expressed	NA	gi|242381221|emb|FP096692.1|_Phyllostachys_edulis_cDNA_clone:_bphyem108b07,_full_insert_sequence	NA
PH01000164G0930	3.28753	3.88952	3.08467	7.15095	6.92411	8.35652	2.18595	1.12826	5.51592e-20	1.80026e-18	leucine_rich_repeat_family_expressed	gi|670407086|ref|XP_008645039.1|_PREDICTED:_putative_disease_resistance_protein_RGA3_[Zea_mays]_x0001_gi|670407088|ref|XP_008645040.1|_PREDICTED:_putative_disease_resistance_protein_RGA3_[Zea_mays]_x0001_gi|670407090|ref|XP_008645041.1|_PREDICTED:_putative_disease_resistance_protein_RGA3_[Zea_mays]	gi|388461285|gb|JQ929596.1|_Phyllostachys_nigra_clone_Z-11_NBS_resistance_protein_gene,_partial_cds	NA
PH01000346G0510	1.94336	1.88485	2.16957	3.92986	4.70398	4.56302	2.20029	1.1377	5.61509e-20	1.83075e-18	pdr-like_abc_transporter	gi|357135464|ref|XP_003569329.1|_PREDICTED:_ABC_transporter_G_family_member_36_[Brachypodium_distachyon]_x0001_gi|944073182|gb|KQK08666.1|_hypothetical_protein_BRADI_2g43120_[Brachypodium_distachyon]	gi|960467559|ref|XM_003569281.3|_PREDICTED:_Brachypodium_distachyon_ABC_transporter_G_family_member_36_(LOC100844884),_mRNA	NA
PH01000216G0620	1.84934	1.14801	1.57803	4.51055	4.37091	4.40346	2.90356	1.53782	5.64314e-20	1.83801e-18	amp-binding_enzyme_family_expressed	gi|357125228|ref|XP_003564297.1|_PREDICTED:_long_chain_acyl-CoA_synthetase_4-like_[Brachypodium_distachyon]_x0001_gi|944084168|gb|KQK19520.1|_hypothetical_protein_BRADI_1g48780_[Brachypodium_distachyon]	gi|960452087|ref|XM_003564249.3|_PREDICTED:_Brachypodium_distachyon_long_chain_acyl-CoA_synthetase_4-like_(LOC100830299),_mRNA	NA
PH01004568G0140	0.730979	0.863309	0.879902	4.05296	3.35722	2.8917	4.16374	2.05788	5.68519e-20	1.84981e-18	mgdg_synthase_type_a	gi|944237002|gb|KQL01340.1|_hypothetical_protein_SETIT_015030mg_[Setaria_italica]	gi|115475781|ref|NM_001068022.1|_Oryza_sativa_Japonica_Group_Os08g0299400_(Os08g0299400)_mRNA,_partial_cds_x0001_gi|32974166|dbj|AK064148.1|_Oryza_sativa_Japonica_Group_cDNA_clone:002-103-C09,_full_insert_sequence	sp|Q6UTZ2|MGDG2_ORYSJ_Probable_monogalactosyldiacylglycerol_synthase_2,_chloroplastic_OS=Oryza_sativa_subsp._japonica_GN=MGD2_PE=2_SV=2
PH01000589G0780	3.45388	4.67097	6.80976	19.8342	18.4861	20.2971	3.92494	1.97267	5.87307e-20	1.90899e-18	dnaj_expressed	gi|115455673|ref|NP_001051437.1|_Os03g0776900_[Oryza_sativa_Japonica_Group]_x0001_gi|108711345|gb|ABF99140.1|_DNAJ_protein,_putative,_expressed_[Oryza_sativa_Japonica_Group]_x0001_gi|113549908|dbj|BAF13351.1|_Os03g0776900_[Oryza_sativa_Japonica_Group]	gi|116631453|emb|CT831436.1|_Oryza_sativa_(indica_cultivar-group)_cDNA_clone:OSIGCSN059J15,_full_insert_sequence	sp|Q9LYY2|TI143_ARATH_Mitochondrial_import_inner_membrane_translocase_subunit_TIM14-3_OS=Arabidopsis_thaliana_GN=TIM14-3_PE=1_SV=1
PH01000322G0030	8.8721	8.60571	10.3698	20.1039	20.1059	17.942	2.08822	1.06227	6.42529e-20	2.08209e-18	pyruvate_decarboxylase	NA	NA	NA
PH01001365G0510	7.04174	6.33701	6.80301	16.0512	15.362	14.2451	2.26236	1.17783	1.03799e-19	3.32629e-18	el5	gi|514713423|ref|XP_004952757.1|_PREDICTED:_E3_ubiquitin-protein_ligase_EL5-like_[Setaria_italica]_x0001_gi|944265830|gb|KQL30070.1|_hypothetical_protein_SETIT_017861mg_[Setaria_italica]	gi|242380361|emb|FP101692.1|_Phyllostachys_edulis_cDNA_clone:_bphyst010n05,_full_insert_sequence	sp|Q9LRB7|EL5_ORYSJ_E3_ubiquitin-protein_ligase_EL5_OS=Oryza_sativa_subsp._japonica_GN=EL5.1_PE=1_SV=1
PH01001091G0290	2.114	2.73396	2.95178	5.97268	5.5881	6.07204	2.26069	1.17677	1.20234e-19	3.82211e-18	leucine-rich_repeat_receptor-like_kinase	gi|297610028|ref|NP_001064047.2|_Os10g0114400,_partial_[Oryza_sativa_Japonica_Group]_x0001_gi|255679171|dbj|BAF25961.2|_Os10g0114400,_partial_[Oryza_sativa_Japonica_Group]	NA	sp|Q9ZPS9|BRL2_ARATH_Serine/threonine-protein_kinase_BRI1-like_2_OS=Arabidopsis_thaliana_GN=BRL2_PE=1_SV=1
PH01000173G1130	120.443	136.093	127.814	253.349	236.762	228.993	1.87096	0.903781	1.22998e-19	3.89827e-18	2og-fe_oxygenase_family_expressed	gi|125583808|gb|EAZ24739.1|_hypothetical_protein_OsJ_08510_[Oryza_sativa_Japonica_Group]	gi|573966180|ref|XM_006665127.1|_PREDICTED:_Oryza_brachyantha_flavonol_synthase/flavanone_3-hydroxylase-like_(LOC102712047),_partial_mRNA	sp|Q07512|FLS_PETHY_Flavonol_synthase/flavanone_3-hydroxylase_OS=Petunia_hybrida_GN=FL_PE=2_SV=1
PH01000251G0960	1.04385	1.11153	1.09764	2.62589	2.7136	3.18074	2.61917	1.38911	1.27927e-19	4.05047e-18	calcium-transporting_atpase_plasma_membrane-_expressed	NA	NA	NA
PH01000997G0140	12.4179	12.1844	12.7724	23.3869	24.1839	29.6382	2.06581	1.04671	1.38797e-19	4.38591e-18	4_protein	gi|475619116|gb|EMT30661.1|_NAC_domain-containing_protein_68_[Aegilops_tauschii]	gi|573959027|ref|XM_006661649.1|_PREDICTED:_Oryza_brachyantha_NAC_domain-containing_protein_21/22-like_(LOC102722147),_mRNA	NA
PH01002165G0080	4.58433	4.82205	4.50756	9.35298	9.17654	11.0966	2.12924	1.09034	1.45062e-19	4.57932e-18	sulfate_transporter	gi|670361443|ref|XP_008648264.1|_PREDICTED:_sulfate_permease1_isoform_X1_[Zea_mays]_x0001_gi|670361445|ref|XP_008648265.1|_PREDICTED:_sulfate_permease1_isoform_X1_[Zea_mays]_x0001_gi|670361447|ref|XP_008648266.1|_PREDICTED:_sulfate_permease1_isoform_X1_[Zea_mays]_x0001_gi|670361449|ref|XP_008648269.1|_PREDICTED:_sulfate_permease1_isoform_X1_[Zea_mays]_x0001_gi|670361451|ref|XP_008648272.1|_PREDIC…	gi|960460063|ref|XM_010230742.2|_PREDICTED:_Brachypodium_distachyon_sulfate_transporter_1.2-like_(LOC100838829),_mRNA	NA
PH01000025G1630	12.9165	16.1587	15.2392	32.5616	30.3835	32.3263	2.1499	1.10427	1.70574e-19	5.3687e-18	auxin-induced_protein	gi|326494982|dbj|BAJ85586.1|_predicted_protein_[Hordeum_vulgare_subsp._vulgare]_x0001_gi|326516900|dbj|BAJ96442.1|_predicted_protein_[Hordeum_vulgare_subsp._vulgare]	gi|573965190|ref|XM_006664652.1|_PREDICTED:_Oryza_brachyantha_auxin-responsive_protein_IAA31-like_(LOC102706807),_mRNA	NA
PH01000815G0480	0.853981	1.99614	0.823158	5.78715	6.12005	6.74642	5.07819	2.34432	1.78475e-19	5.60626e-18	hypothetical_protein_OsJ_19807	gi|514759305|ref|XP_004964256.1|_PREDICTED:_uncharacterized_protein_LOC101757171_isoform_X2_[Setaria_italica]	gi|960453855|ref|XM_010229853.2|_PREDICTED:_Brachypodium_distachyon_uncharacterized_LOC100826062_(LOC100826062),_transcript_variant_X2,_mRNA	NA
PH01004096G0120	2.52604	2.7057	3.5246	6.92594	8.10943	7.13329	2.53173	1.34012	1.93258e-19	6.05867e-18	lectin-like_protein_kinase	gi|284434504|gb|ADB85269.1|_putative_lectin-like_protein_kinase_[Phyllostachys_edulis]	gi|284434500|gb|GQ252805.1|_Phyllostachys_edulis_clone_00017_putative_retrotransposon_protein_gene,_partial_cds;_and_putative_transposon_protein,_putative_retrotransposon_protein,_putative_lectin-like_protein_kinase,_hypothetical_protein,_and_putative_lectin-like_protein_kinase_genes,_complete_cds	NA
PH01000524G0520	4.66498	6.41669	5.94306	23.7098	24.5064	16.9484	3.82764	1.93646	1.95993e-19	6.13835e-18	hypothetical_protein_OsI_37213	NA	NA	NA
PH01001308G0330	0.754946	0.831908	1.10572	3.63769	3.27347	4.05312	4.07204	2.02575	2.22644e-19	6.95247e-18	nodulin_21_family_expressed	gi|242066652|ref|XP_002454615.1|_hypothetical_protein_SORBIDRAFT_04g034330_[Sorghum_bicolor]_x0001_gi|241934446|gb|EES07591.1|_hypothetical_protein_SORBIDRAFT_04g034330_[Sorghum_bicolor]	gi|835911997|ref|XM_012846698.1|_PREDICTED:_Setaria_italica_WAT1-related_protein_At1g21890_(LOC101776536),_mRNA	sp|F4HZQ7|WTR5_ARATH_WAT1-related_protein_At1g21890_OS=Arabidopsis_thaliana_GN=At1g21890_PE=2_SV=1
PH01000935G0120	18.8425	22.0378	17.6261	36.4131	37.7338	41.9789	1.98484	0.989025	2.36104e-19	7.36556e-18	isco_subunit_binding-protein_alpha_chloroplast_expressed	NA	gi|242383701|emb|FP092544.1|_Phyllostachys_edulis_cDNA_clone:_bphylf060n14,_full_insert_sequence	NA
PH01000260G1120	7.61542	8.0275	7.3191	13.8258	13.2737	14.1893	1.79813	0.846498	2.55654e-19	7.95983e-18	transcriptional_co-repressor_-like	gi|670429395|ref|XP_008655549.1|_PREDICTED:_paired_amphipathic_helix_protein_Sin3-like_4_isoform_X1_[Zea_mays]	gi|573915567|ref|XM_006645372.1|_PREDICTED:_Oryza_brachyantha_paired_amphipathic_helix_protein_Sin3-like_4-like_(LOC102717302),_mRNA	NA
PH01003320G0070	7.26513	9.11661	8.23492	16.3628	17.1299	22.0183	2.25502	1.17314	2.77175e-19	8.60461e-18	glyceraldehyde-3-phosphate_dehydrogenase	gi|554504854|gb|AGY80450.1|_glyceraldehyde-3-phosphate_[Dendrocalamus_latiflorus]	gi|242383143|emb|FP097340.1|_Phyllostachys_edulis_cDNA_clone:_bphylf050a06,_full_insert_sequence	sp|P26517|G3PC1_HORVU_Glyceraldehyde-3-phosphate_dehydrogenase_1,_cytosolic_OS=Hordeum_vulgare_GN=GAPC_PE=2_SV=1
PH01000096G0170	11.0859	9.83738	9.70322	20.4888	21.9444	19.1189	2.00977	1.00703	2.99427e-19	9.26823e-18	subtilisin-like_proteinase-like	gi|326488363|dbj|BAJ93850.1|_predicted_protein_[Hordeum_vulgare_subsp._vulgare]_x0001_gi|326506380|dbj|BAJ86508.1|_predicted_protein_[Hordeum_vulgare_subsp._vulgare]	gi|326506379|dbj|AK355289.1|_Hordeum_vulgare_subsp._vulgare_mRNA_for_predicted_protein,_complete_cds,_clone:_NIASHv1018K05	NA
PH01000999G0050	74.3559	79.2577	79.3642	144.528	142.251	136.363	1.81623	0.86095	3.07009e-19	9.48447e-18	ef_hand_family_expressed	gi|573963337|ref|XP_006663807.1|_PREDICTED:_probable_calcium-binding_protein_CML36-like_[Oryza_brachyantha]	NA	NA
PH01000741G0080	9.88578	11.7344	10.3445	19.3741	19.3197	21.5803	1.88565	0.915064	3.14049e-19	9.69251e-18	myosin_subfamily_xi_heavy_chain	gi|514816063|ref|XP_004982778.1|_PREDICTED:_myosin-1-like_[Setaria_italica]_x0001_gi|944224200|gb|KQK88604.1|_hypothetical_protein_SETIT_033955mg_[Setaria_italica]	gi|573959388|ref|XM_006661823.1|_PREDICTED:_Oryza_brachyantha_myosin-1-like_(LOC102705104),_mRNA	sp|F4I507|MYO3_ARATH_Myosin-3_OS=Arabidopsis_thaliana_GN=VIII-A_PE=2_SV=1
PH01001261G0230	18.5029	17.5779	18.5879	33.8304	31.8828	35.4394	1.85028	0.887746	3.2197e-19	9.92736e-18	aaa-type_atpase	gi|944083470|gb|KQK18822.1|_hypothetical_protein_BRADI_1g44957,_partial_[Brachypodium_distachyon]	gi|960468509|ref|XM_003569266.3|_PREDICTED:_Brachypodium_distachyon_AAA-ATPase_At3g50940-like_(LOC100840525),_mRNA	NA
PH01000048G2090	13.9363	12.5972	11.6898	26.7991	28.3477	37.4747	2.42317	1.2769	3.4414e-19	1.05699e-17	pathogenesis_related_protein	gi|573912573|ref|XP_006643992.1|_PREDICTED:_pathogen-related_protein-like_[Oryza_brachyantha]	gi|573912572|ref|XM_006643929.1|_PREDICTED:_Oryza_brachyantha_pathogen-related_protein-like_(LOC102715797),_mRNA	NA
PH01000165G0400	0.659347	0.462358	0.415995	3.65578	2.71004	2.41094	5.70772	2.51292	3.64372e-19	1.1159e-17	partial	NA	NA	NA
PH01003839G0030	11.7807	11.426	12.79	27.2161	25.4681	24.0092	2.13057	1.09124	4.38011e-19	1.33627e-17	spx_(syg1_pho81_xpr1)_domain-containing	gi|514777685|ref|XP_004968896.1|_PREDICTED:_SPX_domain-containing_protein_6-like_[Setaria_italica]_x0001_gi|944241148|gb|KQL05456.1|_hypothetical_protein_SETIT_002654mg_[Setaria_italica]	gi|835978194|ref|XM_004968839.2|_PREDICTED:_Setaria_italica_SPX_domain-containing_protein_6-like_(LOC101760313),_mRNA	sp|Q7Y0F6|SPX5_ORYSJ_SPX_domain-containing_protein_5_OS=Oryza_sativa_subsp._japonica_GN=SPX5_PE=2_SV=1
PH01000191G1200	0.436279	0.291367	0.475147	1.40147	1.79319	1.64592	4.02446	2.00879	4.41306e-19	1.34503e-17	pi-b_protein	gi|475530077|gb|EMT07852.1|_Disease_resistance_protein_RPM1_[Aegilops_tauschii]	NA	NA
PH01000435G0560	0.151819	0.106461	0	2.94619	5.32804	4.16351	48.1561	5.58965	4.67025e-19	1.42206e-17	lipid_transfer_protein	NA	gi|242381621|emb|FP091268.1|_Phyllostachys_edulis_cDNA_clone:_bphyst002p20,_full_insert_sequence	NA
PH01006306G0030	5.91755	7.07409	6.3114	11.7388	11.8885	12.2844	1.86041	0.895623	6.217e-19	1.87329e-17	retrotransposon_unclassified	gi|835928668|ref|XP_012699242.1|_PREDICTED:_187-kDa_microtubule-associated_protein_AIR9_[Setaria_italica]_x0001_gi|944258171|gb|KQL22428.1|_hypothetical_protein_SETIT_028662mg_[Setaria_italica]	gi|960456249|ref|XM_010230129.2|_PREDICTED:_Brachypodium_distachyon_187-kDa_microtubule-associated_protein_AIR9_(LOC100833652),_mRNA	sp|F4IIU4|AIR9_ARATH_187-kDa_microtubule-associated_protein_AIR9_OS=Arabidopsis_thaliana_GN=AIR9_PE=1_SV=1
PH01000603G0990	37.9726	38.4572	41.7525	70.8891	71.75	68.6051	1.78744	0.837897	6.45274e-19	1.94065e-17	polyphenol_oxidase	gi|357131137|ref|XP_003567197.1|_PREDICTED:_polyphenol_oxidase_I,_chloroplastic-like_[Brachypodium_distachyon]_x0001_gi|944074651|gb|KQK10135.1|_hypothetical_protein_BRADI_2g52210_[Brachypodium_distachyon]	gi|960467488|ref|XM_003567149.3|_PREDICTED:_Brachypodium_distachyon_polyphenol_oxidase_I,_chloroplastic-like_(LOC100825713),_mRNA	sp|P43309|PPO_MALDO_Polyphenol_oxidase,_chloroplastic_OS=Malus_domestica_PE=2_SV=1
PH01000054G0380	4.4544	5.40622	4.51282	11.5256	12.6751	10.0581	2.38348	1.25307	6.7109e-19	2.01406e-17	laccase_lac5-6	NA	NA	NA
PH01000411G0640	98.5451	93.5156	103.93	194.415	172.966	177.704	1.84156	0.880932	7.08914e-19	2.122e-17	---NA---	NA	gi|242383015|emb|FP092256.1|_Phyllostachys_edulis_cDNA_clone:_bphyst038j08,_full_insert_sequence	NA
PH01000823G0570	18.6977	21.2662	18.0428	34.2407	37.0919	38.6777	1.89651	0.923346	8.81389e-19	2.621e-17	gamma-glutamylcysteine_synthetase	NA	gi|26986169|emb|AJ508916.2|_Oryza_sativa_Japonica_Group_mRNA_for_gamma-glutamylcysteine_synthetase_(gcs_gene)	NA
PH01002201G0230	3.7072	3.20621	3.3692	6.62321	6.76471	7.04676	1.9873	0.990813	1.04912e-18	3.11685e-17	phospholipid-translocating_p-type_flippase_family_expressed	gi|573932465|ref|XP_006651338.1|_PREDICTED:_phospholipid-transporting_ATPase_1-like_[Oryza_brachyantha]	gi|960462526|ref|XM_003557955.3|_PREDICTED:_Brachypodium_distachyon_phospholipid-transporting_ATPase_1-like_(LOC100836682),_mRNA	sp|P98204|ALA1_ARATH_Phospholipid-transporting_ATPase_1_OS=Arabidopsis_thaliana_GN=ALA1_PE=2_SV=1
PH01001240G0120	7.37008	8.4181	9.21786	17.2355	17.4121	15.8214	2.01827	1.01312	1.14017e-18	3.38104e-17	raffinose_synthase_or_seed_imbibition_protein	gi|573947021|ref|XP_006655841.1|_PREDICTED:_LOW_QUALITY_PROTEIN:_probable_galactinol--sucrose_galactosyltransferase_6-like_[Oryza_brachyantha]	gi|573947020|ref|XM_006655778.1|_PREDICTED:_Oryza_brachyantha_probable_galactinol--sucrose_galactosyltransferase_6-like_(LOC102718842),_mRNA	sp|Q8RX87|RFS6_ARATH_Probable_galactinol--sucrose_galactosyltransferase_6_OS=Arabidopsis_thaliana_GN=RFS6_PE=2_SV=2
PH01000010G0220	14.48	15.1335	13.2656	24.8188	25.4368	28.045	1.82608	0.868748	1.14787e-18	3.40071e-17	aconitate_hydratase	gi|514822242|ref|XP_004985790.1|_PREDICTED:_putative_aconitate_hydratase,_cytoplasmic_[Setaria_italica]_x0001_gi|944228278|gb|KQK92682.1|_hypothetical_protein_SETIT_034082mg_[Setaria_italica]	NA	NA
PH01004619G0020	14.3384	17.3295	16.4299	31.8781	30.8802	34.3532	2.01904	1.01367	1.16321e-18	3.43974e-17	glutathione_s-transferase	gi|475600098|gb|EMT24434.1|_hypothetical_protein_F775_32163_[Aegilops_tauschii]	NA	sp|Q9FUS8|GSTUH_ARATH_Glutathione_S-transferase_U17_OS=Arabidopsis_thaliana_GN=GSTU17_PE=2_SV=1
PH01000005G3210	24.0217	24.04	22.9907	40.6039	40.1596	45.7637	1.78076	0.832491	1.17048e-18	3.45803e-17	loricrin-like_protein	gi|514746217|ref|XP_004961068.1|_PREDICTED:_uncharacterized_protein_LOC101783602_[Setaria_italica]_x0001_gi|514746221|ref|XP_004961069.1|_PREDICTED:_uncharacterized_protein_LOC101783602_[Setaria_italica]	NA	NA
PH01000174G1000	28.3367	24.6644	24.3477	63.2737	53.7551	51.5162	2.17902	1.12368	1.21973e-18	3.5935e-17	protease_inhibitor_seed_storage_ltp_family_expressed	gi|944222306|gb|KQK86710.1|_hypothetical_protein_SETIT_037731mg_[Setaria_italica]	gi|573938925|ref|XM_006651837.1|_PREDICTED:_Oryza_brachyantha_non-specific_lipid-transfer_protein-like_protein_At2g13820-like_(LOC102717423),_mRNA	NA
PH01001113G0130	37.4817	33.799	43.3238	73.3321	79.6023	75.7247	1.9952	0.996535	1.4858e-18	4.36124e-17	polygalacturonase_inhibitor	NA	NA	NA
PH01000638G0270	4.21269	4.28343	4.20276	8.25298	7.87165	9.77722	2.0397	1.02835	1.63646e-18	4.79461e-17	Os01g0363900	gi|670430329|ref|XP_008655918.1|_PREDICTED:_protein_HASTY_1_[Zea_mays]	gi|721634552|ref|XM_003567630.2|_PREDICTED:_Brachypodium_distachyon_protein_HASTY_1_(LOC100833381),_transcript_variant_X2,_mRNA	sp|Q0WP44|HASTY_ARATH_Protein_HASTY_1_OS=Arabidopsis_thaliana_GN=HST1_PE=1_SV=1
PH01000299G0810	10.2388	10.9659	9.76848	17.4137	19.2939	20.3537	1.84229	0.881499	1.95939e-18	5.70918e-17	ubiquitin_carboxyl-terminal_hydrolase_family_expressed	gi|944088116|gb|KQK23468.1|_hypothetical_protein_BRADI_1g74000_[Brachypodium_distachyon]	NA	sp|Q70EL1|UBP54_HUMAN_Inactive_ubiquitin_carboxyl-terminal_hydrolase_54_OS=Homo_sapiens_GN=USP54_PE=1_SV=4
PH01000267G0430	7.66973	8.33899	7.64466	14.1982	14.9998	15.1745	1.87594	0.907617	1.98708e-18	5.77924e-17	serine_threonine_kinase	gi|670383160|ref|XP_008672362.1|_PREDICTED:_uncharacterized_protein_LOC100272682_isoform_X1_[Zea_mays]	gi|960466338|ref|XM_014898717.1|_PREDICTED:_Brachypodium_distachyon_G-type_lectin_S-receptor-like_serine/threonine-protein_kinase_At1g11330_(LOC100828872),_transcript_variant_X5,_mRNA	NA
PH01000248G0210	13.219	13.3531	13.7103	25.4525	25.117	24.6516	1.86734	0.900986	2.18172e-18	6.32223e-17	hexokinase_1	gi|110808554|sp|Q1WM16.2|HXK7_ORYSJ_RecName:_Full=Hexokinase-7;_AltName:_Full=Hexokinase-6_x0001_gi|62130764|gb|AAX68422.1|_hexokinase_6_[Oryza_sativa_Japonica_Group]	NA	NA
PH01000183G0330	4.26428	3.49306	3.42255	9.45044	7.76725	9.6208	2.4006	1.2634	2.30225e-18	6.66541e-17	mate_efflux_family_expressed	gi|125537409|gb|EAY83897.1|_hypothetical_protein_OsI_39119_[Oryza_sativa_Indica_Group]	gi|573964167|ref|XM_006664143.1|_PREDICTED:_Oryza_brachyantha_protein_TRANSPARENT_TESTA_12-like_(LOC102702428),_mRNA	sp|Q9LYT3|DTX41_ARATH_Protein_DETOXIFICATION_41_OS=Arabidopsis_thaliana_GN=DTX41_PE=2_SV=1
PH01001758G0360	60.5781	68.0231	59.8928	107.635	114.708	113.104	1.77961	0.831563	2.41025e-18	6.97173e-17	atp_sulfurylase	gi|573926069|ref|XP_006650570.1|_PREDICTED:_ATP-sulfurylase_3,_chloroplastic-like_[Oryza_brachyantha]	gi|960458291|ref|XM_003559747.3|_PREDICTED:_Brachypodium_distachyon_ATP_sulfurylase_1,_chloroplastic_(LOC100832387),_mRNA	sp|Q9LIK9|APS1_ARATH_ATP_sulfurylase_1,_chloroplastic_OS=Arabidopsis_thaliana_GN=APS1_PE=1_SV=1
PH01001539G0280	2.10388	1.33481	1.50121	6.75836	7.88717	6.2073	4.2213	2.07769	2.53447e-18	7.30616e-17	hypothetical_protein_OsI_06206	gi|242056769|ref|XP_002457530.1|_hypothetical_protein_SORBIDRAFT_03g008840_[Sorghum_bicolor]_x0001_gi|242064354|ref|XP_002453466.1|_hypothetical_protein_SORBIDRAFT_04g006350_[Sorghum_bicolor]_x0001_gi|241929505|gb|EES02650.1|_hypothetical_protein_SORBIDRAFT_03g008840_[Sorghum_bicolor]_x0001_gi|241933297|gb|EES06442.1|_hypothetical_protein_SORBIDRAFT_04g006350_[Sorghum_bicolor]	gi|960476638|ref|XM_003571103.3|_PREDICTED:_Brachypodium_distachyon_uncharacterized_LOC100828602_(LOC100828602),_mRNA	NA
PH01000040G1240	4.81936	4.98881	3.92146	11.5933	10.8838	11.7327	2.49168	1.31712	2.53506e-18	7.30616e-17	sex_determination_protein_tasselseed_2	gi|514812731|ref|XP_004981155.1|_PREDICTED:_short-chain_dehydrogenase_reductase_3b-like_[Setaria_italica]_x0001_gi|944221906|gb|KQK86310.1|_hypothetical_protein_SETIT_037042mg_[Setaria_italica]	gi|514812730|ref|XM_004981098.1|_PREDICTED:_Setaria_italica_short-chain_dehydrogenase_reductase_3b-like_(LOC101760667),_mRNA	sp|F4J300|SDR5_ARATH_Short-chain_dehydrogenase_reductase_5_OS=Arabidopsis_thaliana_GN=SDR5_PE=3_SV=1
PH01003457G0040	2.84299	2.89979	2.79802	5.81889	5.77205	7.01628	2.17863	1.12342	2.55684e-18	7.36226e-17	lstk-1-like_kinase	gi|960469305|ref|XP_014754781.1|_PREDICTED:_serine/threonine-protein_kinase_Nek4-like_isoform_X3_[Brachypodium_distachyon]	gi|960469304|ref|XM_014899295.1|_PREDICTED:_Brachypodium_distachyon_serine/threonine-protein_kinase_Nek4-like_(LOC100831949),_transcript_variant_X3,_mRNA	sp|Q60DG4|NEK4_ORYSJ_Serine/threonine-protein_kinase_Nek4_OS=Oryza_sativa_subsp._japonica_GN=NEK4_PE=2_SV=1
PH01001317G0210	1.01109	1.2195	0.956875	2.59746	3.03052	2.85499	2.66135	1.41216	2.70671e-18	7.77269e-17	rna_helicase	gi|960472360|ref|XP_003565600.2|_PREDICTED:_zinc_finger_CCCH_domain-containing_protein_4_isoform_X1_[Brachypodium_distachyon]_x0001_gi|944068170|gb|KQK03654.1|_hypothetical_protein_BRADI_2g09177_[Brachypodium_distachyon]	gi|960472359|ref|XM_003565552.3|_PREDICTED:_Brachypodium_distachyon_zinc_finger_CCCH_domain-containing_protein_4_(LOC100837365),_transcript_variant_X1,_mRNA	sp|Q1EHT7|C3H4_ORYSJ_Zinc_finger_CCCH_domain-containing_protein_4_OS=Oryza_sativa_subsp._japonica_GN=Os01g0256800_PE=2_SV=1
PH01000438G0410	5.68978	5.73546	6.80099	17.1703	18.9731	14.2673	2.76583	1.46771	2.78655e-18	7.98752e-17	harpin-induced_protein_1_containing_expressed	gi|115461436|ref|NP_001054318.1|_Os04g0685400_[Oryza_sativa_Japonica_Group]_x0001_gi|32488715|emb|CAE03458.1|_OSJNBa0088H09.16_[Oryza_sativa_Japonica_Group]_x0001_gi|113565889|dbj|BAF16232.1|_Os04g0685400_[Oryza_sativa_Japonica_Group]_x0001_gi|215692400|dbj|BAG87820.1|_unnamed_protein_product_[Oryza_sativa_Japonica_Group]_x0001_gi|215697404|dbj|BAG91398.1|_unnamed_protein_product_[Oryza_sativa_Ja…	gi|955715937|ref|XM_012844269.2|_PREDICTED:_Setaria_italica_uncharacterized_LOC101775359_(LOC101775359),_mRNA	NA
PH01001155G0250	6.40304	5.38806	8.73312	22.2758	17.0053	20.0465	2.89061	1.53138	3.1464e-18	9.01088e-17	beta-expansin_1a_expressed	gi|573959717|ref|XP_006662045.1|_PREDICTED:_expansin-B6-like_[Oryza_brachyantha]	gi|242375486|emb|FP096249.1|_Phyllostachys_edulis_cDNA_clone:_bphyem108p22,_full_insert_sequence	NA
PH01000117G0410	23.9536	23.7763	22.7491	45.2061	42.7203	44.1195	1.87355	0.905774	3.90397e-18	1.10905e-16	zinc-finger_protein_c60910-like	gi|960478271|ref|XP_003574843.2|_PREDICTED:_zinc_finger_protein_CONSTANS-LIKE_14-like_[Brachypodium_distachyon]_x0001_gi|944063573|gb|KQJ99163.1|_hypothetical_protein_BRADI_3g41500_[Brachypodium_distachyon]	gi|573956186|ref|XM_006660267.1|_PREDICTED:_Oryza_brachyantha_zinc_finger_protein_CONSTANS-LIKE_15-like_(LOC102712929),_partial_mRNA	sp|O22800|COL14_ARATH_Zinc_finger_protein_CONSTANS-LIKE_14_OS=Arabidopsis_thaliana_GN=COL14_PE=2_SV=2
PH01005481G0010	16.7218	17.5724	16.9954	28.2063	30.0907	32.6773	1.77374	0.826792	4.38363e-18	1.24088e-16	argonaute9_protein	gi|573912696|ref|XP_006644052.1|_PREDICTED:_protein_argonaute_4A-like_[Oryza_brachyantha]	gi|573912695|ref|XM_006643989.1|_PREDICTED:_Oryza_brachyantha_protein_argonaute_4A-like_(LOC102709600),_mRNA	NA
PH01001221G0570	1.42409	1.11385	1.38229	4.96028	3.94838	4.61756	3.45036	1.78675	4.97933e-18	1.40576e-16	21	gi|944263479|gb|KQL27719.1|_hypothetical_protein_SETIT_017621mg_[Setaria_italica]	gi|242385191|emb|FP093243.1|_Phyllostachys_edulis_cDNA_clone:_bphyem123l10,_full_insert_sequence	sp|Q9LI65|WTR24_ARATH_WAT1-related_protein_At3g30340_OS=Arabidopsis_thaliana_GN=At3g30340_PE=2_SV=1
PH01000131G0920	19.3995	20.3563	21.2333	35.6983	33.9253	38.0114	1.76482	0.819523	5.10895e-18	1.44107e-16	rna_helicase	gi|115480217|ref|NP_001063702.1|_Os09g0520700_[Oryza_sativa_Japonica_Group]_x0001_gi|75322251|sp|Q650T9.1|RH7_ORYSJ_RecName:_Full=DEAD-box_ATP-dependent_RNA_helicase_7_x0001_gi|52076165|dbj|BAD46678.1|_putative_RNA_helicase_[Oryza_sativa_Japonica_Group]_x0001_gi|113631935|dbj|BAF25616.1|_Os09g0520700_[Oryza_sativa_Japonica_Group]_x0001_gi|937934095|dbj|BAT09010.1|_Os09g0520700_[Oryza_sativa_Japon…	gi|115480216|ref|NM_001070237.1|_Oryza_sativa_Japonica_Group_Os09g0520700_(Os09g0520700)_mRNA,_complete_cds	NA
PH01001251G0210	4.7675	5.35623	5.61963	11.1798	11.767	11.4031	2.18186	1.12556	5.20645e-18	1.46727e-16	signal_peptidase_i_family_expressed	NA	NA	NA
PH01000925G0250	9.1159	11.32	8.15498	19.9763	18.7202	20.7294	2.07849	1.05554	7.66498e-18	2.14491e-16	sap_domain_containing_expressed	gi|218187885|gb|EEC70312.1|_hypothetical_protein_OsI_01164_[Oryza_sativa_Indica_Group]	NA	NA
PH01000871G0120	5.81048	5.05107	5.26413	11.2714	10.9315	11.9986	2.12093	1.0847	7.69899e-18	2.15253e-16	ice-like_protease_p20_domain_containing_expressed	NA	NA	NA
PH01000173G1210	0.148954	0.261131	0.12922	0.83965	0.847705	0.786731	4.58754	2.19772	8.46432e-18	2.36028e-16	s-receptor_kinase	gi|125541267|gb|EAY87662.1|_hypothetical_protein_OsI_09073_[Oryza_sativa_Indica_Group]	gi|326529018|dbj|AK369702.1|_Hordeum_vulgare_subsp._vulgare_mRNA_for_predicted_protein,_complete_cds,_clone:_NIASHv2096D12	NA
PH01000639G0270	24.4746	27.0303	25.483	44.2131	46.2935	45.0866	1.76123	0.81658	8.59013e-18	2.39327e-16	heat_shock_cognate_70_kda_expressed	gi|125552610|gb|EAY98319.1|_hypothetical_protein_OsI_20227_[Oryza_sativa_Indica_Group]	gi|313575778|gb|GU120335.1|_Oryza_sativa_Japonica_Group_clone_KCS392A02_70_kDa_heat_shock_protein_mRNA,_complete_cds	NA
PH01004013G0130	1.48296	1.80454	1.8231	3.70812	3.9302	4.40802	2.35713	1.23703	9.13836e-18	2.54155e-16	trehalose-6-phosphate_synthase	gi|328864181|gb|AEB53177.1|_trehalose-6-phosphate_synthase_1_[Oryza_sativa_Indica_Group]	gi|328864180|gb|HM050424.1|_Oryza_sativa_Indica_Group_trehalose-6-phosphate_synthase_1_(TPS1)_mRNA,_complete_cds	sp|Q9SYM4|TPS1_ARATH_Alpha,alpha-trehalose-phosphate_synthase_[UDP-forming]_1_OS=Arabidopsis_thaliana_GN=TPS1_PE=1_SV=1
PH01002478G0010	32.3214	31.9103	31.0358	53.1274	53.7352	56.7714	1.71763	0.780416	9.51313e-18	2.63885e-16	protein_disulphide_isomerase	gi|326524802|dbj|BAK04337.1|_predicted_protein_[Hordeum_vulgare_subsp._vulgare]	gi|960458367|ref|XM_003562994.3|_PREDICTED:_Brachypodium_distachyon_probable_5'-adenylylsulfate_reductase_1,_chloroplastic_(LOC100828269),_mRNA	sp|Q6Z4A7|APR1_ORYSJ_Probable_5'-adenylylsulfate_reductase_1,_chloroplastic_OS=Oryza_sativa_subsp._japonica_GN=APR1_PE=2_SV=1
PH01002625G0190	10.6542	11.717	9.45848	20.9283	21.2603	21.8205	2.01099	1.00791	9.938e-18	2.75431e-16	wsi76_protein_induced_by_water_stress	gi|514819771|ref|XP_004984579.1|_PREDICTED:_galactinol_synthase_2_[Setaria_italica]_x0001_gi|944226734|gb|KQK91138.1|_hypothetical_protein_SETIT_036484mg_[Setaria_italica]	gi|242385945|emb|FP093796.1|_Phyllostachys_edulis_cDNA_clone:_bphylf048d24,_full_insert_sequence	sp|O22893|GOLS1_ARATH_Galactinol_synthase_1_OS=Arabidopsis_thaliana_GN=GOLS1_PE=1_SV=1
PH01000068G1050	4.9163	4.84647	4.55155	13.4977	10.6779	11.8687	2.51806	1.33231	1.02934e-17	2.85031e-16	haloacid_dehalogenase-like_hydrolase_family_expressed	gi|514736550|ref|XP_004958439.1|_PREDICTED:_uncharacterized_protein_C24B11.05_[Setaria_italica]_x0001_gi|944262577|gb|KQL26834.1|_hypothetical_protein_SETIT_030747mg_[Setaria_italica]	NA	NA
PH01000408G0520	6.73772	6.88653	5.4641	12.1882	13.3845	15.2689	2.13961	1.09735	1.15129e-17	3.17971e-16	transposon_mutator_sub-_expressed	gi|514821195|ref|XP_004985279.1|_PREDICTED:_BTB/POZ_domain-containing_protein_NPY4-like_[Setaria_italica]_x0001_gi|514821197|ref|XP_004985280.1|_PREDICTED:_BTB/POZ_domain-containing_protein_NPY4-like_[Setaria_italica]_x0001_gi|514821199|ref|XP_004985281.1|_PREDICTED:_BTB/POZ_domain-containing_protein_NPY4-like_[Setaria_italica]_x0001_gi|836030724|ref|XP_012698582.1|_PREDICTED:_BTB/POZ_domain-cont…	gi|960458833|ref|XM_014897315.1|_PREDICTED:_Brachypodium_distachyon_BTB/POZ_domain-containing_protein_NPY4_(LOC100824020),_transcript_variant_X6,_mRNA	NA
PH01002763G0020	27.2551	26.7494	25.1571	45.2637	51.1265	48.9652	1.83618	0.87671	1.39194e-17	3.8244e-16	cysteine_proteinase	gi|743810121|ref|XP_010928804.1|_PREDICTED:_xylem_cysteine_proteinase_1-like_[Elaeis_guineensis]	gi|242389157|emb|FP100389.1|_Phyllostachys_edulis_cDNA_clone:_bphylf036a11,_full_insert_sequence	sp|Q9LM66|XCP2_ARATH_Xylem_cysteine_proteinase_2_OS=Arabidopsis_thaliana_GN=XCP2_PE=2_SV=2
PH01000742G0470	7.17689	6.0662	6.16542	15.0999	13.5539	14.2539	2.21076	1.14454	1.5499e-17	4.24373e-16	aaa-type_atpase	gi|326526277|dbj|BAJ97155.1|_predicted_protein_[Hordeum_vulgare_subsp._vulgare]	gi|242050377|ref|XM_002462888.1|_Sorghum_bicolor_hypothetical_protein,_mRNA	sp|Q8GW96|AATP3_ARATH_AAA-ATPase_At2g18193_OS=Arabidopsis_thaliana_GN=At2g18193_PE=2_SV=1
PH01001031G0140	3.59696	4.4469	3.56071	7.71254	7.07225	8.68651	2.02259	1.0162	1.63334e-17	4.46836e-16	set_domain_protein_110	gi|721664467|ref|XP_003575133.2|_PREDICTED:_uncharacterized_protein_LOC100838109_[Brachypodium_distachyon]_x0001_gi|944064281|gb|KQJ99871.1|_hypothetical_protein_BRADI_3g45727_[Brachypodium_distachyon]	gi|960478010|ref|XM_003575085.3|_PREDICTED:_Brachypodium_distachyon_uncharacterized_LOC100838109_(LOC100838109),_mRNA	NA
PH01001382G0180	1.19337	0.965576	1.06181	3.25179	2.8443	3.07691	2.84809	1.51	1.79113e-17	4.8832e-16	kinesin_heavy_chain	gi|944226832|gb|KQK91236.1|_hypothetical_protein_SETIT_034055mg_[Setaria_italica]	gi|326533259|dbj|AK362398.1|_Hordeum_vulgare_subsp._vulgare_mRNA_for_predicted_protein,_complete_cds,_clone:_NIASHv2004L11	NA
PH01003071G0110	20.1891	20.252	18.1356	51.2011	41.9057	38.5298	2.24725	1.16816	1.8923e-17	5.15462e-16	glutathione_transferase	NA	gi|242386404|emb|FP099009.1|_Phyllostachys_edulis_cDNA_clone:_bphyem105b14,_full_insert_sequence	NA
PH01001621G0310	14.7688	15.2522	14.1357	27.9158	26.7431	28.6379	1.88639	0.91563	1.93137e-17	5.25652e-16	membrane_protein	gi|115450317|ref|NP_001048759.1|_Os03g0116400_[Oryza_sativa_Japonica_Group]_x0001_gi|108705857|gb|ABF93652.1|_membrane_protein,_putative,_expressed_[Oryza_sativa_Japonica_Group]_x0001_gi|113547230|dbj|BAF10673.1|_Os03g0116400_[Oryza_sativa_Japonica_Group]_x0001_gi|125542142|gb|EAY88281.1|_hypothetical_protein_OsI_09736_[Oryza_sativa_Indica_Group]_x0001_gi|125584694|gb|EAZ25358.1|_hypothetical_pro…	gi|157888179|emb|CT841970.1|_Oryza_rufipogon_(W1943)_cDNA_clone:_ORW1943C104C08,_full_insert_sequence	NA
PH01000142G0620	2.2921	2.30428	1.91965	4.40493	4.73295	5.10949	2.18651	1.12863	1.96559e-17	5.34509e-16	skip_interacting_protein_partial	NA	gi|836025122|ref|XM_004981963.2|_PREDICTED:_Setaria_italica_myosin-binding_protein_2-like_(LOC101766349),_transcript_variant_X1,_mRNA	NA
PH01002845G0160	22.9767	22.2403	23.2703	42.0116	41.026	39.9434	1.79568	0.844527	1.97848e-17	5.37554e-16	signal_peptidase_i_family_expressed	gi|242049472|ref|XP_002462480.1|_hypothetical_protein_SORBIDRAFT_02g026400_[Sorghum_bicolor]_x0001_gi|241925857|gb|EER99001.1|_hypothetical_protein_SORBIDRAFT_02g026400_[Sorghum_bicolor]	gi|242385965|emb|FP093816.1|_Phyllostachys_edulis_cDNA_clone:_bphyem203m14,_full_insert_sequence	NA
PH01001067G0330	7.18737	8.91442	6.98689	15.1483	14.1176	15.6156	1.94387	0.958933	2.2715e-17	6.14019e-16	set_domain-containing	NA	NA	NA
PH01001420G0080	4.46327	4.61331	3.98794	8.2728	8.78501	8.80474	1.9796	0.985211	2.4822e-17	6.69835e-16	auxin_response_factor_7a	gi|357124927|ref|XP_003564148.1|_PREDICTED:_auxin_response_factor_16_isoform_X1_[Brachypodium_distachyon]_x0001_gi|960460843|ref|XP_014753144.1|_PREDICTED:_auxin_response_factor_16_isoform_X1_[Brachypodium_distachyon]_x0001_gi|944083790|gb|KQK19142.1|_hypothetical_protein_BRADI_1g46602_[Brachypodium_distachyon]_x0001_gi|944083791|gb|KQK19143.1|_hypothetical_protein_BRADI_1g46602_[Brachypodium_dis…	gi|573948868|ref|XM_006656672.1|_PREDICTED:_Oryza_brachyantha_auxin_response_factor_16-like_(LOC102706854),_mRNA	sp|A3B9A0|ARFP_ORYSJ_Auxin_response_factor_16_OS=Oryza_sativa_subsp._japonica_GN=ARF16_PE=2_SV=1
PH01003579G0080	1.50764	1.53777	1.04488	4.8551	5.24338	3.94434	3.4332	1.77955	3.16823e-17	8.49915e-16	indole-3-glycerol_phosphate_synthase	gi|326495858|dbj|BAJ90551.1|_predicted_protein_[Hordeum_vulgare_subsp._vulgare]	gi|242382272|emb|FP091712.1|_Phyllostachys_edulis_cDNA_clone:_bphyem121c09,_full_insert_sequence	NA
PH01001988G0200	13.1158	15.4138	12.6282	24.843	25.1069	25.3447	1.82941	0.87138	3.92407e-17	1.04562e-15	calreticulin_precursor	gi|115434074|ref|NP_001041795.1|_Os01g0109700,_partial_[Oryza_sativa_Japonica_Group]_x0001_gi|113531326|dbj|BAF03709.1|_Os01g0109700,_partial_[Oryza_sativa_Japonica_Group]_x0001_gi|937894022|dbj|BAS70002.1|_Os01g0109700,_partial_[Oryza_sativa_Japonica_Group]	gi|115434073|ref|NM_001048330.1|_Oryza_sativa_Japonica_Group_Os01g0109700_(Os01g0109700)_mRNA,_partial_cds_x0001_gi|37991120|dbj|AK121497.1|_Oryza_sativa_Japonica_Group_cDNA_clone:J033007H10,_full_insert_sequence	NA
PH01000056G1870	9.29717	9.18915	7.33222	16.7941	16.0024	17.6654	1.95448	0.966785	3.99389e-17	1.06333e-15	chromosome-associated_kinesin-like	NA	gi|960487413|ref|XM_003576824.3|_PREDICTED:_Brachypodium_distachyon_kinesin-like_protein_BC2_(LOC100824732),_transcript_variant_X2,_mRNA	NA
PH01000229G0700	1.19615	1.36302	1.13987	3.50028	5.43641	5.46723	3.89396	1.96124	4.17247e-17	1.10995e-15	leucine_zipper	gi|222619711|gb|EEE55843.1|_hypothetical_protein_OsJ_04460_[Oryza_sativa_Japonica_Group]	gi|242059592|ref|XM_002458897.1|_Sorghum_bicolor_hypothetical_protein,_mRNA	NA
PH01000326G0160	32.0373	28.9673	31.9267	54.927	53.5483	55.1046	1.76023	0.81576	4.40732e-17	1.16851e-15	3_-n-debenzoyltaxol_n-benzoyltransferase_-like	gi|115436066|ref|NP_001042791.1|_Os01g0291500_[Oryza_sativa_Japonica_Group]_x0001_gi|57899026|dbj|BAD86875.1|_3'-N-debenzoyltaxol_N-benzoyltransferase_-like_[Oryza_sativa_Japonica_Group]_x0001_gi|113532322|dbj|BAF04705.1|_Os01g0291500_[Oryza_sativa_Japonica_Group]_x0001_gi|125570011|gb|EAZ11526.1|_hypothetical_protein_OsJ_01392_[Oryza_sativa_Japonica_Group]_x0001_gi|215697762|dbj|BAG91955.1|_unna…	gi|115436065|ref|NM_001049326.1|_Oryza_sativa_Japonica_Group_Os01g0291500_(Os01g0291500)_mRNA,_complete_cds	NA
PH01001184G0530	17.0306	16.686	18.4522	36.8443	32.6093	47.5296	2.24239	1.16504	4.89995e-17	1.29158e-15	phospholipase_carboxylesterase_family_expressed	gi|474105645|gb|EMS55430.1|_Calmodulin-related_protein_[Triticum_urartu]	gi|242387487|emb|FP094346.1|_Phyllostachys_edulis_cDNA_clone:_bphylf032h02,_full_insert_sequence	sp|P36591|DYR_SCHPO_Dihydrofolate_reductase_OS=Schizosaccharomyces_pombe_(strain_972_/_ATCC_24843)_GN=dfr1_PE=2_SV=2
PH01000355G0810	1.28159	1.34804	1.46555	4.02664	4.74082	5.27197	3.42828	1.77748	6.51795e-17	1.69419e-15	phi-1	gi|115448775|ref|NP_001048167.1|_Os02g0756200_[Oryza_sativa_Japonica_Group]_x0001_gi|46805673|dbj|BAD17074.1|_putative_phi-1_[Oryza_sativa_Japonica_Group]_x0001_gi|46805962|dbj|BAD17256.1|_putative_phi-1_[Oryza_sativa_Japonica_Group]_x0001_gi|113537698|dbj|BAF10081.1|_Os02g0756200_[Oryza_sativa_Japonica_Group]_x0001_gi|125583744|gb|EAZ24675.1|_hypothetical_protein_OsJ_08445_[Oryza_sativa_Japonica…	NA	NA
PH01000006G3570	14.6081	16.0194	14.7072	28.7935	29.2963	26.4788	1.86543	0.899505	6.98305e-17	1.81064e-15	retrotransposon_expressed	gi|357151659|ref|XP_003575862.1|_PREDICTED:_myosin_heavy_chain,_cardiac_muscle_isoform_[Brachypodium_distachyon]_x0001_gi|944050875|gb|KQJ86513.1|_hypothetical_protein_BRADI_4g06017_[Brachypodium_distachyon]	gi|960487180|ref|XM_003575814.3|_PREDICTED:_Brachypodium_distachyon_myosin_heavy_chain,_cardiac_muscle_isoform_(LOC100826060),_mRNA	NA
PH01001238G0500	182.254	183.268	203.413	343.918	326.249	320.439	1.74116	0.800047	7.15991e-17	1.85498e-15	phosphoenolpyruvate_expressed	gi|514820560|ref|XP_004984967.1|_PREDICTED:_phosphoenolpyruvate_carboxykinase_[ATP]_[Setaria_italica]_x0001_gi|944227231|gb|KQK91635.1|_hypothetical_protein_SETIT_034404mg_[Setaria_italica]	gi|115451988|ref|NM_001056130.1|_Oryza_sativa_Japonica_Group_Os03g0255500_(Os03g0255500)_mRNA,_complete_cds	sp|Q9SLZ0|PCKA_MAIZE_Phosphoenolpyruvate_carboxykinase_[ATP]_OS=Zea_mays_PE=2_SV=1
PH01004857G0110	4.15504	4.38425	3.92607	8.00529	7.52896	8.0624	1.89298	0.920658	7.55093e-17	1.95152e-15	gtpase_activator	gi|944243304|gb|KQL07612.1|_hypothetical_protein_SETIT_000456mg_[Setaria_italica]	gi|960471001|ref|XM_003564503.3|_PREDICTED:_Brachypodium_distachyon_TBC1_domain_family_member_8B-like_(LOC100831523),_mRNA	sp|P53258|GYP2_YEAST_GTPase-activating_protein_GYP2_OS=Saccharomyces_cerevisiae_(strain_ATCC_204508_/_S288c)_GN=MDR1_PE=1_SV=1
PH01000014G2320	5.10922	5.48974	4.97175	10.0901	10.8256	13.183	2.18993	1.13088	7.66747e-17	1.98003e-15	skip_interacting_protein_partial	gi|514762019|ref|XP_004964928.1|_PREDICTED:_kinesin-II_85_kDa_subunit-like_isoform_X1_[Setaria_italica]_x0001_gi|944245581|gb|KQL09875.1|_hypothetical_protein_SETIT_005791mg_[Setaria_italica]	gi|955718510|ref|XM_004964871.3|_PREDICTED:_Setaria_italica_kinesin-II_85_kDa_subunit-like_(LOC101753246),_transcript_variant_X1,_mRNA	NA
PH01004495G0130	3.68986	3.79094	3.9928	8.20724	7.97641	8.49798	2.15117	1.10512	7.69685e-17	1.986e-15	mp704_orysj_ame:_full=microtubule-associated_protein_70-4_short=_70-4_ame:_full=70_kda_microtubule-associated_protein_4	gi|836017687|ref|XP_012704134.1|_PREDICTED:_microtubule-associated_protein_70-4-like_[Setaria_italica]_x0001_gi|944227544|gb|KQK91948.1|_hypothetical_protein_SETIT_035254mg_[Setaria_italica]	gi|836017686|ref|XM_012848680.1|_PREDICTED:_Setaria_italica_microtubule-associated_protein_70-4-like_(LOC101769745),_mRNA	sp|Q10PZ6|MP704_ORYSJ_Microtubule-associated_protein_70-4_OS=Oryza_sativa_subsp._japonica_GN=MAP70.4_PE=2_SV=1
PH01000388G0490	4.34061	4.99973	4.33773	7.84124	8.15987	9.29509	1.8494	0.887056	8.10412e-17	2.08939e-15	methylcrotonoyl-_carboxylase_alpha_mitochondrial_expressed	NA	gi|960492700|ref|XM_003581327.3|_PREDICTED:_Brachypodium_distachyon_acetyl-CoA_carboxylase_2_(LOC100846375),_mRNA	NA
PH01001675G0220	16.1067	18.7714	16.2808	39.4115	38.301	52.0749	2.53694	1.34309	8.75229e-17	2.25285e-15	hypothetical_protein_OsI_14708	NA	NA	NA
PH01000407G0730	1.05813	0.967827	0.907061	5.18665	4.10185	3.13081	4.23431	2.08213	8.854e-17	2.27718e-15	cytosolic_monodehydroascorbate_reductase	gi|125553993|gb|EAY99598.1|_hypothetical_protein_OsI_21576_[Oryza_sativa_Indica_Group]	NA	NA
PH01001016G0100	1.07002	1.54348	0.991473	2.70322	3.12195	2.87619	2.41371	1.27125	9.09788e-17	2.33424e-15	expressed_protein	gi|110289182|gb|ABG66112.1|_expressed_protein_[Oryza_sativa_Japonica_Group]	gi|960476433|ref|XM_010236488.2|_PREDICTED:_Brachypodium_distachyon_midasin_(LOC100834623),_mRNA	sp|Q869L3|MDN1_DICDI_Midasin_OS=Dictyostelium_discoideum_GN=mdn1_PE=3_SV=2
PH01000317G0180	4.11006	3.13895	3.65862	10.8302	9.14778	8.14261	2.57806	1.36629	9.15307e-17	2.34651e-15	amino_acid_transporter	gi|242059447|ref|XP_002458869.1|_hypothetical_protein_SORBIDRAFT_03g041840_[Sorghum_bicolor]_x0001_gi|241930844|gb|EES03989.1|_hypothetical_protein_SORBIDRAFT_03g041840_[Sorghum_bicolor]	gi|573914939|ref|XM_006645069.1|_PREDICTED:_Oryza_brachyantha_amino_acid_permease_2-like_(LOC102721973),_mRNA	NA
PH01001051G0480	18.8393	19.8792	16.1312	46.259	47.9917	37.9061	2.40944	1.2687	9.3127e-17	2.3852e-15	protease_inhibitor_seed_storage_ltp_family_expressed	gi|115441795|ref|NP_001045177.1|_Os01g0914100_[Oryza_sativa_Japonica_Group]_x0001_gi|20161390|dbj|BAB90314.1|_hypothetical_protein_[Oryza_sativa_Japonica_Group]_x0001_gi|20804983|dbj|BAB92659.1|_hypothetical_protein_[Oryza_sativa_Japonica_Group]_x0001_gi|113534708|dbj|BAF07091.1|_Os01g0914100_[Oryza_sativa_Japonica_Group]_x0001_gi|125528825|gb|EAY76939.1|_hypothetical_protein_OsI_04897_[Oryza_sat…	gi|242381309|emb|FP096780.1|_Phyllostachys_edulis_cDNA_clone:_bphyst004p17,_full_insert_sequence	NA
PH01000000G7190	1.96939	2.43416	2.1789	4.35991	4.27352	4.53313	2.00025	1.00018	9.319e-17	2.3852e-15	lysosomal_trafficking_regulator_2	NA	gi|115459835|ref|NM_001060053.1|_Oryza_sativa_Japonica_Group_Os04g0555600_(Os04g0555600)_mRNA,_partial_cds	NA
PH01001530G0300	0.0277978	0.0389857	0.0438455	0.667882	0.527328	0.705863	17.1842	4.10301	9.9827e-17	2.53264e-15	receptor-like_protein_kinase	gi|115468660|ref|NP_001057929.1|_Os06g0575400_[Oryza_sativa_Japonica_Group]_x0001_gi|54290546|dbj|BAD61955.1|_putative_receptor-like_protein_kinase_[Oryza_sativa_Japonica_Group]_x0001_gi|113595969|dbj|BAF19843.1|_Os06g0575400_[Oryza_sativa_Japonica_Group]_x0001_gi|125597661|gb|EAZ37441.1|_hypothetical_protein_OsJ_21778_[Oryza_sativa_Japonica_Group]_x0001_gi|215767235|dbj|BAG99463.1|_unnamed_prote…	NA	NA
PH01000896G0180	32.957	30.0969	27.0342	52.926	54.8169	57.9335	1.83905	0.878959	1.02008e-16	2.5859e-15	beta-carotene_expressed	gi|422096204|gb|AFX79619.1|_beta-carotene_hydroxylase_B1_[Triticum_aestivum]	gi|242384488|emb|FP098087.1|_Phyllostachys_edulis_cDNA_clone:_bphylf046c11,_full_insert_sequence	NA
PH01002292G0370	4.11176	5.22842	4.19395	9.98041	11.4401	10.3574	2.34798	1.23142	1.08043e-16	2.72336e-15	cysteine_protease	gi|115436422|ref|NP_001042969.1|_Os01g0347500_[Oryza_sativa_Japonica_Group]_x0001_gi|115436426|ref|NP_001042971.1|_Os01g0348000_[Oryza_sativa_Japonica_Group]_x0001_gi|15290194|dbj|BAB63883.1|_putative_SAG12_protein_[Oryza_sativa_Japonica_Group]_x0001_gi|15290200|dbj|BAB63889.1|_putative_SAG12_protein_[Oryza_sativa_Japonica_Group]_x0001_gi|21104809|dbj|BAB93394.1|_putative_SAG12_protein_[Oryza_sat…	gi|115436425|ref|NM_001049506.1|_Oryza_sativa_Japonica_Group_Os01g0348000_(Os01g0348000)_mRNA,_complete_cds	NA
PH01000166G0880	0.360324	0.399385	0.430838	1.00966	1.14658	1.28685	2.89202	1.53208	1.10702e-16	2.7841e-15	callose_synthase_1_catalytic_subunit	gi|721641625|ref|XP_010231889.1|_PREDICTED:_callose_synthase_7-like_[Brachypodium_distachyon]_x0001_gi|944072718|gb|KQK08202.1|_hypothetical_protein_BRADI_2g40460_[Brachypodium_distachyon]	gi|242057636|ref|XM_002457919.1|_Sorghum_bicolor_hypothetical_protein,_mRNA	NA
PH01001018G0340	2.9692	3.36812	4.20122	9.92616	9.02874	9.66845	2.71607	1.44152	1.29229e-16	3.24235e-15	dna_repair-recombination_protein	gi|672203938|ref|XP_008778778.1|_PREDICTED:_DNA_repair_protein_RAD50-like_[Phoenix_dactylifera]	gi|960481095|ref|XM_010237146.2|_PREDICTED:_Brachypodium_distachyon_DNA_repair_protein_RAD50_(LOC100845007),_transcript_variant_X5,_mRNA	NA
PH01000191G0390	13.2401	13.7098	12.6375	24.413	23.5322	27.6504	1.90959	0.93326	1.3656e-16	3.41819e-15	biotin_synthase	gi|125562375|gb|EAZ07823.1|_hypothetical_protein_OsI_30080_[Oryza_sativa_Indica_Group]	gi|573954808|ref|XM_006659582.1|_PREDICTED:_Oryza_brachyantha_biotin_synthase-like_(LOC102707423),_mRNA	sp|P54967|BIOB_ARATH_Biotin_synthase_OS=Arabidopsis_thaliana_GN=BIO2_PE=2_SV=1
PH01000347G0390	53.4706	53.3204	46.145	87.7875	89.9965	107.046	1.86241	0.897172	1.41002e-16	3.52661e-15	aconitate_hydratase	NA	NA	NA
PH01000223G0070	3.18109	3.45398	3.21015	8.50278	8.40298	6.67059	2.3947	1.25985	1.47174e-16	3.67231e-15	laccase_lac5-6	NA	NA	NA
PH01000626G0040	12.5415	13.6206	13.5691	24.2564	21.9571	24.7548	1.78622	0.836908	1.48105e-16	3.69263e-15	auxin_response_factor_expressed	gi|115435540|ref|NP_001042528.1|_Os01g0236300_[Oryza_sativa_Japonica_Group]_x0001_gi|75251164|sp|Q5NB85.1|ARFA_ORYSJ_RecName:_Full=Auxin_response_factor_1;_AltName:_Full=OsARF16_x0001_gi|56783859|dbj|BAD81271.1|_putative_auxin_response_factor_20_[Oryza_sativa_Japonica_Group]_x0001_gi|113532059|dbj|BAF04442.1|_Os01g0236300_[Oryza_sativa_Japonica_Group]_x0001_gi|213959154|gb|ACJ54911.1|_auxin_respo…	NA	NA
PH01000008G2700	2.30865	2.43716	2.31548	4.35957	4.29623	4.65161	1.88456	0.914226	1.52763e-16	3.80282e-15	phosphatidylinositol_-kinase	NA	NA	NA
PH01002057G0230	13.3566	12.5841	12.5051	23.203	21.9404	26.5266	1.86418	0.898543	1.53173e-16	3.80717e-15	leucine_rich_repeat_family_expressed	gi|357147505|ref|XP_003574369.1|_PREDICTED:_plant_intracellular_Ras-group-related_LRR_protein_5-like_[Brachypodium_distachyon]_x0001_gi|944062301|gb|KQJ97891.1|_hypothetical_protein_BRADI_3g33990_[Brachypodium_distachyon]	gi|960478220|ref|XM_003574321.3|_PREDICTED:_Brachypodium_distachyon_plant_intracellular_Ras-group-related_LRR_protein_5-like_(LOC100832878),_mRNA	sp|Q8S7M7|PIRL5_ORYSJ_Plant_intracellular_Ras-group-related_LRR_protein_5_OS=Oryza_sativa_subsp._japonica_GN=IRL5_PE=2_SV=1
PH01002367G0010	14.8023	15.0927	14.3575	29.6372	28.4837	27.564	1.93627	0.953281	1.53178e-16	3.80717e-15	glutathione_s-transferase	gi|669031469|emb|CDM86461.1|_unnamed_protein_product_[Triticum_aestivum]	gi|242387507|emb|FP094366.1|_Phyllostachys_edulis_cDNA_clone:_bphylf049a18,_full_insert_sequence	sp|Q03662|GSTX1_TOBAC_Probable_glutathione_S-transferase_OS=Nicotiana_tabacum_PE=2_SV=1
PH01002618G0040	4.32993	5.01344	4.92367	12.469	15.4728	11.9665	2.79724	1.484	1.69874e-16	4.21554e-15	Os04g0602300,_partial	gi|284434714|gb|ADB85412.1|_putative_transcription_factor_GT-3b_[Phyllostachys_edulis]	NA	NA
PH01001031G0590	4.66498	5.1046	4.12376	9.94817	9.91925	12.4445	2.32571	1.21767	1.84553e-16	4.55848e-15	dna_j_domain_protein	NA	gi|115446688|ref|NM_001053659.1|_Oryza_sativa_Japonica_Group_Os02g0555700_(Os02g0555700)_mRNA,_complete_cds	NA
PH01001252G0140	2.25877	1.6878	1.60616	4.75633	4.53077	5.79205	2.71563	1.44129	2.60414e-16	6.36792e-15	aluminum-activated_malate_transporter-like	gi|573912428|ref|XP_006643925.1|_PREDICTED:_aluminum-activated_malate_transporter_9-like_[Oryza_brachyantha]	gi|115435349|ref|NM_001048968.1|_Oryza_sativa_Japonica_Group_Os01g0221600_(Os01g0221600)_mRNA,_complete_cds	NA
PH01005033G0020	5.92844	6.8476	5.58541	10.6275	11.6912	13.6534	1.9591	0.970195	2.67473e-16	6.53552e-15	ferredoxin-dependent_glutamate_synthase_precursor	gi|357130725|ref|XP_003566997.1|_PREDICTED:_glutamate_synthase_1_[NADH],_chloroplastic_[Brachypodium_distachyon]_x0001_gi|944073724|gb|KQK09208.1|_hypothetical_protein_BRADI_2g46670_[Brachypodium_distachyon]	gi|960468041|ref|XM_003566949.3|_PREDICTED:_Brachypodium_distachyon_glutamate_synthase_1_[NADH],_chloroplastic_(LOC100832857),_mRNA	sp|Q0JKD0|GLT1_ORYSJ_Glutamate_synthase_1_[NADH],_chloroplastic_OS=Oryza_sativa_subsp._japonica_GN=Os01g0681900_PE=2_SV=1
PH01000174G1150	6.68492	7.09167	5.69693	12.2871	11.8685	14.0773	1.96333	0.973301	2.74504e-16	6.70215e-15	serine_threonine_protein_kinase	NA	gi|171703516|dbj|AK223939.1|_Oryza_punctata_cDNA,_clone:_BBS01B12,_expressed_in_shoot_apical_meristem_of_BB_genome	NA
PH01002600G0250	2.56642	3.18525	2.41806	5.9605	5.45017	6.736	2.22121	1.15134	3.087e-16	7.51399e-15	nb-arc_domain_containing_expressed	NA	NA	sp|P59584|RP8HA_ARATH_Disease_resistance_protein_RPH8A_OS=Arabidopsis_thaliana_GN=RPH8A_PE=3_SV=1
PH01001513G0440	0.997137	1.4949	0.840627	3.27273	3.35919	3.77182	3.12174	1.64235	3.29743e-16	7.99557e-15	atp_synthase_beta_chain	gi|125606055|gb|EAZ45091.1|_hypothetical_protein_OsJ_29730_[Oryza_sativa_Japonica_Group]	gi|835920662|ref|XM_012843294.1|_PREDICTED:_Setaria_italica_pentatricopeptide_repeat-containing_protein_At1g76280_(LOC101761426),_transcript_variant_X3,_mRNA	sp|P29685|ATPBM_HEVBR_ATP_synthase_subunit_beta,_mitochondrial_OS=Hevea_brasiliensis_GN=ATPB_PE=2_SV=1
PH01000355G0340	7.34379	9.17297	7.60159	23.9643	18.7202	19.2307	2.56714	1.36016	3.30798e-16	8.00285e-15	hypothetical_protein_OsI_08975	gi|125541168|gb|EAY87563.1|_hypothetical_protein_OsI_08975_[Oryza_sativa_Indica_Group]	NA	NA
PH01002012G0310	1.3	1.65748	0.838841	5.89742	6.27742	5.28172	4.59828	2.20109	3.58093e-16	8.65002e-15	---NA---	NA	gi|27542750|gb|AY144442.1|_Sorghum_bicolor_BAC_95A23/98N8.1_Rph_region,_partial_sequence	NA
PH01000871G0540	8.21646	6.91996	7.01434	15.6161	16.5107	14.024	2.08348	1.059	3.63861e-16	8.78267e-15	flot1_orysj_ame:_full=flotillin-like_protein_1_ame:_full=nodulin-like_protein_1	gi|326512558|dbj|BAJ99634.1|_predicted_protein_[Hordeum_vulgare_subsp._vulgare]	gi|115482573|ref|NM_001071415.1|_Oryza_sativa_Japonica_Group_Os10g0481500_(Os10g0481500)_mRNA,_complete_cds	sp|Q9AV57|FLOT1_ORYSJ_Flotillin-like_protein_1_OS=Oryza_sativa_subsp._japonica_GN=FLOT1_PE=3_SV=1
PH01000147G1510	7.04664	7.4018	6.5489	12.6452	13.3121	16.5718	2.02545	1.01824	3.87355e-16	9.32144e-15	udp-glucuronic_acid_decarboxylase	NA	gi|115452246|ref|NM_001056259.1|_Oryza_sativa_Japonica_Group_Os03g0278200_(Os03g0278200)_mRNA,_complete_cds	NA
PH01000356G0920	0.677762	0.64637	0.541645	1.62007	1.30287	1.71644	2.48656	1.31415	3.95632e-16	9.51342e-15	myosin_subfamily_xi_heavy_chain	NA	gi|297600121|ref|NM_001055052.2|_Oryza_sativa_Japonica_Group_Os02g0816900_(Os02g0816900)_mRNA,_complete_cds	sp|Q9LKB9|MYO6_ARATH_Myosin-6_OS=Arabidopsis_thaliana_GN=XI-2_PE=1_SV=1
PH01000542G0200	7.79317	9.28368	8.16023	14.6635	15.0866	15.8884	1.80839	0.854707	4.00326e-16	9.61903e-15	cop1-interacting_protein_7_-like	gi|115452817|ref|NP_001050009.1|_Os03g0330300_[Oryza_sativa_Japonica_Group]_x0001_gi|108707956|gb|ABF95751.1|_expressed_protein_[Oryza_sativa_Japonica_Group]_x0001_gi|113548480|dbj|BAF11923.1|_Os03g0330300_[Oryza_sativa_Japonica_Group]_x0001_gi|222624863|gb|EEE58995.1|_hypothetical_protein_OsJ_10708_[Oryza_sativa_Japonica_Group]_x0001_gi|937909106|dbj|BAS84026.1|_Os03g0330300_[Oryza_sativa_Japoni…	NA	NA
PH01000561G0400	3.15358	3.34196	2.73857	5.99212	6.08321	6.02835	1.96052	0.971238	4.12281e-16	9.89789e-15	t-complex_protein_11	gi|474086763|gb|EMS54700.1|_hypothetical_protein_TRIUR3_21665_[Triticum_urartu]	gi|960493218|ref|XM_010241634.2|_PREDICTED:_Brachypodium_distachyon_uncharacterized_LOC100822713_(LOC100822713),_mRNA	NA
PH01001166G0230	4.93411	4.47762	7.43923	15.9585	22.299	17.9829	3.33752	1.73878	4.35005e-16	1.04129e-14	zinc_finger_transcription_factor_zfp30	gi|357130274|ref|XP_003566775.1|_PREDICTED:_zinc_finger_Ran-binding_domain-containing_protein_2_[Brachypodium_distachyon]_x0001_gi|944072810|gb|KQK08294.1|_hypothetical_protein_BRADI_2g40970_[Brachypodium_distachyon]	gi|960471153|ref|XM_003566727.3|_PREDICTED:_Brachypodium_distachyon_zinc_finger_Ran-binding_domain-containing_protein_2_(LOC100825710),_mRNA	NA
PH01001606G0180	2.43142	1.99897	1.87787	4.40075	4.64425	4.36016	2.12502	1.08747	4.9358e-16	1.17708e-14	methylcrotonoyl-_carboxylase_alpha_mitochondrial_expressed	gi|475614952|gb|EMT29267.1|_Carbamoyl-phosphate_synthase_large_chain_[Aegilops_tauschii]	gi|960469403|ref|XM_003569181.3|_PREDICTED:_Brachypodium_distachyon_carbamoyl-phosphate_synthase_large_chain,_chloroplastic_(LOC100839092),_mRNA	sp|B9EXM2|CARB_ORYSJ_Carbamoyl-phosphate_synthase_large_chain,_chloroplastic_OS=Oryza_sativa_subsp._japonica_GN=CARB_PE=2_SV=1
PH01000432G0850	1.20369	1.35343	1.62035	3.22191	3.07081	3.66782	2.38435	1.25359	4.94358e-16	1.17805e-14	dna_polymerase_iii_like_protein	gi|960490735|ref|XP_014750926.1|_PREDICTED:_protein_STICHEL-like_2_isoform_X1_[Brachypodium_distachyon]_x0001_gi|944047567|gb|KQJ83208.1|_hypothetical_protein_BRADI_5g13680_[Brachypodium_distachyon]	gi|835998936|ref|XM_004975938.2|_PREDICTED:_Setaria_italica_protein_STICHEL-like_2_(LOC101764399),_transcript_variant_X3,_mRNA	NA
PH01000349G0440	22.9563	25.0457	24.1707	43.9703	40.8902	43.0001	1.77159	0.825048	5.11554e-16	1.2172e-14	tpa_inf:_hn1-like_protein_isoform_1	NA	NA	NA
PH01001711G0230	1.10328	1.03155	1.54685	4.98438	6.16253	5.9766	4.65101	2.21754	5.26439e-16	1.24981e-14	Os08g0486700	gi|573954552|ref|XP_006659520.1|_PREDICTED:_pheromone-processing_carboxypeptidase_KEX1-like_[Oryza_brachyantha]	gi|573954551|ref|XM_006659457.1|_PREDICTED:_Oryza_brachyantha_pheromone-processing_carboxypeptidase_KEX1-like_(LOC102717734),_mRNA	NA
PH01000194G0080	6.66956	5.24963	5.15261	17.861	13.8142	16.0372	2.79481	1.48275	6.11894e-16	1.44836e-14	vq_motif_family_expressed	NA	NA	NA
PH01000014G0610	8.48482	8.31042	7.12797	14.6588	15.6147	16.5337	1.95656	0.96832	6.44158e-16	1.51908e-14	auxin_response_factor_partial	gi|242092304|ref|XP_002436642.1|_hypothetical_protein_SORBIDRAFT_10g006440_[Sorghum_bicolor]_x0001_gi|241914865|gb|EER88009.1|_hypothetical_protein_SORBIDRAFT_10g006440_[Sorghum_bicolor]	gi|960460844|ref|XM_010229605.2|_PREDICTED:_Brachypodium_distachyon_auxin_response_factor_16_(LOC100838160),_transcript_variant_X3,_mRNA	NA
PH01000647G0580	3.40212	4.27527	3.62667	6.6627	7.22359	8.26377	1.95948	0.970469	6.62416e-16	1.55982e-14	dek1-calpain-like_protein	gi|573920354|ref|XP_006647780.1|_PREDICTED:_calpain-type_cysteine_protease_ADL1-like_[Oryza_brachyantha]	NA	NA
PH01000026G2150	0.999313	1.6351	0.985137	4.54034	5.13422	4.65215	3.95815	1.98483	6.88745e-16	1.62062e-14	glycosyltransferase_protein_2-like	gi|514719652|ref|XP_004954285.1|_PREDICTED:_uncharacterized_protein_LOC101776528_[Setaria_italica]_x0001_gi|944267777|gb|KQL32017.1|_hypothetical_protein_SETIT_016255mg_[Setaria_italica]	gi|573920963|ref|XM_006648014.1|_PREDICTED:_Oryza_brachyantha_uncharacterized_LOC102708127_(LOC102708127),_mRNA	NA
PH01000081G1170	4.8895	4.25459	4.8131	9.8942	9.54626	9.06262	2.04218	1.03011	7.70304e-16	1.80185e-14	eukaryotic_initiation_factor_4a	gi|357113970|ref|XP_003558774.1|_PREDICTED:_DEAD-box_ATP-dependent_RNA_helicase_38_[Brachypodium_distachyon]_x0001_gi|944088205|gb|KQK23557.1|_hypothetical_protein_BRADI_1g74580_[Brachypodium_distachyon]	gi|573923712|ref|XM_006649367.1|_PREDICTED:_Oryza_brachyantha_DEAD-box_ATP-dependent_RNA_helicase_38-like_(LOC102712970),_mRNA	NA
PH01004518G0160	6.66475	7.35078	5.96996	11.9223	12.0656	14.4917	1.92538	0.94514	7.8009e-16	1.8234e-14	pescadillo-like_protein	gi|115454771|ref|NP_001050986.1|_Os03g0699200_[Oryza_sativa_Japonica_Group]_x0001_gi|28273368|gb|AAO38454.1|_pescadillo-like_protein_[Oryza_sativa_Japonica_Group]_x0001_gi|108710581|gb|ABF98376.1|_Pescadillo_N-terminus_family_protein,_expressed_[Oryza_sativa_Japonica_Group]_x0001_gi|113549457|dbj|BAF12900.1|_Os03g0699200_[Oryza_sativa_Japonica_Group]_x0001_gi|125587589|gb|EAZ28253.1|_hypothetical…	gi|115454770|ref|NM_001057521.1|_Oryza_sativa_Japonica_Group_Os03g0699200_(Os03g0699200)_mRNA,_complete_cds	sp|A7SWH1|PESC_NEMVE_Pescadillo_homolog_OS=Nematostella_vectensis_GN=v1g194255_PE=3_SV=1
PH01001477G0260	29.1935	27.5357	29.3468	52.0552	57.9155	61.1836	1.98841	0.991615	8.02855e-16	1.87386e-14	gibberellin_regulated_protein	gi|195628722|gb|ACG36191.1|_gibberellin-regulated_protein_2_precursor_[Zea_mays]	gi|242387745|emb|FP094603.1|_Phyllostachys_edulis_cDNA_clone:_bphyst028h23,_full_insert_sequence	sp|Q948Z4|SNAK1_SOLTU_Snakin-1_OS=Solanum_tuberosum_GN=SN1_PE=1_SV=1
PH01003082G0030	2.17766	2.95766	2.16936	5.52868	5.34861	7.24096	2.48036	1.31055	8.13242e-16	1.89532e-14	kinesin_motor_expressed	gi|734398810|gb|KHN30666.1|_Kinesin-4_[Glycine_soja]	gi|115452532|ref|NM_001056402.1|_Oryza_sativa_Japonica_Group_Os03g0301800_(Os03g0301800)_mRNA,_partial_cds	NA
PH01003243G0180	1.26862	0.977107	0.770877	2.4984	3.01811	2.85172	2.77405	1.47199	8.23627e-16	1.91812e-14	nb-arc_domain_containing_expressed	gi|125536045|gb|EAY82533.1|_hypothetical_protein_OsI_37756_[Oryza_sativa_Indica_Group]	NA	NA
PH01004470G0050	9.8909	8.11306	9.91161	17.5675	17.5152	19.6778	1.96165	0.972065	8.62419e-16	2.00259e-14	iq_calmodulin-binding_motif_family_expressed	gi|357120821|ref|XP_003562123.1|_PREDICTED:_protein_IQ-DOMAIN_14-like_[Brachypodium_distachyon]_x0001_gi|944078705|gb|KQK14057.1|_hypothetical_protein_BRADI_1g14090_[Brachypodium_distachyon]	gi|960455276|ref|XM_003562075.3|_PREDICTED:_Brachypodium_distachyon_protein_IQ-DOMAIN_14-like_(LOC100825074),_mRNA	sp|Q8LPG9|IQD14_ARATH_Protein_IQ-DOMAIN_14_OS=Arabidopsis_thaliana_GN=IQD14_PE=1_SV=1
PH01000408G0180	0.594009	0.483725	0.544025	1.39886	1.67209	1.79056	2.99768	1.58385	1.04142e-15	2.40419e-14	calcium-transporting_atpase_plasma_membrane-_expressed	gi|721624485|ref|XP_010229009.1|_PREDICTED:_calcium-transporting_ATPase_2,_plasma_membrane-type-like_[Brachypodium_distachyon]_x0001_gi|944087689|gb|KQK23041.1|_hypothetical_protein_BRADI_1g70920_[Brachypodium_distachyon]	gi|960457261|ref|XM_010230707.2|_PREDICTED:_Brachypodium_distachyon_calcium-transporting_ATPase_2,_plasma_membrane-type-like_(LOC100825243),_mRNA	NA
PH01000039G0640	5.79672	7.21031	6.13173	11.5743	11.4437	11.8457	1.82163	0.865229	1.09142e-15	2.51597e-14	rolled_expressed	gi|115454289|ref|NP_001050745.1|_Os03g0640800_[Oryza_sativa_Japonica_Group]_x0001_gi|75119691|sp|Q6AST1.1|HOX32_ORYSJ_RecName:_Full=Homeobox-leucine_zipper_protein_HOX32;_AltName:_Full=HD-ZIP_protein_HOX32;_AltName:_Full=Homeodomain_transcription_factor_HOX32;_AltName:_Full=OsHox32_x0001_gi|50881435|gb|AAT85280.1|_homeobox_leucine-zipper_protein,_putative_[Oryza_sativa_Japonica_Group]_x0001_gi|10…	NA	NA
PH01001766G0150	39.6922	41.7395	35.2069	68.1186	65.8771	69.0809	1.74108	0.79998	1.11411e-15	2.56454e-14	heterogeneous_nuclear_ribonucleoproteins_a1_homolog	NA	gi|242383321|emb|FP097517.1|_Phyllostachys_edulis_cDNA_clone:_bphyst027p10,_full_insert_sequence	sp|Q6Z1C0|NUCL1_ORYSJ_Nucleolin_1_OS=Oryza_sativa_subsp._japonica_GN=Os08g0192900_PE=2_SV=1
PH01003190G0100	15.7123	16.2506	18.994	39.8589	36.3662	30.9941	2.10412	1.07322	1.14078e-15	2.62215e-14	stress-induced_transcription_factor_nac1	gi|115484515|ref|NP_001065919.1|_Os11g0184900_[Oryza_sativa_Japonica_Group]_x0001_gi|75269697|sp|Q53NF7.1|NAC71_ORYSJ_RecName:_Full=NAC_domain-containing_protein_71;_Short=ONAC071_x0001_gi|6730940|dbj|BAA89799.1|_OsNAC5_protein_[Oryza_sativa]_x0001_gi|62954899|gb|AAY23268.1|_OsNAC5_protein_[imported]_-_rice_[Oryza_sativa_Japonica_Group]_x0001_gi|77548968|gb|ABA91765.1|_NAC-domain_containing_prote…	gi|242383564|emb|FP092408.1|_Phyllostachys_edulis_cDNA_clone:_bphylf024g16,_full_insert_sequence	sp|Q53NF7|NAC71_ORYSJ_NAC_domain-containing_protein_71_OS=Oryza_sativa_subsp._japonica_GN=NAC71_PE=2_SV=1
PH01006027G0010	13.3185	16.2255	12.8061	26.644	25.0365	27.5456	1.87074	0.903611	1.22975e-15	2.81443e-14	cop1-interacting_protein_7_-like_protein	gi|514812315|ref|XP_004980952.1|_PREDICTED:_uncharacterized_protein_LOC101783885_[Setaria_italica]_x0001_gi|944221661|gb|KQK86065.1|_hypothetical_protein_SETIT_033943mg_[Setaria_italica]	gi|960456474|ref|XM_003557241.3|_PREDICTED:_Brachypodium_distachyon_uncharacterized_LOC100826686_(LOC100826686),_mRNA	NA
PH01000876G0030	6.848	6.50091	6.2923	15.8802	12.2861	12.9269	2.09219	1.06501	1.4141e-15	3.22706e-14	tpr_domain_containing_expressed	gi|326514858|dbj|BAJ99790.1|_predicted_protein_[Hordeum_vulgare_subsp._vulgare]	gi|835923317|ref|XM_004958717.2|_PREDICTED:_Setaria_italica_uncharacterized_LOC101778199_(LOC101778199),_mRNA	NA
PH01002057G0390	8.66803	9.21103	8.46619	16.5131	16.6964	18.692	1.97005	0.978232	1.70953e-15	3.88729e-14	mitochondrial_carnitine_acylcarnitine_expressed	NA	gi|242387553|emb|FP094412.1|_Phyllostachys_edulis_cDNA_clone:_bphyem118d08,_full_insert_sequence	NA
PH01000078G0690	4.57054	4.68008	4.48522	8.37522	8.96597	8.51977	1.88273	0.91283	1.80957e-15	4.10596e-14	pumilio_domain-containing_protein_ppd1	gi|721641342|ref|XP_010231850.1|_PREDICTED:_pumilio_homolog_1-like_[Brachypodium_distachyon]_x0001_gi|944072565|gb|KQK08049.1|_hypothetical_protein_BRADI_2g39240_[Brachypodium_distachyon]	NA	NA
PH01002883G0060	6.23256	7.37522	6.86096	14.9386	14.7791	13.5182	2.11229	1.07881	2.23167e-15	5.03139e-14	xyloglucan_endotransglycosylase	gi|357122590|ref|XP_003562998.1|_PREDICTED:_probable_xyloglucan_endotransglucosylase/hydrolase_protein_8_[Brachypodium_distachyon]_x0001_gi|944080576|gb|KQK15928.1|_hypothetical_protein_BRADI_1g25847_[Brachypodium_distachyon]	gi|960451629|ref|XM_003562950.3|_PREDICTED:_Brachypodium_distachyon_probable_xyloglucan_endotransglucosylase/hydrolase_protein_8_(LOC100840798),_mRNA	sp|Q8L9A9|XTH8_ARATH_Probable_xyloglucan_endotransglucosylase/hydrolase_protein_8_OS=Arabidopsis_thaliana_GN=XTH8_PE=2_SV=2
PH01000303G0720	1.70142	1.43172	1.87855	10.377	10.3284	11.4058	6.40724	2.6797	2.47963e-15	5.56282e-14	hypothetical_protein	gi|38636799|dbj|BAD03040.1|_hypothetical_protein_[Oryza_sativa_Japonica_Group]_x0001_gi|38636976|dbj|BAD03236.1|_hypothetical_protein_[Oryza_sativa_Japonica_Group]_x0001_gi|125560342|gb|EAZ05790.1|_hypothetical_protein_OsI_28024_[Oryza_sativa_Indica_Group]_x0001_gi|125602379|gb|EAZ41704.1|_hypothetical_protein_OsJ_26240_[Oryza_sativa_Japonica_Group]	NA	NA
PH01000559G0030	1.38281	2.0275	1.09055	4.87904	4.59061	5.55429	3.33801	1.73899	2.67555e-15	5.99386e-14	ternary_complex_factor	gi|573955945|ref|XP_006660211.1|_PREDICTED:_uncharacterized_protein_LOC102722325_[Oryza_brachyantha]	gi|297726522|ref|NM_001188696.1|_Oryza_sativa_Japonica_Group_Os08g0476000_(Os08g0476000)_mRNA,_partial_cds	NA
PH01000286G0140	2.31648	2.40412	2.77688	5.77974	5.97639	5.92925	2.35884	1.23808	2.73413e-15	6.12079e-14	ring_finger_1	gi|326491341|dbj|BAK05770.1|_predicted_protein_[Hordeum_vulgare_subsp._vulgare]	gi|326491340|dbj|AK374574.1|_Hordeum_vulgare_subsp._vulgare_mRNA_for_predicted_protein,_complete_cds,_clone:_NIASHv3069H09	NA
PH01000261G0890	1.76505	1.91283	2.21456	5.2639	6.62054	7.00813	3.20624	1.68088	2.76117e-15	6.17698e-14	stress-induced_transcription_factor_nac1	gi|292659260|gb|ADE34585.1|_NAC_transcription_factor_4_[Triticum_aestivum]	gi|923480132|gb|KR010626.1|_Zea_mays_NAC_family_protein_(Zma054594)_mRNA,_complete_cds	sp|Q52QH4|NAC68_ORYSJ_NAC_domain-containing_protein_68_OS=Oryza_sativa_subsp._japonica_GN=NAC68_PE=2_SV=1
PH01000444G0820	0.646071	0.628423	0.591706	1.79109	1.56166	1.90516	2.81744	1.49439	3.13159e-15	6.97618e-14	agenet_domain-containing_protein_bromo-adjacent_homology_domain-containing	gi|475570316|gb|EMT15993.1|_hypothetical_protein_F775_21041_[Aegilops_tauschii]	gi|719968007|ref|XM_010265207.1|_PREDICTED:_Nelumbo_nucifera_uncharacterized_LOC104601746_(LOC104601746),_mRNA	NA
PH01001737G0100	14.2149	14.5813	12.6004	25.729	29.9745	30.0698	2.07199	1.05102	3.60359e-15	7.97179e-14	Os01g0826800	gi|669030329|emb|CDM84825.1|_unnamed_protein_product_[Triticum_aestivum]	NA	NA
PH01004789G0060	1.96768	2.59237	2.25718	6.06107	5.88186	5.8141	2.60472	1.38113	4.12888e-15	9.08955e-14	ag-motif_binding_protein-4	gi|326525351|dbj|BAK07945.1|_predicted_protein_[Hordeum_vulgare_subsp._vulgare]	NA	sp|P69781|GAT12_ARATH_GATA_transcription_factor_12_OS=Arabidopsis_thaliana_GN=GATA12_PE=2_SV=1
PH01001329G0090	12.0446	12.5019	14.0604	28.3217	27.7692	23.0141	2.04899	1.03491	4.23137e-15	9.30228e-14	peroxidase-like_protein	gi|514802589|ref|XP_004976187.1|_PREDICTED:_uncharacterized_protein_LOC101770086_[Setaria_italica]	gi|960491592|ref|XM_003580069.3|_PREDICTED:_Brachypodium_distachyon_uncharacterized_LOC100835904_(LOC100835904),_mRNA	NA
PH01000853G0770	4.7042	4.68772	5.43944	10.0343	9.62846	9.55623	1.97008	0.978257	4.5682e-15	1.00289e-13	atp-dependent_transmembrane_transporter	NA	NA	NA
PH01000093G1820	3.90755	2.78656	2.97723	9.05795	8.41779	7.6688	2.5999	1.37846	5.36758e-15	1.17433e-13	uncharacterized_plant-specific_domain_tigr01627_family_expressed	NA	NA	sp|Q9SNE5|IRX15_ARATH_Protein_IRREGULAR_XYLEM_15_OS=Arabidopsis_thaliana_GN=IRX15_PE=2_SV=1
PH01000068G1150	0.883214	0.54788	0.535806	2.04043	2.22322	2.55326	3.46581	1.79319	5.645e-15	1.23333e-13	calmodulin-binding_family_expressed	gi|514736515|ref|XP_004958430.1|_PREDICTED:_IQ_domain-containing_protein_IQM2-like_[Setaria_italica]_x0001_gi|944262564|gb|KQL26821.1|_hypothetical_protein_SETIT_033369mg_[Setaria_italica]	gi|326532611|dbj|AK374038.1|_Hordeum_vulgare_subsp._vulgare_mRNA_for_predicted_protein,_complete_cds,_clone:_NIASHv3051M15	NA
PH01000920G0070	9.83126	11.5074	9.79381	25.479	23.2775	19.6711	2.19795	1.13616	5.70279e-15	1.2451e-13	3_-n-debenzoyltaxol_n-benzoyltransferase_-like	gi|573916274|ref|XP_006645786.1|_PREDICTED:_3'-N-debenzoyl-2'-deoxytaxol_N-benzoyltransferase-like_[Oryza_brachyantha]	gi|573916273|ref|XM_006645723.1|_PREDICTED:_Oryza_brachyantha_3'-N-debenzoyl-2'-deoxytaxol_N-benzoyltransferase-like_(LOC102713506),_mRNA	NA
PH01002561G0240	15.6931	13.5592	14.9337	26.895	26.4284	25.9832	1.79484	0.843854	6.24115e-15	1.36077e-13	glycosyl_hydrolase_family_14_expressed	gi|125542346|gb|EAY88485.1|_hypothetical_protein_OsI_09956_[Oryza_sativa_Indica_Group]_x0001_gi|125584867|gb|EAZ25531.1|_hypothetical_protein_OsJ_09355_[Oryza_sativa_Japonica_Group]	gi|573923619|ref|XR_423246.1|_PREDICTED:_Oryza_brachyantha_beta-amylase_1,_chloroplastic-like_(LOC102722469),_misc_RNA	NA
PH01001852G0400	3.88786	3.8724	3.37864	6.70492	7.2109	8.12425	1.97866	0.984523	7.46688e-15	1.61838e-13	tubulin-tyrosine_ligase_family_expressed	gi|357113774|ref|XP_003558676.1|_PREDICTED:_tubulin--tyrosine_ligase-like_protein_12_isoform_X1_[Brachypodium_distachyon]_x0001_gi|944087984|gb|KQK23336.1|_hypothetical_protein_BRADI_1g72750_[Brachypodium_distachyon]	gi|960462287|ref|XM_010230800.2|_PREDICTED:_Brachypodium_distachyon_tubulin--tyrosine_ligase-like_protein_12_(LOC100837823),_transcript_variant_X2,_mRNA	sp|Q3UDE2|TTL12_MOUSE_Tubulin--tyrosine_ligase-like_protein_12_OS=Mus_musculus_GN=Ttll12_PE=1_SV=1
PH01000009G0870	24.2584	26.0553	24.4018	45.1429	43.8635	42.4914	1.75998	0.815557	7.75749e-15	1.67986e-13	stress-induced_transcription_factor_nac1	NA	NA	NA
PH01001160G0050	0.12539	0.175857	0.27689	0.903804	1.02283	0.993411	5.05078	2.33651	8.15335e-15	1.75959e-13	nb-arc_domain_containing_expressed	NA	NA	NA
PH01000465G0660	7.71424	6.25255	4.97769	16.3867	16.7246	14.5515	2.51592	1.33109	8.22425e-15	1.77248e-13	hypothetical_protein_OsI_11148	gi|573924733|ref|XP_006649928.1|_PREDICTED:_hyphally-regulated_protein-like_[Oryza_brachyantha]	NA	NA
PH01000115G0020	20.5066	20.1185	24.0691	43.8609	42.0062	39.0174	1.93038	0.948885	1.049e-14	2.24407e-13	zim_motif_family_expressed	gi|242042011|ref|XP_002468400.1|_hypothetical_protein_SORBIDRAFT_01g045180_[Sorghum_bicolor]_x0001_gi|241922254|gb|EER95398.1|_hypothetical_protein_SORBIDRAFT_01g045180_[Sorghum_bicolor]	gi|242374676|emb|FP095836.1|_Phyllostachys_edulis_cDNA_clone:_bphyem118f19,_full_insert_sequence	sp|Q8GRS2|TI11C_ORYSJ_Protein_TIFY_11c_OS=Oryza_sativa_subsp._japonica_GN=TIFY11C_PE=1_SV=1
PH01000538G0250	7.17689	11.4808	9.37447	27.9792	26.5911	23.2357	2.7756	1.4728	1.08959e-14	2.32933e-13	Os07g0587300	gi|514735497|ref|XP_004958174.1|_PREDICTED:_uncharacterized_protein_LOC101779667_[Setaria_italica]_x0001_gi|944262215|gb|KQL26472.1|_hypothetical_protein_SETIT_031615mg_[Setaria_italica]	gi|835932450|ref|XM_004958117.2|_PREDICTED:_Setaria_italica_uncharacterized_LOC101779667_(LOC101779667),_mRNA	NA
PH01000057G1690	1.50457	1.92394	1.74497	5.8886	7.05154	5.21389	3.50906	1.81108	1.11499e-14	2.37882e-13	---NA---	gi|960492851|ref|XP_014751366.1|_PREDICTED:_uncharacterized_protein_LOC100832609_isoform_X2_[Brachypodium_distachyon]_x0001_gi|960492853|ref|XP_014751367.1|_PREDICTED:_uncharacterized_protein_LOC100832609_isoform_X2_[Brachypodium_distachyon]_x0001_gi|960492855|ref|XP_014751368.1|_PREDICTED:_uncharacterized_protein_LOC100832609_isoform_X2_[Brachypodium_distachyon]	gi|242389326|emb|FP095389.1|_Phyllostachys_edulis_cDNA_clone:_bphyem111c14,_full_insert_sequence	NA
PH01003295G0200	1.33532	1.50388	1.49987	2.62684	2.79219	2.89755	1.91667	0.938605	1.22487e-14	2.608e-13	aberrant_pollen_transmission_expressed	gi|960456029|ref|XP_014752308.1|_PREDICTED:_protein_SABRE_isoform_X1_[Brachypodium_distachyon]_x0001_gi|960456031|ref|XP_014752309.1|_PREDICTED:_protein_SABRE_isoform_X1_[Brachypodium_distachyon]_x0001_gi|944078432|gb|KQK13784.1|_hypothetical_protein_BRADI_1g12490_[Brachypodium_distachyon]_x0001_gi|944078433|gb|KQK13785.1|_hypothetical_protein_BRADI_1g12490_[Brachypodium_distachyon]	gi|955724711|ref|XM_012842677.2|_PREDICTED:_Setaria_italica_protein_SABRE_(LOC101757950),_transcript_variant_X2,_mRNA	sp|Q6IMT1|SAB_ARATH_Protein_SABRE_OS=Arabidopsis_thaliana_GN=SAB_PE=1_SV=1
PH01001182G0490	0.605412	0.67926	0.572951	3.24485	4.13451	5.16536	6.75311	2.75555	1.23341e-14	2.62442e-13	ethylene-responsive_transcriptional_coactivator	gi|357123999|ref|XP_003563694.1|_PREDICTED:_multiprotein-bridging_factor_1c_[Brachypodium_distachyon]_x0001_gi|944082487|gb|KQK17839.1|_hypothetical_protein_BRADI_1g37080_[Brachypodium_distachyon]	NA	sp|Q9LV58|MBF1C_ARATH_Multiprotein-bridging_factor_1c_OS=Arabidopsis_thaliana_GN=MBF1C_PE=1_SV=1
PH01000004G3680	7.82963	7.38804	7.59762	13.9038	13.5524	13.743	1.80577	0.852618	1.23588e-14	2.62791e-13	cytochrome_p450_family_expressed	gi|115441117|ref|NP_001044838.1|_Os01g0854800_[Oryza_sativa_Japonica_Group]_x0001_gi|56784419|dbj|BAD82458.1|_putative_cytochrome_P450_[Oryza_sativa_Japonica_Group]_x0001_gi|113534369|dbj|BAF06752.1|_Os01g0854800_[Oryza_sativa_Japonica_Group]_x0001_gi|125528420|gb|EAY76534.1|_hypothetical_protein_OsI_04477_[Oryza_sativa_Indica_Group]_x0001_gi|125572672|gb|EAZ14187.1|_hypothetical_protein_OsJ_0411…	gi|242375499|emb|FP096262.1|_Phyllostachys_edulis_cDNA_clone:_bphyem208l04,_full_insert_sequence	sp|P48422|C86A1_ARATH_Cytochrome_P450_86A1_OS=Arabidopsis_thaliana_GN=CYP86A1_PE=1_SV=2
PH01000145G1080	2.58556	2.05484	2.17504	6.29182	7.766	6.56545	3.02596	1.59739	1.29844e-14	2.75542e-13	coad2_orysj_ame:_full=phosphopantetheine_adenylyltransferase_2_ame:_full=dephospho-_pyrophosphorylase_2_ame:_full=pantetheine-phosphate_adenylyltransferase_2	gi|326503692|dbj|BAJ86352.1|_predicted_protein_[Hordeum_vulgare_subsp._vulgare]	gi|960473588|ref|XM_003570840.3|_PREDICTED:_Brachypodium_distachyon_phosphopantetheine_adenylyltransferase_2-like_(LOC100835851),_mRNA	NA
PH01001797G0360	28.2889	31.678	30.4385	54.9176	60.1125	73.7266	2.08789	1.06205	1.3661e-14	2.89321e-13	Os01g0260800	NA	NA	NA
PH01000568G0660	3.27929	4.42878	3.78353	8.13709	9.15847	10.6709	2.43365	1.28312	1.46015e-14	3.08417e-13	aldose_1-epimerase-like	gi|573917037|ref|XP_006646164.1|_PREDICTED:_putative_glucose-6-phosphate_1-epimerase-like_[Oryza_brachyantha]	gi|573917036|ref|XM_006646101.1|_PREDICTED:_Oryza_brachyantha_putative_glucose-6-phosphate_1-epimerase-like_(LOC102707641),_mRNA	NA
PH01000962G0650	58.7986	57.8245	60.908	91.0911	93.0967	96.8588	1.58308	0.662737	1.47086e-14	3.10473e-13	sucrose_synthase_expressed	gi|17980241|gb|AAL50570.1|AF412037_1_sucrose_synthase_[Bambusa_oldhamii]	gi|17980240|gb|AF412037.1|_Bambusa_oldhamii_clone_BoSUS3_sucrose_synthase_mRNA,_complete_cds	sp|P31924|SUS1_ORYSJ_Sucrose_synthase_1_OS=Oryza_sativa_subsp._japonica_GN=SUS1_PE=1_SV=1
PH01002569G0160	0.963388	0.693822	1.04726	2.50235	2.37089	2.43309	2.70157	1.4338	1.58177e-14	3.3344e-13	family_ii_extracellular_lipase_3	gi|242034365|ref|XP_002464577.1|_hypothetical_protein_SORBIDRAFT_01g021130_[Sorghum_bicolor]_x0001_gi|241918431|gb|EER91575.1|_hypothetical_protein_SORBIDRAFT_01g021130_[Sorghum_bicolor]	gi|242386120|emb|FP098726.1|_Phyllostachys_edulis_cDNA_clone:_bphyem118j04,_full_insert_sequence	NA
PH01000532G0300	2.96047	3.13434	3.02147	7.1344	6.55205	7.429	2.31624	1.21178	1.69379e-14	3.55874e-13	protein_kinase_g11a	gi|125543147|gb|EAY89286.1|_hypothetical_protein_OsI_10787_[Oryza_sativa_Indica_Group]	NA	sp|Q9LUL2|WAG2_ARATH_Serine/threonine-protein_kinase_WAG2_OS=Arabidopsis_thaliana_GN=WAG2_PE=2_SV=1
PH01002492G0030	15.1351	16.5866	13.4208	26.6546	25.1405	29.2393	1.79508	0.844051	1.76799e-14	3.70975e-13	bc2_orysj_ame:_full=kinesin-like_protein_bc2_ame:_full=protein_brittle_culm_2_ame:_full=protein_gibberellin-deficient_dwarf_1	gi|573957636|ref|XP_006661028.1|_PREDICTED:_chromosome-associated_kinesin_KIF4A-like_[Oryza_brachyantha]	gi|960487412|ref|XM_010239014.2|_PREDICTED:_Brachypodium_distachyon_kinesin-like_protein_BC2_(LOC100824732),_transcript_variant_X1,_mRNA	sp|Q6YUL8|BC2_ORYSJ_Kinesin-like_protein_BC2_OS=Oryza_sativa_subsp._japonica_GN=BC2_PE=1_SV=1
PH01000367G0330	19.7364	17.2273	15.7829	33.7983	35.4766	35.7473	1.99107	0.993544	1.7916e-14	3.7568e-13	hypothetical_protein_OsI_36732	NA	gi|960483308|ref|XM_010239287.2|_PREDICTED:_Brachypodium_distachyon_uncharacterized_LOC100824942_(LOC100824942),_transcript_variant_X2,_mRNA	NA
PH01000198G0380	8.89989	8.80445	8.32316	14.6791	14.2413	16.3555	1.73954	0.798708	1.80618e-14	3.78238e-13	y7633_orysj_ame:_full=b3_domain-containing_protein_os07g0563300	gi|573952841|ref|XP_006658693.1|_PREDICTED:_B3_domain-containing_protein_Os07g0563300-like_[Oryza_brachyantha]	NA	NA
PH01000982G0600	1.98616	2.53231	1.75436	4.05123	4.15141	4.68029	2.05377	1.03827	1.8351e-14	3.84042e-13	chromatin-remodeling_factor_chd3	gi|721611914|ref|XP_010238070.1|_PREDICTED:_protein_CHROMATIN_REMODELING_4_[Brachypodium_distachyon]_x0001_gi|960456304|ref|XP_014752365.1|_PREDICTED:_protein_CHROMATIN_REMODELING_4_[Brachypodium_distachyon]_x0001_gi|944080779|gb|KQK16131.1|_hypothetical_protein_BRADI_1g26940_[Brachypodium_distachyon]	gi|573950876|ref|XM_006657664.1|_PREDICTED:_Oryza_brachyantha_chromodomain-helicase-DNA-binding_protein_4-like_(LOC102716984),_transcript_variant_X2,_mRNA	NA
PH01002250G0270	0.469915	0.329522	0.617665	4.7767	4.45718	3.34109	8.87372	3.14954	2.02027e-14	4.21683e-13	heavy_metal-associated_domain_containing_expressed	gi|357119753|ref|XP_003561598.1|_PREDICTED:_uncharacterized_protein_LOC100840181_[Brachypodium_distachyon]_x0001_gi|944086183|gb|KQK21535.1|_hypothetical_protein_BRADI_1g61390_[Brachypodium_distachyon]	gi|514824609|ref|XM_004986906.1|_PREDICTED:_Setaria_italica_uncharacterized_LOC101767607_(LOC101767607),_mRNA	NA
PH01001930G0060	23.9789	24.2199	23.0932	41.5049	41.9454	39.0626	1.71847	0.781124	2.15784e-14	4.49218e-13	drought-induced_protein_rdi	gi|115435240|ref|NP_001042378.1|_Os01g0212400_[Oryza_sativa_Japonica_Group]_x0001_gi|56201517|dbj|BAD73036.1|_unknown_protein_[Oryza_sativa_Japonica_Group]_x0001_gi|113531909|dbj|BAF04292.1|_Os01g0212400_[Oryza_sativa_Japonica_Group]_x0001_gi|215694792|dbj|BAG89983.1|_unnamed_protein_product_[Oryza_sativa_Japonica_Group]_x0001_gi|218187733|gb|EEC70160.1|_hypothetical_protein_OsI_00872_[Oryza_sati…	gi|116637871|emb|CT828828.1|_Oryza_sativa_(indica_cultivar-group)_cDNA_clone:OSIGCEA029H03,_full_insert_sequence	NA
PH01000498G0070	2.23756	2.45417	3.6198	9.80839	8.97914	6.81815	3.08074	1.62328	2.17232e-14	4.51937e-13	steroid_sulfotransferase	gi|721671636|ref|XP_010236840.1|_PREDICTED:_cytosolic_sulfotransferase_13-like_[Brachypodium_distachyon]_x0001_gi|944065041|gb|KQK00632.1|_hypothetical_protein_BRADI_3g50760_[Brachypodium_distachyon]	gi|960476264|ref|XM_010238538.2|_PREDICTED:_Brachypodium_distachyon_cytosolic_sulfotransferase_13-like_(LOC100836782),_mRNA	NA
PH01000206G0250	0.773978	1.08548	0.887852	2.56832	3.4704	2.78722	3.21257	1.68373	2.19499e-14	4.56353e-13	wrky_transcription_factor_70	NA	NA	NA
PH01001039G0170	0.890031	0.873772	1.07043	2.22067	2.49039	2.35044	2.4915	1.31701	2.20314e-14	4.5775e-13	dopamine_beta-monooxygenase_n-terminal_domain-containing	gi|326492049|dbj|BAJ98249.1|_predicted_protein_[Hordeum_vulgare_subsp._vulgare]	gi|960455616|ref|XM_014896741.1|_PREDICTED:_Brachypodium_distachyon_cytochrome_b561,_DM13_and_DOMON_domain-containing_protein_At5g54830-like_(LOC100840984),_transcript_variant_X9,_mRNA	NA
PH01004595G0120	45.7837	44.8741	47.3929	90.0772	87.8055	74.2252	1.8262	0.868843	2.44526e-14	5.0607e-13	ripening_regulated_protein_ddtfr18	gi|326511565|dbj|BAJ91927.1|_predicted_protein_[Hordeum_vulgare_subsp._vulgare]	gi|326511564|dbj|AK360719.1|_Hordeum_vulgare_subsp._vulgare_mRNA_for_predicted_protein,_complete_cds,_clone:_NIASHv1123P23	sp|F4JH46|DTX34_ARATH_Protein_DETOXIFICATION_34_OS=Arabidopsis_thaliana_GN=DTX34_PE=2_SV=1
PH01001311G0510	3.48149	3.43473	3.90076	6.41225	6.87772	7.53573	1.92528	0.945069	2.50439e-14	5.17971e-13	dna-binding_protein_chloroplast	gi|944054490|gb|KQJ90128.1|_hypothetical_protein_BRADI_4g29622_[Brachypodium_distachyon]	NA	NA
PH01000240G0440	12.2155	11.2533	12.6561	21.4256	22.1279	21.4089	1.79827	0.846608	2.50928e-14	5.18644e-13	membrane_protein	NA	NA	NA
PH01003426G0040	65.0803	56.4984	67.0878	111.623	104.975	118.63	1.77683	0.829303	2.54072e-14	5.24802e-13	bzip_transcription_factor_family_expressed	gi|514709262|ref|XP_004951741.1|_PREDICTED:_basic_leucine_zipper_9-like_isoform_X2_[Setaria_italica]_x0001_gi|944264271|gb|KQL28511.1|_hypothetical_protein_SETIT_017778mg_[Setaria_italica]	gi|242389526|emb|FP100558.1|_Phyllostachys_edulis_cDNA_clone:_bphyem211f06,_full_insert_sequence	NA
PH01000050G0890	80.6872	77.7478	76.9102	133.971	128.013	132.661	1.67688	0.745776	2.64278e-14	5.44468e-13	---NA---	NA	gi|242386961|emb|FP094214.1|_Phyllostachys_edulis_cDNA_clone:_bphyst007a12,_full_insert_sequence	NA
PH01002638G0070	3.18661	3.33023	3.79401	8.16924	7.52706	6.26454	2.12988	1.09077	2.68694e-14	5.52135e-13	anthranilate_phosphoribosyltransferase	gi|357119954|ref|XP_003561697.1|_PREDICTED:_protein_QUIRKY_[Brachypodium_distachyon]_x0001_gi|944078579|gb|KQK13931.1|_hypothetical_protein_BRADI_1g13460_[Brachypodium_distachyon]	gi|960461972|ref|XM_003561649.3|_PREDICTED:_Brachypodium_distachyon_protein_QUIRKY_(LOC100825173),_mRNA	NA
PH01000750G0090	0.795694	1.26674	1.03881	2.06181	2.37635	2.46281	2.22523	1.15395	2.73399e-14	5.61439e-13	phosphatidylinositol_3-kinase-related_protein_kinase	gi|944077961|gb|KQK13313.1|_hypothetical_protein_BRADI_1g09310_[Brachypodium_distachyon]_x0001_gi|944077962|gb|KQK13314.1|_hypothetical_protein_BRADI_1g09310_[Brachypodium_distachyon]_x0001_gi|944077963|gb|KQK13315.1|_hypothetical_protein_BRADI_1g09310_[Brachypodium_distachyon]_x0001_gi|944077964|gb|KQK13316.1|_hypothetical_protein_BRADI_1g09310_[Brachypodium_distachyon]_x0001_gi|944077965|gb|KQK…	NA	NA
PH01002426G0040	8.97538	8.43576	7.6714	14.8512	15.3327	16.7054	1.8694	0.902576	2.80493e-14	5.74893e-13	hmdh3_orysj_ame:_full=3-hydroxy-3-methylglutaryl-coenzyme_a_reductase_3_short=hmg-_reductase_3	gi|115477250|ref|NP_001062221.1|_Os08g0512700_[Oryza_sativa_Japonica_Group]_x0001_gi|113624190|dbj|BAF24135.1|_Os08g0512700_[Oryza_sativa_Japonica_Group]	gi|326505775|dbj|AK359918.1|_Hordeum_vulgare_subsp._vulgare_mRNA_for_predicted_protein,_complete_cds,_clone:_NIASHv1106H16	sp|Q9XHL5|HMDH3_ORYSJ_3-hydroxy-3-methylglutaryl-coenzyme_A_reductase_3_OS=Oryza_sativa_subsp._japonica_GN=HMG3_PE=2_SV=2
PH01001259G0240	1.86708	3.47941	2.70289	6.59415	6.50151	7.04009	2.50153	1.32281	2.82449e-14	5.7853e-13	rna_family_expressed	gi|944088833|gb|KQK24185.1|_hypothetical_protein_BRADI_1g78610_[Brachypodium_distachyon]	gi|573926840|ref|XM_006650879.1|_PREDICTED:_Oryza_brachyantha_uncharacterized_LOC102703022_(LOC102703022),_mRNA	NA
PH01001337G0370	1.72156	2.24198	2.37599	5.73853	5.30696	7.55648	2.93428	1.55301	2.84285e-14	5.81915e-13	trehalose-6-phosphate_phosphatase	gi|357119723|ref|XP_003561584.1|_PREDICTED:_probable_trehalose-phosphate_phosphatase_9_[Brachypodium_distachyon]_x0001_gi|944086116|gb|KQK21468.1|_hypothetical_protein_BRADI_1g60950_[Brachypodium_distachyon]	gi|116631581|emb|CT831564.1|_Oryza_sativa_(indica_cultivar-group)_cDNA_clone:OSIGCRA102M22,_full_insert_sequence	sp|Q10KF5|TPP9_ORYSJ_Probable_trehalose-phosphate_phosphatase_9_OS=Oryza_sativa_subsp._japonica_GN=TPP9_PE=3_SV=1
PH01001111G0480	6.81401	6.70084	5.69186	11.8297	11.3965	11.5692	1.81163	0.857291	3.23593e-14	6.60675e-13	transposon_mutator_sub-_expressed	gi|218192117|gb|EEC74544.1|_hypothetical_protein_OsI_10075_[Oryza_sativa_Indica_Group]	NA	NA
PH01000126G0310	9.36129	10.451	8.43557	16.9579	16.7327	16.5452	1.77839	0.830574	3.62777e-14	7.39726e-13	chromatin-remodeling_factor_chd3	NA	NA	NA
PH01001688G0310	1.23931	1.25817	1.1962	2.4614	2.70188	3.02483	2.21679	1.14847	3.86017e-14	7.85602e-13	rp1-like_protein	gi|116317782|emb|CAH65759.1|_H0215A08.1_[Oryza_sativa_Indica_Group]	NA	NA
PH01000170G0230	26.7852	24.4133	26.9732	44.8028	44.7074	44.8245	1.71846	0.781116	4.04379e-14	8.21419e-13	cycloartenol-c-24-methyltransferase_partial	gi|357147260|ref|XP_003574280.1|_PREDICTED:_24-methylenesterol_C-methyltransferase_2-like_[Brachypodium_distachyon]_x0001_gi|944062057|gb|KQJ97647.1|_hypothetical_protein_BRADI_3g32420_[Brachypodium_distachyon]	gi|960474953|ref|XM_003574232.3|_PREDICTED:_Brachypodium_distachyon_24-methylenesterol_C-methyltransferase_2-like_(LOC100830846),_mRNA	NA
PH01000171G0220	0.299037	0.125817	0.0471672	1.7133	1.30474	1.45793	9.48254	3.24527	4.22987e-14	8.57168e-13	peroxidase_family_expressed	gi|125563233|gb|EAZ08613.1|_hypothetical_protein_OsI_30884_[Oryza_sativa_Indica_Group]	gi|115478556|ref|NM_001069407.1|_Oryza_sativa_Japonica_Group_Os09g0323700_(Os09g0323700)_mRNA,_complete_cds	sp|Q43729|PER57_ARATH_Peroxidase_57_OS=Arabidopsis_thaliana_GN=PER57_PE=1_SV=1
PH01000054G2010	2.91601	3.34153	3.47762	6.07943	8.19639	8.30757	2.31977	1.21398	4.2307e-14	8.57168e-13	ankyrin-like_protein	gi|56201952|dbj|BAD73402.1|_ankyrin-like_protein_[Oryza_sativa_Japonica_Group]_x0001_gi|125528302|gb|EAY76416.1|_hypothetical_protein_OsI_04347_[Oryza_sativa_Indica_Group]_x0001_gi|937899134|dbj|BAS75114.1|_Os01g0837000_[Oryza_sativa_Japonica_Group]	gi|116013043|dbj|AK243678.1|_Oryza_sativa_Japonica_Group_cDNA,_clone:_J100090F14,_full_insert_sequence	NA
PH01000122G0950	2.93752	3.66919	2.82345	10.434	11.2321	7.64565	3.1083	1.63613	4.8824e-14	9.85439e-13	calcium-binding_protein	gi|115456157|ref|NP_001051679.1|_Os03g0812400_[Oryza_sativa_Japonica_Group]_x0001_gi|32129317|gb|AAP73844.1|_hypothetical_protein_[Oryza_sativa_Japonica_Group]_x0001_gi|40786587|gb|AAR89862.1|_putative_calcium-binding_protein_[Oryza_sativa_Japonica_Group]_x0001_gi|108711713|gb|ABF99508.1|_EF_hand_family_protein,_expressed_[Oryza_sativa_Japonica_Group]_x0001_gi|113550150|dbj|BAF13593.1|_Os03g08124…	NA	NA
PH01000944G0600	0.925146	0.957673	0.66013	2.64618	2.96681	2.59531	3.22787	1.69058	4.98947e-14	1.0045e-12	glycosyltransferase_expressed	gi|475624093|gb|EMT32465.1|_Putative_glycosyltransferase_3_[Aegilops_tauschii]	NA	sp|Q2QXP0|GT3_ORYSJ_Probable_glycosyltransferase_3_OS=Oryza_sativa_subsp._japonica_GN=GT3_PE=2_SV=1
PH01001655G0500	2.00091	2.26341	1.86598	4.08945	4.4607	3.82733	2.01907	1.01369	5.0556e-14	1.01717e-12	gtpase_activator	NA	gi|960471821|ref|XM_003568227.3|_PREDICTED:_Brachypodium_distachyon_uncharacterized_LOC100832139_(LOC100832139),_mRNA	sp|B0R0W9|TBC8B_DANRE_TBC1_domain_family_member_8B_OS=Danio_rerio_GN=tbc1d8b_PE=3_SV=1
PH01000220G1000	24.2849	22.0218	22.4899	41.7398	43.6303	37.7228	1.78923	0.839336	5.09532e-14	1.02451e-12	glutamate_decarboxylase	gi|573924266|ref|XP_006649699.1|_PREDICTED:_glutamate_decarboxylase_1-like_[Oryza_brachyantha]	gi|721623881|ref|XM_003558361.2|_PREDICTED:_Brachypodium_distachyon_glutamate_decarboxylase_1-like_(LOC100832185),_mRNA	NA
PH01000343G0410	2.09591	1.50035	2.16948	4.47888	4.92854	5.18903	2.53159	1.34004	5.14502e-14	1.03385e-12	phytoene_synthase	NA	NA	sp|P53797|PSY_NARPS_Phytoene_synthase,_chloroplastic_OS=Narcissus_pseudonarcissus_GN=PSY_PE=2_SV=1
PH01001726G0070	0.979402	1.33196	0.912844	2.68775	2.84321	3.49684	2.8	1.48543	5.2093e-14	1.0461e-12	phd-finger_family_homeodomain_protein	gi|960468262|ref|XP_014754575.1|_PREDICTED:_homeobox_protein_HOX1A-like_isoform_X3_[Brachypodium_distachyon]	gi|960468258|ref|XM_010232855.2|_PREDICTED:_Brachypodium_distachyon_homeobox_protein_HOX1A-like_(LOC100827663),_transcript_variant_X2,_mRNA	NA
PH01000534G0050	36.3566	34.1547	33.77	64.7406	58.6784	61.1946	1.77034	0.824029	5.23456e-14	1.05051e-12	cinnamoyl_reductase	NA	NA	NA
PH01001652G0370	8.69936	7.82023	7.91859	14.6261	14.1037	15.2976	1.80158	0.849265	5.33716e-14	1.06975e-12	auxin-regulated_expressed	NA	gi|32992282|dbj|AK107073.1|_Oryza_sativa_Japonica_Group_cDNA_clone:002-121-F01,_full_insert_sequence	NA
PH01000177G1220	72.3669	72.7274	68.8224	155.383	168.298	120.476	2.07631	1.05402	5.656e-14	1.13158e-12	---NA---	gi|674274937|ref|NP_001288532.1|_gibberellin-regulated_protein_6-like_[Zea_mays]_x0001_gi|194698394|gb|ACF83281.1|_unknown_[Zea_mays]_x0001_gi|238012868|gb|ACR37469.1|_unknown_[Zea_mays]	gi|242385389|emb|FP093440.1|_Phyllostachys_edulis_cDNA_clone:_bphylf036f15,_full_insert_sequence	NA
PH01001601G0450	7.76476	8.85013	7.16642	14.3507	13.5442	15.3584	1.81879	0.862982	5.78646e-14	1.15616e-12	aaa-type_atpase_family_expressed	NA	gi|960470359|ref|XM_010232688.2|_PREDICTED:_Brachypodium_distachyon_putative_cell_division_cycle_ATPase_(LOC100827769),_transcript_variant_X2,_mRNA	NA
PH01000875G0030	1.47074	1.99614	1.90823	4.86647	5.49004	4.33699	2.73362	1.45081	5.88369e-14	1.17441e-12	dimethylaniline_monooxygenase	gi|514800192|ref|XP_004975027.1|_PREDICTED:_probable_indole-3-pyruvate_monooxygenase_YUCCA5_[Setaria_italica]_x0001_gi|944231914|gb|KQK96276.1|_hypothetical_protein_SETIT_012015mg_[Setaria_italica]	gi|115456975|ref|NM_001058623.1|_Oryza_sativa_Japonica_Group_Os04g0128900_(Os04g0128900)_mRNA,_complete_cds	sp|O64489|YUC9_ARATH_Probable_indole-3-pyruvate_monooxygenase_YUCCA9_OS=Arabidopsis_thaliana_GN=YUC9_PE=2_SV=1
PH01000843G0610	6.80028	6.33074	6.10278	15.8186	18.5719	13.9333	2.51244	1.32909	5.9894e-14	1.19446e-12	heavy-metal-associated_domain-containing_expressed	gi|475604586|gb|EMT25784.1|_hypothetical_protein_F775_44012_[Aegilops_tauschii]	gi|326519716|dbj|AK369029.1|_Hordeum_vulgare_subsp._vulgare_mRNA_for_predicted_protein,_complete_cds,_clone:_NIASHv2084A12	NA
PH01000287G0850	46.7323	42.4742	49.4686	93.2879	102.961	78.9188	1.98426	0.988601	6.18298e-14	1.22998e-12	qltg3-1	gi|125542050|gb|EAY88189.1|_hypothetical_protein_OsI_09636_[Oryza_sativa_Indica_Group]_x0001_gi|297306728|dbj|BAJ08376.1|_qLTG3-1_[Oryza_sativa_Indica_Group]_x0001_gi|297306730|dbj|BAJ08377.1|_qLTG3-1_[Oryza_sativa_Indica_Group]_x0001_gi|297306732|dbj|BAJ08378.1|_qLTG3-1_[Oryza_sativa_Indica_Group]_x0001_gi|297306736|dbj|BAJ08380.1|_qLTG3-1_[Oryza_sativa_Indica_Group]	gi|960461297|ref|XM_003558979.3|_PREDICTED:_Brachypodium_distachyon_proline-rich_protein_(LOC100840668),_mRNA	NA
PH01000823G0440	143.427	145.793	138.914	275.573	256.569	228.887	1.77755	0.829889	6.2988e-14	1.25224e-12	bzip_protein	NA	gi|242382171|emb|FP091611.1|_Phyllostachys_edulis_cDNA_clone:_bphyst014n11,_full_insert_sequence	NA
PH01000005G4060	101.649	102.101	114.113	202.524	195.585	171.441	1.79181	0.841418	6.68768e-14	1.32872e-12	kelch_motif_family_expressed	gi|18146791|dbj|BAB82454.1|_D-protein_[Hordeum_vulgare]_x0001_gi|326499089|dbj|BAK06035.1|_predicted_protein_[Hordeum_vulgare_subsp._vulgare]	gi|326499088|dbj|AK374839.1|_Hordeum_vulgare_subsp._vulgare_mRNA_for_predicted_protein,_complete_cds,_clone:_NIASHv3077M10	sp|Q93XW5|NSP5_ARATH_Nitrile-specifier_protein_5_OS=Arabidopsis_thaliana_GN=NSP5_PE=2_SV=1
PH01005566G0040	1.83479	1.56482	1.64255	4.39919	4.09209	4.38203	2.55313	1.35227	6.78788e-14	1.34778e-12	gibberellin_acid_sensitive_dwarf	gi|115459394|ref|NP_001053297.1|_Os04g0512300_[Oryza_sativa_Japonica_Group]_x0001_gi|38345318|emb|CAE03391.2|_OSJNBa0004N05.15_[Oryza_sativa_Japonica_Group]_x0001_gi|113564868|dbj|BAF15211.1|_Os04g0512300_[Oryza_sativa_Japonica_Group]_x0001_gi|116311081|emb|CAH68011.1|_OSIGBa0157K09-H0214G12.22_[Oryza_sativa_Indica_Group]_x0001_gi|215701275|dbj|BAG92699.1|_unnamed_protein_product_[Oryza_sativa_Ja…	gi|242381653|emb|FP091300.1|_Phyllostachys_edulis_cDNA_clone:_bphyem114o15,_full_insert_sequence	sp|F4IVU1|ARC2B_ARATH_Actin-related_protein_2/3_complex_subunit_2B_OS=Arabidopsis_thaliana_GN=ARPC2B_PE=2_SV=1
PH01000932G0720	206.217	209.991	201.194	335.495	393.354	338.233	1.72834	0.789389	6.91156e-14	1.37063e-12	glutathione_s-transferase	gi|514820205|ref|XP_004984792.1|_PREDICTED:_protein_IN2-1_homolog_B_isoform_X2_[Setaria_italica]_x0001_gi|944226991|gb|KQK91395.1|_hypothetical_protein_SETIT_036831mg_[Setaria_italica]	gi|242388004|emb|FP099831.1|_Phyllostachys_edulis_cDNA_clone:_bphylf028b19,_full_insert_sequence	NA
PH01002226G0100	1.95789	2.36715	1.5086	4.57517	4.2051	4.70876	2.31229	1.20932	7.0159e-14	1.39045e-12	always_early_1	gi|721632473|ref|XP_010230576.1|_PREDICTED:_protein_ALWAYS_EARLY_3-like_[Brachypodium_distachyon]_x0001_gi|721632476|ref|XP_010230577.1|_PREDICTED:_protein_ALWAYS_EARLY_3-like_[Brachypodium_distachyon]_x0001_gi|944067661|gb|KQK03145.1|_hypothetical_protein_BRADI_2g05824_[Brachypodium_distachyon]_x0001_gi|944067662|gb|KQK03146.1|_hypothetical_protein_BRADI_2g05824_[Brachypodium_distachyon]	gi|326502137|dbj|AK375366.1|_Hordeum_vulgare_subsp._vulgare_mRNA_for_predicted_protein,_complete_cds,_clone:_NIASHv3092F16	sp|Q6A333|ALY2_ARATH_Protein_ALWAYS_EARLY_2_OS=Arabidopsis_thaliana_GN=ALY2_PE=1_SV=1
PH01000397G0840	16.5218	13.9448	15.0935	26.5975	29.3566	28.5511	1.85481	0.891271	7.4299e-14	1.46792e-12	beta-expansin_1a_expressed	NA	NA	NA
PH01000761G0320	9.51325	10.3551	9.51826	20.7313	17.0367	23.8683	2.09743	1.06862	7.49337e-14	1.47954e-12	wd-repeat_protein	gi|955719976|ref|XP_014660793.1|_PREDICTED:_LEC14B_protein-like_isoform_X2_[Setaria_italica]_x0001_gi|944240944|gb|KQL05252.1|_hypothetical_protein_SETIT_001291mg_[Setaria_italica]	gi|242380221|emb|FP096394.1|_Phyllostachys_edulis_cDNA_clone:_bphylf026e02,_full_insert_sequence	NA
PH01000716G0580	2.76381	2.70835	3.1298	6.02486	5.74712	6.11833	2.07979	1.05644	7.8371e-14	1.54358e-12	glucosyl_expressed	gi|115455451|ref|NP_001051326.1|_Os03g0757600_[Oryza_sativa_Japonica_Group]_x0001_gi|13236650|gb|AAK16172.1|AC079887_4_putative_glucosyltransferase_[Oryza_sativa_Japonica_Group]_x0001_gi|108711175|gb|ABF98970.1|_Glucosyl_transferase,_putative,_expressed_[Oryza_sativa_Japonica_Group]_x0001_gi|113549797|dbj|BAF13240.1|_Os03g0757600_[Oryza_sativa_Japonica_Group]_x0001_gi|125545779|gb|EAY91918.1|_hyp…	gi|115455450|ref|NM_001057861.1|_Oryza_sativa_Japonica_Group_Os03g0757600_(Os03g0757600)_mRNA,_complete_cds	NA
PH01000999G0470	12.8945	12.9788	11.8987	24.723	23.5458	23.1649	1.89118	0.919289	8.15188e-14	1.60062e-12	tpa:_a-type_response_regulator	gi|573963341|ref|XP_006663809.1|_PREDICTED:_two-component_response_regulator_ARR8-like_[Oryza_brachyantha]	gi|242387614|emb|FP094473.1|_Phyllostachys_edulis_cDNA_clone:_bphylf057n08,_full_insert_sequence	sp|Q2QXY3|ORR10_ORYSJ_Two-component_response_regulator_ORR10_OS=Oryza_sativa_subsp._japonica_GN=RR10_PE=2_SV=2
PH01000015G0090	27.7207	28.7808	26.673	42.9015	49.9062	51.1642	1.73096	0.791574	8.18229e-14	1.6056e-12	calmodulin-binding_protein	NA	NA	NA
PH01003781G0010	18.6022	20.044	20.2168	43.4994	39.6996	34.563	2.00061	1.00044	8.1876e-14	1.60565e-12	ef_hand_family_expressed	gi|346703182|emb|CBX25281.1|_hypothetical_protein_[Oryza_brachyantha]	gi|573963336|ref|XM_006663744.1|_PREDICTED:_Oryza_brachyantha_probable_calcium-binding_protein_CML36-like_(LOC102700288),_mRNA	sp|Q9SS31|CML36_ARATH_Probable_calcium-binding_protein_CML36_OS=Arabidopsis_thaliana_GN=CML36_PE=2_SV=1
PH01003025G0200	3.08715	3.5036	3.45181	5.34903	5.57222	6.23005	1.70786	0.772191	8.39527e-14	1.64536e-12	partial	gi|47848485|dbj|BAD22340.1|_putative_ubiquitin-protein_ligase_1_[Oryza_sativa_Japonica_Group]	gi|573957685|ref|XM_006660990.1|_PREDICTED:_Oryza_brachyantha_E3_ubiquitin-protein_ligase_UPL1-like_(LOC102708924),_mRNA	NA
PH01003431G0250	0.165158	0.173723	0.455883	2.06039	1.87985	2.60018	8.22938	3.04078	8.44838e-14	1.65475e-12	hypothetical_protein_OsI_30182	gi|944238560|gb|KQL02898.1|_hypothetical_protein_SETIT_014379mg_[Setaria_italica]	NA	NA
PH01002477G0180	0	0.0205645	0.023128	0.4878	0.41724	0.476589	31.6216	4.98284	8.48285e-14	1.65945e-12	hypothetical_protein_OsI_25118	NA	NA	NA
PH01000829G0190	9.38004	9.36518	8.33259	21.9117	19.084	15.761	2.09606	1.06768	8.65759e-14	1.69156e-12	laccase_lac5-6	gi|573924550|ref|XP_006649837.1|_PREDICTED:_laccase-10-like_[Oryza_brachyantha]	gi|514820055|ref|XM_004984661.1|_PREDICTED:_Setaria_italica_laccase-10-like_(LOC101756621),_mRNA	sp|Q10ND7|LAC10_ORYSJ_Laccase-10_OS=Oryza_sativa_subsp._japonica_GN=LAC10_PE=2_SV=1
PH01001542G0390	4.2459	4.58059	3.7165	8.53708	8.1873	9.28869	2.07391	1.05235	9.99607e-14	1.93759e-12	dentin_sialophosphoprotein_precursor-like	gi|960472770|ref|XP_014755401.1|_PREDICTED:_protein_JASON_[Brachypodium_distachyon]_x0001_gi|944057923|gb|KQJ93513.1|_hypothetical_protein_BRADI_3g05100_[Brachypodium_distachyon]_x0001_gi|944057924|gb|KQJ93514.1|_hypothetical_protein_BRADI_3g05100_[Brachypodium_distachyon]	gi|960472769|ref|XM_014899915.1|_PREDICTED:_Brachypodium_distachyon_protein_JASON_(LOC100826550),_mRNA	NA
PH01002011G0380	0.101734	0.14268	0	1.78623	3.28085	1.75665	27.9188	4.80316	1.02697e-13	1.98736e-12	wrky_transcription_partial	gi|670389407|ref|XP_008675106.1|_PREDICTED:_probable_WRKY_transcription_factor_51_[Zea_mays]_x0001_gi|414880750|tpg|DAA57881.1|_TPA:_putative_WRKY_DNA-binding_domain_superfamily_protein_[Zea_mays]_x0001_gi|645165741|gb|AIB04635.1|_WRKY_transcription_factor,_partial_[Zea_mays]	gi|670389406|ref|XM_008676884.1|_PREDICTED:_Zea_mays_probable_WRKY_transcription_factor_51_(LOC103651266),_mRNA	sp|Q93WU9|WRK51_ARATH_Probable_WRKY_transcription_factor_51_OS=Arabidopsis_thaliana_GN=WRKY51_PE=1_SV=1
PH01003290G0220	6.34045	6.68595	8.68491	14.8462	17.4541	14.5265	2.15679	1.10888	1.02716e-13	1.98736e-12	quercetin_3-o-glucoside-6_-o-malonyltransferase	gi|222622872|gb|EEE57004.1|_hypothetical_protein_OsJ_06755_[Oryza_sativa_Japonica_Group]	NA	NA
PH01000432G0070	8.87992	8.73012	7.72441	14.5034	14.5228	15.6716	1.76431	0.819105	1.04124e-13	2.01338e-12	pitslre_alpha_2-1	gi|125590816|gb|EAZ31166.1|_hypothetical_protein_OsJ_15265_[Oryza_sativa_Japonica_Group]	gi|115459093|ref|NM_001059682.1|_Oryza_sativa_Japonica_Group_Os04g0488000_(Os04g0488000)_mRNA,_complete_cds	sp|Q7XUF4|CDKG2_ORYSJ_Cyclin-dependent_kinase_G-2_OS=Oryza_sativa_subsp._japonica_GN=CDKG-2_PE=2_SV=2
PH01000152G1130	1.00696	0.800268	1.37651	3.78414	3.37472	3.81838	3.44791	1.78572	1.05517e-13	2.03784e-12	xyloglucan_endotransglycosylase	gi|116309672|emb|CAH66721.1|_OSIGBa0118P15.11_[Oryza_sativa_Indica_Group]_x0001_gi|125549622|gb|EAY95444.1|_hypothetical_protein_OsI_17285_[Oryza_sativa_Indica_Group]_x0001_gi|125591548|gb|EAZ31898.1|_hypothetical_protein_OsJ_16063_[Oryza_sativa_Japonica_Group]_x0001_gi|937915958|dbj|BAS90877.1|_Os04g0604800_[Oryza_sativa_Japonica_Group]	gi|573940748|ref|XM_006652712.1|_PREDICTED:_Oryza_brachyantha_probable_xyloglucan_endotransglucosylase/hydrolase_protein_12-like_(LOC102713620),_mRNA	sp|Q8LG58|XTH16_ARATH_Probable_xyloglucan_endotransglucosylase/hydrolase_protein_16_OS=Arabidopsis_thaliana_GN=XTH16_PE=2_SV=2
PH01000381G0250	0.0441531	0.123847	0.139286	0.856833	1.00511	1.25571	10.1458	3.34281	1.09731e-13	2.11779e-12	leucine_rich_repeat_family_expressed	gi|357142738|ref|XP_003572676.1|_PREDICTED:_plant_intracellular_Ras-group-related_LRR_protein_2_[Brachypodium_distachyon]_x0001_gi|944064551|gb|KQK00142.1|_hypothetical_protein_BRADI_3g47570_[Brachypodium_distachyon]	gi|960478415|ref|XM_003572628.3|_PREDICTED:_Brachypodium_distachyon_plant_intracellular_Ras-group-related_LRR_protein_2_(LOC100823788),_mRNA	NA
PH01002036G0220	8.50709	10.4993	8.90971	18.1125	17.1063	16.4865	1.85217	0.88922	1.15857e-13	2.23346e-12	zinc_finger_(c3hc4-type_ring_finger)	gi|514800086|ref|XP_004974976.1|_PREDICTED:_uncharacterized_protein_LOC101774528_[Setaria_italica]_x0001_gi|944231804|gb|KQK96166.1|_hypothetical_protein_SETIT_009962mg_[Setaria_italica]	gi|955722451|ref|XM_004974919.3|_PREDICTED:_Setaria_italica_uncharacterized_LOC101774528_(LOC101774528),_mRNA	NA
PH01001939G0280	8.06472	9.73567	7.56789	18.0182	17.8164	17.8345	2.1156	1.08107	1.16909e-13	2.25101e-12	postsynaptic_protein_cript	gi|944236194|gb|KQL00532.1|_hypothetical_protein_SETIT_014565mg_[Setaria_italica]	NA	sp|Q792Q4|CRIPT_RAT_Cysteine-rich_PDZ-binding_protein_OS=Rattus_norvegicus_GN=Cript_PE=1_SV=1
PH01002033G0260	2.4752	2.67206	2.15755	4.84549	5.40598	5.42513	2.14607	1.10169	1.18902e-13	2.28799e-12	glyoxylate_reductase	gi|326534346|dbj|BAJ89523.1|_predicted_protein_[Hordeum_vulgare_subsp._vulgare]	gi|241990661|dbj|AK330818.1|_Triticum_aestivum_cDNA,_clone:_SET5_G05,_cultivar:_Chinese_Spring	sp|O23702|CTBP_ARATH_C-terminal_binding_protein_AN_OS=Arabidopsis_thaliana_GN=AN_PE=1_SV=1
PH01002946G0130	0.236648	0.43146	0	1.31211	1.7957	1.73063	7.242	2.85639	1.24454e-13	2.38905e-12	receptor-like_kinase_tak33-like_protein	gi|573941084|ref|XP_006652937.1|_PREDICTED:_G-type_lectin_S-receptor-like_serine/threonine-protein_kinase_At1g34300-like_isoform_X1_[Oryza_brachyantha]_x0001_gi|573941086|ref|XP_006652938.1|_PREDICTED:_G-type_lectin_S-receptor-like_serine/threonine-protein_kinase_At1g34300-like_isoform_X2_[Oryza_brachyantha]	gi|573941085|ref|XM_006652875.1|_PREDICTED:_Oryza_brachyantha_G-type_lectin_S-receptor-like_serine/threonine-protein_kinase_At1g34300-like_(LOC102715573),_transcript_variant_X2,_mRNA	NA
PH01000595G0780	35.4722	37.9663	33.6544	64.327	68.3033	70.1628	1.89362	0.921145	1.26177e-13	2.4192e-12	hypothetical_protein_OsI_18412	gi|473736982|gb|EMS45315.1|_hypothetical_protein_TRIUR3_11356_[Triticum_urartu]	NA	NA
PH01000104G0210	1.06205	1.36537	1.29128	4.49824	3.06406	3.95537	3.09722	1.63098	1.29068e-13	2.47017e-12	bhlh_transcription_partial	gi|115477012|ref|NP_001062102.1|_Os08g0487700_[Oryza_sativa_Japonica_Group]_x0001_gi|42408258|dbj|BAD09414.1|_bHLH_transcription_factor-like_[Oryza_sativa_Japonica_Group]_x0001_gi|113624071|dbj|BAF24016.1|_Os08g0487700_[Oryza_sativa_Japonica_Group]_x0001_gi|125561978|gb|EAZ07426.1|_hypothetical_protein_OsI_29678_[Oryza_sativa_Indica_Group]_x0001_gi|125603820|gb|EAZ43145.1|_hypothetical_protein_Os…	gi|115477011|ref|NM_001068637.1|_Oryza_sativa_Japonica_Group_Os08g0487700_(Os08g0487700)_mRNA,_complete_cds	NA
PH01001820G0290	0.762025	0.944036	0.851376	1.78393	1.85515	1.87049	2.15433	1.10724	1.44906e-13	2.76495e-12	transcriptional_activator-like	NA	NA	NA
PH01001326G0530	0.71908	0.836833	0.555037	1.68245	1.66885	2.08235	2.57403	1.36403	1.46854e-13	2.79877e-12	nb-arc_domain_containing_expressed	gi|222628730|gb|EEE60862.1|_hypothetical_protein_OsJ_14506_[Oryza_sativa_Japonica_Group]_x0001_gi|937913948|dbj|BAS88867.1|_Os04g0378575_[Oryza_sativa_Japonica_Group]	NA	NA
PH01000024G0850	9.3829	8.49555	9.186	19.4675	17.3221	15.4822	1.93138	0.949634	1.57463e-13	2.99492e-12	hypothetical_protein_OsJ_19498	gi|514747020|ref|XP_004961268.1|_PREDICTED:_translation_initiation_factor_IF-2-like_[Setaria_italica]	gi|955715934|ref|XM_004961211.3|_PREDICTED:_Setaria_italica_translation_initiation_factor_IF-2-like_(LOC101759034),_mRNA	NA
PH01000046G1680	11.4189	10.1822	11.5071	23.2538	19.5224	21.2636	1.93426	0.95178	1.62138e-13	3.08081e-12	transcription_factor_wrky08-like	gi|573944941|ref|XP_006654814.1|_PREDICTED:_probable_WRKY_transcription_factor_41-like_[Oryza_brachyantha]	gi|242382249|emb|FP091689.1|_Phyllostachys_edulis_cDNA_clone:_bphyst011k03,_full_insert_sequence	NA
PH01003585G0160	1.18668	1.44531	1.18216	3.63612	4.56156	3.86974	3.16385	1.66168	1.70528e-13	3.23443e-12	tpa:_class_iii_peroxidase_119_precursor	gi|573954767|ref|XP_006659625.1|_PREDICTED:_peroxidase_16-like_[Oryza_brachyantha]	gi|115477492|ref|NM_001068877.1|_Oryza_sativa_Japonica_Group_Os08g0532700_(Os08g0532700)_mRNA,_complete_cds	NA
PH01002653G0150	2.43276	2.56532	2.12055	4.27645	4.66703	5.42501	2.01843	1.01323	1.80446e-13	3.41644e-12	mdr-like_abc_transporter	gi|475595040|gb|EMT22891.1|_ABC_transporter_B_family_member_11_[Aegilops_tauschii]	gi|960469386|ref|XM_010233881.2|_PREDICTED:_Brachypodium_distachyon_ABC_transporter_B_family_member_9-like_(LOC100841731),_transcript_variant_X1,_mRNA	NA
PH01003614G0140	1.94374	1.86629	1.60368	3.67529	4.76513	4.34341	2.36138	1.23963	1.85895e-13	3.51703e-12	calmodulin-binding_family_expressed	gi|721639761|ref|XP_010231617.1|_PREDICTED:_IQ_domain-containing_protein_IQM1-like_[Brachypodium_distachyon]_x0001_gi|960464596|ref|XP_014753782.1|_PREDICTED:_IQ_domain-containing_protein_IQM1-like_[Brachypodium_distachyon]_x0001_gi|944071629|gb|KQK07113.1|_hypothetical_protein_BRADI_2g33150_[Brachypodium_distachyon]	gi|960464597|ref|XM_010233315.2|_PREDICTED:_Brachypodium_distachyon_IQ_domain-containing_protein_IQM1-like_(LOC100841215),_transcript_variant_X2,_mRNA	NA
PH01001580G0280	1.76153	1.87682	1.79847	3.21778	3.34165	3.75872	1.89783	0.924352	1.99635e-13	3.76406e-12	myosin_subfamily_xi_heavy_chain	gi|47847739|dbj|BAD21517.1|_putative_myosin_subfamily_XI_heavy_chain_[Oryza_sativa_Japonica_Group]_x0001_gi|47848191|dbj|BAD22018.1|_putative_myosin_subfamily_XI_heavy_chain_[Oryza_sativa_Japonica_Group]	gi|960478957|ref|XM_010237662.2|_PREDICTED:_Brachypodium_distachyon_myosin-6-like_(LOC100843681),_transcript_variant_X2,_mRNA	NA
PH01000006G3360	10.5632	10.3962	10.4864	18.2383	17.4897	21.5994	1.82306	0.866361	2.00944e-13	3.7865e-12	glutathione_synthetase_family_expressed	gi|573963889|ref|XP_006664070.1|_PREDICTED:_glutathione_synthetase,_chloroplastic-like_[Oryza_brachyantha]	gi|960487634|ref|XM_010238915.2|_PREDICTED:_Brachypodium_distachyon_glutathione_synthetase,_chloroplastic-like_(LOC100840147),_mRNA	NA
PH01002045G0040	3.37048	2.8021	3.42543	7.09624	6.78935	6.31748	2.10492	1.07377	2.02994e-13	3.82058e-12	Os01g0208400	gi|669028425|emb|CDM82224.1|_unnamed_protein_product_[Triticum_aestivum]	NA	NA
PH01000014G1850	6.19632	5.20338	6.214	11.5226	12.9155	12.8981	2.11973	1.08388	2.04258e-13	3.84211e-12	myb_protein	gi|670437005|ref|XP_008659144.1|_PREDICTED:_anthocyanin_regulatory_C1_protein-like_[Zea_mays]_x0001_gi|46981886|gb|AAT08011.1|_C1-B73_[Zea_mays]_x0001_gi|413952747|gb|AFW85396.1|_colored_aleurone1_[Zea_mays]_x0001_gi|645165506|gb|AIB04539.1|_MYB_transcription_factor,_partial_[synthetic_construct]_x0001_gi|645168705|gb|AIB05884.1|_MYB_transcription_factor,_partial_[Zea_mays]	NA	NA
PH01000123G1070	3.82247	4.32156	4.61418	8.93893	9.98901	9.90441	2.25991	1.17626	2.13573e-13	4.00783e-12	ribulose-_bisphosphate_carboxylase_oxygenase_large_subunit_n-_chloroplast_precursor	gi|326496433|dbj|BAJ94678.1|_predicted_protein,_partial_[Hordeum_vulgare_subsp._vulgare]	NA	NA
PH01000418G0010	2.57432	2.40694	3.23334	7.66537	6.78266	8.3285	2.77269	1.47129	2.28808e-13	4.28615e-12	hypothetical_protein_OsI_20199	NA	NA	NA
PH01000114G0610	2.61228	3.33673	2.65547	5.12204	5.09592	5.47202	1.82346	0.866682	2.33018e-13	4.36243e-12	myosin-like_protein	gi|944057720|gb|KQJ93310.1|_hypothetical_protein_BRADI_3g03790_[Brachypodium_distachyon]	gi|960477746|ref|XM_003574603.3|_PREDICTED:_Brachypodium_distachyon_golgin_subfamily_A_member_4_(LOC100843380),_mRNA	NA
PH01001281G0050	8.74683	8.85965	10.3768	18.9982	21.4856	17.4648	2.07083	1.05021	2.65207e-13	4.93598e-12	nodulin_21_family_expressed	gi|835975793|ref|XP_012701575.1|_PREDICTED:_WAT1-related_protein_At5g07050_[Setaria_italica]_x0001_gi|944243064|gb|KQL07372.1|_hypothetical_protein_SETIT_001740mg_[Setaria_italica]	gi|242375197|emb|FP101316.1|_Phyllostachys_edulis_cDNA_clone:_bphyem211g19,_full_insert_sequence	NA
PH01000688G0550	19.3996	15.7766	16.2026	29.8162	30.7317	34.9617	1.85893	0.894471	2.67665e-13	4.97882e-12	anthocyanin-related_membrane_protein_1	gi|573944251|ref|XP_006654478.1|_PREDICTED:_solute_carrier_family_35_member_F2-like_[Oryza_brachyantha]	gi|960469666|ref|XM_014899366.1|_PREDICTED:_Brachypodium_distachyon_solute_carrier_family_35_member_F2-like_(LOC100828387),_transcript_variant_X4,_mRNA	sp|Q8BGK5|S35F1_MOUSE_Solute_carrier_family_35_member_F1_OS=Mus_musculus_GN=Slc35f1_PE=1_SV=1
PH01002571G0240	8.22766	8.76761	7.48853	14.1726	13.4861	15.502	1.76282	0.817888	2.76032e-13	5.12846e-12	cell_death-related_protein_spl11	gi|326492355|dbj|BAK01961.1|_predicted_protein_[Hordeum_vulgare_subsp._vulgare]	NA	sp|O22161|ADLO1_ARATH_Protein_ARABIDILLO_1_OS=Arabidopsis_thaliana_GN=FBX5_PE=1_SV=1
PH01002487G0230	12.5279	11.7134	11.4876	20.1678	20.2291	23.7327	1.79489	0.843896	2.92001e-13	5.41565e-12	s-adenosylmethionine_partial	gi|242057119|ref|XP_002457705.1|_hypothetical_protein_SORBIDRAFT_03g011930_[Sorghum_bicolor]_x0001_gi|241929680|gb|EES02825.1|_hypothetical_protein_SORBIDRAFT_03g011930_[Sorghum_bicolor]	gi|960472433|ref|XM_003567519.3|_PREDICTED:_Brachypodium_distachyon_S-adenosylmethionine_synthase_4_(LOC100824801),_mRNA	sp|Q4LB21|METK4_HORVU_S-adenosylmethionine_synthase_4_OS=Hordeum_vulgare_GN=SAM4_PE=2_SV=1
PH01004272G0030	0.198689	0.185771	0.104464	1.22405	1.50766	2.08538	9.85242	3.30048	2.9665e-13	5.49867e-12	iq_calmodulin-binding_motif_family_expressed	gi|22758272|gb|AAN05500.1|_Hypothetical_protein_[Oryza_sativa_Japonica_Group]_x0001_gi|108706046|gb|ABF93841.1|_IQ_calmodulin-binding_motif_family_protein,_expressed_[Oryza_sativa_Japonica_Group]_x0001_gi|937907251|dbj|BAS82171.1|_Os03g0134800_[Oryza_sativa_Japonica_Group]	gi|573923540|ref|XM_006649285.1|_PREDICTED:_Oryza_brachyantha_uncharacterized_LOC102711410_(LOC102711410),_mRNA	NA
PH01000105G1070	12.1152	12.8724	11.0262	19.0033	20.2282	22.876	1.72455	0.786219	3.00273e-13	5.55934e-12	centromere_partial	gi|326519979|dbj|BAK03914.1|_predicted_protein_[Hordeum_vulgare_subsp._vulgare]	gi|960487641|ref|XM_010238757.2|_PREDICTED:_Brachypodium_distachyon_protein_NETWORKED_1B-like_(LOC100825247),_transcript_variant_X2,_mRNA	NA
PH01000142G0910	49.2568	50.2732	47.0946	81.8385	78.934	78.3014	1.63052	0.70533	3.00678e-13	5.56359e-12	gibberellin_response_modulator-like	gi|573925870|ref|XP_006650473.1|_PREDICTED:_DELLA_protein_SLR1-like_[Oryza_brachyantha]	NA	sp|Q7G7J6|SLR1_ORYSJ_DELLA_protein_SLR1_OS=Oryza_sativa_subsp._japonica_GN=SLR1_PE=1_SV=1
PH01000437G0310	15.0549	16.4851	17.637	29.8162	27.4094	27.7778	1.72852	0.789536	3.10346e-13	5.72915e-12	ferredoxin--nitrite_chloroplast_precursor	gi|326505210|dbj|BAK02992.1|_predicted_protein_[Hordeum_vulgare_subsp._vulgare]	gi|573920732|ref|XM_006647901.1|_PREDICTED:_Oryza_brachyantha_ferredoxin--nitrite_reductase,_chloroplastic-like_(LOC102699567),_mRNA	sp|Q42997|NIR_ORYSJ_Ferredoxin--nitrite_reductase,_chloroplastic_OS=Oryza_sativa_subsp._japonica_GN=Os01g0357100_PE=2_SV=1
PH01000664G0700	3.57697	4.57396	2.68823	7.7192	8.48194	8.52725	2.28139	1.18992	3.77814e-13	6.93037e-12	lstk-1-like_kinase	gi|357133493|ref|XP_003568359.1|_PREDICTED:_serine/threonine-protein_kinase_Nek4-like_isoform_X1_[Brachypodium_distachyon]_x0001_gi|944070547|gb|KQK06031.1|_hypothetical_protein_BRADI_2g24010_[Brachypodium_distachyon]_x0001_gi|944070548|gb|KQK06032.1|_hypothetical_protein_BRADI_2g24010_[Brachypodium_distachyon]	gi|960469302|ref|XM_014899294.1|_PREDICTED:_Brachypodium_distachyon_serine/threonine-protein_kinase_Nek4-like_(LOC100831949),_transcript_variant_X2,_mRNA	NA
PH01000449G0860	1.1686	0.455261	0.512012	3.59967	4.55688	4.08843	5.733	2.51929	4.03226e-13	7.37099e-12	Os04g0115900	gi|297602069|ref|NP_001052045.2|_Os04g0115900_[Oryza_sativa_Japonica_Group]_x0001_gi|38344105|emb|CAE01712.2|_OSJNBb0050O03.2_[Oryza_sativa_Japonica_Group]_x0001_gi|255675130|dbj|BAF13959.2|_Os04g0115900_[Oryza_sativa_Japonica_Group]_x0001_gi|937912687|dbj|BAS87606.1|_Os04g0115900_[Oryza_sativa_Japonica_Group]	gi|514805713|ref|XM_004977658.1|_PREDICTED:_Setaria_italica_uncharacterized_LOC101775752_(LOC101775752),_mRNA	NA
PH01000365G0830	35.6381	38.4004	34.195	58.1169	57.1789	66.2678	1.67752	0.746328	4.16512e-13	7.59638e-12	pirin-like_protein	gi|514812540|ref|XP_004981064.1|_PREDICTED:_pirin-like_protein_isoform_X3_[Setaria_italica]_x0001_gi|944221796|gb|KQK86200.1|_hypothetical_protein_SETIT_036157mg_[Setaria_italica]	NA	NA
PH01000022G0050	0.789458	0.869938	1.06733	5.00251	4.49284	3.5511	4.78466	2.25842	4.18916e-13	7.63585e-12	ap2_domain_containing_protein	gi|944250801|gb|KQL15064.1|_hypothetical_protein_SETIT_024427mg,_partial_[Setaria_italica]	gi|514749068|ref|XM_004961713.1|_PREDICTED:_Setaria_italica_dehydration-responsive_element-binding_protein_2D-like_(LOC101786295),_mRNA	sp|Q65WX1|DRE2D_ORYSJ_Dehydration-responsive_element-binding_protein_2D_OS=Oryza_sativa_subsp._japonica_GN=DREB2D_PE=2_SV=1
PH01002229G0070	93.4822	88.2192	101.453	167.749	170.107	151.009	1.72649	0.787845	4.28764e-13	7.81088e-12	peroxidase_52_expressed	gi|573912640|ref|XP_006644025.1|_PREDICTED:_peroxidase_72-like_[Oryza_brachyantha]	gi|242384940|emb|FP098340.1|_Phyllostachys_edulis_cDNA_clone:_bphylf039p01,_full_insert_sequence	sp|Q9FJZ9|PER72_ARATH_Peroxidase_72_OS=Arabidopsis_thaliana_GN=PER72_PE=1_SV=1
PH01004020G0010	2.26403	2.24338	1.90198	5.91267	5.18189	4.79917	2.47976	1.3102	4.29426e-13	7.81845e-12	alpha_beta_fold_family_expressed	gi|573920332|ref|XP_006647769.1|_PREDICTED:_monoacylglycerol_lipase_ABHD6-like_[Oryza_brachyantha]	gi|242386862|emb|FP094115.1|_Phyllostachys_edulis_cDNA_clone:_bphyem206b15,_full_insert_sequence	sp|P0A573|Y2734_MYCBO_Uncharacterized_protein_Mb2734_OS=Mycobacterium_bovis_(strain_ATCC_BAA-935_/_AF2122/97)_GN=Mb2734_PE=3_SV=1
PH01000576G0170	33.6807	32.4185	35.36	58.6798	57.2796	57.8516	1.71311	0.77662	4.56722e-13	8.30592e-12	dirigent-like_protein	gi|326531622|dbj|BAJ97815.1|_predicted_protein_[Hordeum_vulgare_subsp._vulgare]	gi|326531621|dbj|AK366612.1|_Hordeum_vulgare_subsp._vulgare_mRNA_for_predicted_protein,_complete_cds,_clone:_NIASHv2044N21	NA
PH01001620G0420	7.44698	7.84668	7.3033	12.6224	11.9494	13.815	1.69876	0.764484	4.75064e-13	8.62467e-12	bile_acid_beta-glucosidase	gi|218184729|gb|EEC67156.1|_hypothetical_protein_OsI_34005_[Oryza_sativa_Indica_Group]	gi|115482479|ref|NM_001071368.1|_Oryza_sativa_Japonica_Group_Os10g0473400_(Os10g0473400)_mRNA,_complete_cds	NA
PH01000521G0550	1.87966	2.43846	2.44595	6.94793	5.79433	6.68217	2.8717	1.52191	4.94687e-13	8.96047e-12	hypothetical_protein_OsI_21469	gi|326513286|dbj|BAK06883.1|_predicted_protein_[Hordeum_vulgare_subsp._vulgare]	NA	NA
PH01000323G0020	1.24058	1.22582	0.889438	3.64766	2.99522	4.23841	3.2425	1.69711	4.97552e-13	9.0021e-12	bhlh_transcription_partial	gi|242045042|ref|XP_002460392.1|_hypothetical_protein_SORBIDRAFT_02g027430_[Sorghum_bicolor]_x0001_gi|241923769|gb|EER96913.1|_hypothetical_protein_SORBIDRAFT_02g027430_[Sorghum_bicolor]	gi|955709603|ref|XM_004957045.3|_PREDICTED:_Setaria_italica_transcription_factor_bHLH49_(LOC101762637),_transcript_variant_X1,_mRNA	NA
PH01000609G0570	1.92195	2.05415	2.00706	3.50313	3.67111	4.6313	1.97313	0.980485	5.10038e-13	9.22276e-12	rna_helicase	gi|357143990|ref|XP_003573127.1|_PREDICTED:_probable_ATP-dependent_RNA_helicase_DHX37_[Brachypodium_distachyon]_x0001_gi|944066425|gb|KQK02016.1|_hypothetical_protein_BRADI_3g59870_[Brachypodium_distachyon]	gi|960478105|ref|XM_003573079.3|_PREDICTED:_Brachypodium_distachyon_probable_ATP-dependent_RNA_helicase_DHX37_(LOC100831565),_transcript_variant_X2,_mRNA	sp|Q9C813|DEAHD_ARATH_ATP-dependent_RNA_helicase_DEAH13_OS=Arabidopsis_thaliana_GN=FAS4_PE=2_SV=1
PH01000042G1610	11.5	11.2245	10.2951	22.1157	24.7637	22.8878	2.1129	1.07923	5.11274e-13	9.23985e-12	zinc_finger_protein	gi|670443278|ref|XP_008662043.1|_PREDICTED:_salt_tolerance-like_protein_isoform_X2_[Zea_mays]	gi|242387849|emb|FP099676.1|_Phyllostachys_edulis_cDNA_clone:_bphyem117o24,_full_insert_sequence	NA
PH01000115G0420	22.3443	25.3109	25.8017	41.8988	41.9939	41.3572	1.70508	0.769841	5.20548e-13	9.4021e-12	erebp_transcription_factor	gi|514821583|ref|XP_004985469.1|_PREDICTED:_ethylene-responsive_transcription_factor_RAP2-3-like_[Setaria_italica]_x0001_gi|514821585|ref|XP_004985470.1|_PREDICTED:_ethylene-responsive_transcription_factor_RAP2-3-like_[Setaria_italica]_x0001_gi|514821587|ref|XP_004985471.1|_PREDICTED:_ethylene-responsive_transcription_factor_RAP2-3-like_[Setaria_italica]_x0001_gi|944227870|gb|KQK92274.1|_hypothet…	gi|514821586|ref|XM_004985414.1|_PREDICTED:_Setaria_italica_ethylene-responsive_transcription_factor_RAP2-3-like_(LOC101773791),_transcript_variant_X3,_mRNA	NA
PH01001743G0130	5.00493	3.90696	4.0961	10.2972	9.31529	11.2222	2.37044	1.24516	5.23746e-13	9.44913e-12	zinc_c2h2_type_family_expressed	NA	gi|242382534|emb|FP091776.1|_Phyllostachys_edulis_cDNA_clone:_bphyem114a12,_full_insert_sequence	NA
PH01000575G0620	9.51993	11.3976	9.43066	19.3111	20.9225	24.8813	2.1456	1.10138	5.27568e-13	9.51269e-12	bzip_transcription_factor_family_expressed	gi|242081267|ref|XP_002445402.1|_hypothetical_protein_SORBIDRAFT_07g015450_[Sorghum_bicolor]_x0001_gi|241941752|gb|EES14897.1|_hypothetical_protein_SORBIDRAFT_07g015450_[Sorghum_bicolor]	gi|242374528|emb|FP095688.1|_Phyllostachys_edulis_cDNA_clone:_bphyem205h23,_full_insert_sequence	NA
PH01000092G1500	2.47796	3.16935	2.32583	5.20864	4.96556	5.88457	2.01411	1.01014	5.47967e-13	9.86931e-12	translocated_promoter_region-like	NA	NA	NA
PH01002820G0180	1.30391	1.45465	0.981587	3.88865	4.21625	3.49159	3.10055	1.63252	5.51755e-13	9.91506e-12	Os02g0513800	gi|115446333|ref|NP_001046946.1|_Os02g0513800_[Oryza_sativa_Japonica_Group]_x0001_gi|48716373|dbj|BAD22983.1|_unknown_protein_[Oryza_sativa_Japonica_Group]_x0001_gi|113536477|dbj|BAF08860.1|_Os02g0513800_[Oryza_sativa_Japonica_Group]	gi|242374870|emb|FP101189.1|_Phyllostachys_edulis_cDNA_clone:_bphyem212c18,_full_insert_sequence	NA
PH01002594G0090	10.0355	6.47427	9.18081	21.515	19.2278	17.9399	2.28422	1.1917	5.7539e-13	1.03048e-11	orphan_1	gi|475602269|gb|EMT25082.1|_Phosphoethanolamine/phosphocholine_phosphatase_[Aegilops_tauschii]	gi|960475526|ref|XM_003571084.3|_PREDICTED:_Brachypodium_distachyon_inorganic_pyrophosphatase_2-like_(LOC100821817),_mRNA	sp|Q9FZ62|PPSP2_ARATH_Inorganic_pyrophosphatase_2_OS=Arabidopsis_thaliana_GN=At1g17710_PE=2_SV=1
PH01000051G0480	37.3954	38.3147	46.335	78.6743	78.5852	68.2004	1.84735	0.885456	5.78288e-13	1.03509e-11	udp-glycosyltransferase-like_protein	NA	gi|742271054|gb|KJ477332.1|_Indosasa_hispida_flavonoid-3-O-glucosyltransferase_mRNA,_complete_cds	NA
PH01000322G1120	0.736866	0.688957	0.569735	1.6556	1.42525	2.0252	2.55871	1.35542	5.8957e-13	1.05469e-11	scrl1_orysj_ame:_full=scar-like_protein_1	gi|357120005|ref|XP_003561722.1|_PREDICTED:_SCAR-like_protein_1_[Brachypodium_distachyon]_x0001_gi|944086723|gb|KQK22075.1|_hypothetical_protein_BRADI_1g65010_[Brachypodium_distachyon]	gi|960450800|ref|XM_003561674.3|_PREDICTED:_Brachypodium_distachyon_SCAR-like_protein_1_(LOC100835294),_mRNA	NA
PH01000570G0730	391.253	383.079	362.012	658.3	610.348	595.344	1.64034	0.713995	5.95965e-13	1.06553e-11	Os12g0569100	gi|297729303|ref|NP_001177015.1|_Os12g0569100_[Oryza_sativa_Japonica_Group]_x0001_gi|77556849|gb|ABA99645.1|_expressed_protein_[Oryza_sativa_Japonica_Group]_x0001_gi|255670410|dbj|BAH95743.1|_Os12g0569100_[Oryza_sativa_Japonica_Group]_x0001_gi|937942811|dbj|BAT17723.1|_Os12g0569200_[Oryza_sativa_Japonica_Group]	gi|242389763|emb|FP100794.1|_Phyllostachys_edulis_cDNA_clone:_bphyst007j19,_full_insert_sequence	NA
PH01000065G0980	0.107263	0	0.676746	2.18067	2.44176	2.83266	9.50892	3.24928	6.03886e-13	1.07787e-11	integral_membrane_family	gi|297724625|ref|NP_001174676.1|_Os06g0231050_[Oryza_sativa_Japonica_Group]_x0001_gi|75116473|sp|Q67X40.1|CASP3_ORYSJ_RecName:_Full=Casparian_strip_membrane_protein_3;_Short=OsCASP3_x0001_gi|342162483|sp|A2YAZ1.1|CASP3_ORYSI_RecName:_Full=Casparian_strip_membrane_protein_3;_Short=OsCASP3_x0001_gi|51535409|dbj|BAD37279.1|_integral_membrane_family_protein-like_[Oryza_sativa_Japonica_Group]_x0001_gi…	gi|242382096|emb|FP091536.1|_Phyllostachys_edulis_cDNA_clone:_bphyst038i02,_full_insert_sequence	sp|Q67X40|CASP3_ORYSJ_Casparian_strip_membrane_protein_3_OS=Oryza_sativa_subsp._japonica_GN=Os06g0231050_PE=3_SV=1
PH01001543G0540	2.36837	1.79919	1.78999	6.20102	5.70965	5.91372	2.9919	1.58106	6.20953e-13	1.10523e-11	eukaryotic_translation_initiation_factor_2b_family_expressed	gi|357163717|ref|XP_003579823.1|_PREDICTED:_protein_LURP-one-related_6_isoform_X1_[Brachypodium_distachyon]_x0001_gi|944047160|gb|KQJ82801.1|_hypothetical_protein_BRADI_5g11020_[Brachypodium_distachyon]	gi|960494257|ref|XM_003579775.3|_PREDICTED:_Brachypodium_distachyon_protein_LURP-one-related_6_(LOC100823637),_transcript_variant_X1,_mRNA	sp|Q9ZUF7|LOR6_ARATH_Protein_LURP-one-related_6_OS=Arabidopsis_thaliana_GN=At2g05910_PE=2_SV=1
PH01000390G0720	10.1062	10.2708	10.7137	16.2419	16.6884	19.2097	1.67703	0.745905	6.32029e-13	1.12432e-11	aconitate_hydratase	gi|357114147|ref|XP_003558862.1|_PREDICTED:_putative_aconitate_hydratase,_cytoplasmic_[Brachypodium_distachyon]_x0001_gi|944088414|gb|KQK23766.1|_hypothetical_protein_BRADI_1g75960_[Brachypodium_distachyon]	gi|115450594|ref|NM_001055433.1|_Oryza_sativa_Japonica_Group_Os03g0136900_(Os03g0136900)_mRNA,_complete_cds	NA
PH01002837G0260	21.5629	22.8551	19.0754	35.2804	35.2538	35.6262	1.67199	0.741567	6.50888e-13	1.15593e-11	chromatin-remodeling_factor_chd3	gi|514777365|ref|XP_004968748.1|_PREDICTED:_probable_chromatin-remodeling_complex_ATPase_chain_[Setaria_italica]_x0001_gi|944240846|gb|KQL05154.1|_hypothetical_protein_SETIT_000122mg_[Setaria_italica]	gi|115436571|ref|NM_001049579.1|_Oryza_sativa_Japonica_Group_Os01g0367900_(Os01g0367900)_mRNA,_complete_cds_x0001_gi|32990474|dbj|AK105265.1|_Oryza_sativa_Japonica_Group_cDNA_clone:001-115-D05,_full_insert_sequence	NA
PH01000001G3260	7.83924	8.0194	7.38254	14.4884	13.0341	14.6602	1.815	0.859968	6.59192e-13	1.16806e-11	gram_domain_containing_expressed	gi|260447001|emb|CBG76414.1|_OO_Ba0013J05-OO_Ba0033A15.1_[Oryza_officinalis]	NA	NA
PH01004739G0030	11.481	12.3448	11.7278	20.0066	20.0166	22.2122	1.75047	0.80774	6.89154e-13	1.21912e-11	nts2_protein	gi|357157269|ref|XP_003577741.1|_PREDICTED:_probable_magnesium_transporter_NIPA4_[Brachypodium_distachyon]_x0001_gi|944053423|gb|KQJ89061.1|_hypothetical_protein_BRADI_4g23290_[Brachypodium_distachyon]	gi|242384922|emb|FP098322.1|_Phyllostachys_edulis_cDNA_clone:_bphyem207d19,_full_insert_sequence	NA
PH01000084G1170	21.3931	18.2849	19.8257	35.6779	34.4341	34.4595	1.7574	0.813439	7.0581e-13	1.2465e-11	pti6_-like	NA	NA	NA
PH01001577G0460	4.85753	6.2295	5.45298	9.22025	10.8544	11.0234	1.88017	0.910861	7.23708e-13	1.27598e-11	Os03g0106200	gi|573923299|ref|XP_006649230.1|_PREDICTED:_uncharacterized_protein_LOC102700872_isoform_X1_[Oryza_brachyantha]_x0001_gi|573923301|ref|XP_006649231.1|_PREDICTED:_uncharacterized_protein_LOC102700872_isoform_X2_[Oryza_brachyantha]	gi|573923300|ref|XM_006649168.1|_PREDICTED:_Oryza_brachyantha_uncharacterized_LOC102700872_(LOC102700872),_transcript_variant_X2,_mRNA	sp|F4HSD5|TRM32_ARATH_Protein_TRM32_OS=Arabidopsis_thaliana_GN=TRM32_PE=2_SV=1
PH01000030G1780	5.46194	6.34062	6.58805	10.8157	12.1463	12.261	1.91528	0.937552	7.556e-13	1.32853e-11	bhlh_transcription_partial	gi|115479723|ref|NP_001063455.1|_Os09g0474100_[Oryza_sativa_Japonica_Group]_x0001_gi|50726625|dbj|BAD34345.1|_TA1_protein-like_[Oryza_sativa_Japonica_Group]_x0001_gi|113631688|dbj|BAF25369.1|_Os09g0474100_[Oryza_sativa_Japonica_Group]_x0001_gi|215768249|dbj|BAH00478.1|_unnamed_protein_product_[Oryza_sativa_Japonica_Group]_x0001_gi|323388941|gb|ADX60275.1|_bHLH-_transcription_factor,_partial_[Oryz…	gi|115479722|ref|NM_001069990.1|_Oryza_sativa_Japonica_Group_Os09g0474100_(Os09g0474100)_mRNA,_complete_cds	NA
PH01000204G0350	8.63582	9.92892	9.76192	15.3953	15.4778	16.3369	1.66663	0.736934	7.56757e-13	1.32926e-11	cellulose_synthase	NA	NA	sp|Q6YVM4|CESA6_ORYSJ_Probable_cellulose_synthase_A_catalytic_subunit_6_[UDP-forming]_OS=Oryza_sativa_subsp._japonica_GN=CESA6_PE=2_SV=1
PH01000586G0180	0.93348	1.40269	1.13934	3.18349	2.59299	2.77671	2.46099	1.29924	7.93505e-13	1.39209e-11	dopamine_beta-monooxygenase_n-terminal_domain-containing	gi|670416119|ref|XP_008649031.1|_PREDICTED:_uncharacterized_protein_LOC103629698_[Zea_mays]	NA	NA
PH01000660G0570	2.77945	3.67154	3.08381	5.43988	5.53403	6.30254	1.81194	0.857533	7.94179e-13	1.39251e-11	ubiquitin-protein_ligase_1	gi|573957686|ref|XP_006661053.1|_PREDICTED:_E3_ubiquitin-protein_ligase_UPL1-like_[Oryza_brachyantha]	NA	NA
PH01000439G1000	0.0524131	0.159267	0.0688927	0.53278	0.48057	0.603348	5.76213	2.5266	8.02271e-13	1.40592e-11	snare-interacting_protein_keule	gi|573946859|ref|XP_006655761.1|_PREDICTED:_probable_protein_transport_Sec1b-like_[Oryza_brachyantha]	gi|670437436|ref|XM_008661104.1|_PREDICTED:_Zea_mays_probable_protein_transport_Sec1b_(LOC103638116),_transcript_variant_X2,_mRNA	NA
PH01000994G0680	5.69629	6.24484	4.80875	14.9762	10.882	13.7718	2.36599	1.24244	8.2986e-13	1.45267e-11	caffeoyl-_o-_partial	gi|145845830|gb|ABP96955.1|_caffeoyl-CoA_O-methyltransferase,_partial_[Phyllostachys_edulis]	gi|242375160|emb|FP101279.1|_Phyllostachys_edulis_cDNA_clone:_bphylf028d10,_full_insert_sequence	NA
PH01001015G0260	4.88595	5.50158	4.9582	8.36664	9.25211	9.07163	1.73927	0.798482	8.44713e-13	1.47785e-11	aaa-type_atpase_family_expressed	NA	NA	NA
PH01001605G0300	0.0587394	0.0411902	0.0926498	1.9541	1.5043	0.775609	21.9858	4.4585	8.49695e-13	1.48575e-11	nodulin_family_expressed	gi|326534204|dbj|BAJ89452.1|_predicted_protein_[Hordeum_vulgare_subsp._vulgare]	gi|326534203|dbj|AK358238.1|_Hordeum_vulgare_subsp._vulgare_mRNA_for_predicted_protein,_complete_cds,_clone:_NIASHv1071L08	NA
PH01000048G0900	0	0.281014	0.158022	1.66644	2.09058	1.93342	12.9612	3.69613	8.55819e-13	1.49564e-11	Os01g0710100	gi|297597478|ref|NP_001044037.2|_Os01g0710100_[Oryza_sativa_Japonica_Group]_x0001_gi|56784136|dbj|BAD81521.1|_unknown_protein_[Oryza_sativa_Japonica_Group]_x0001_gi|125527449|gb|EAY75563.1|_hypothetical_protein_OsI_03467_[Oryza_sativa_Indica_Group]_x0001_gi|125571771|gb|EAZ13286.1|_hypothetical_protein_OsJ_03211_[Oryza_sativa_Japonica_Group]_x0001_gi|255673613|dbj|BAF05951.2|_Os01g0710100_[Oryza_…	gi|960464930|ref|XM_003566996.3|_PREDICTED:_Brachypodium_distachyon_uncharacterized_LOC100823254_(LOC100823254),_mRNA	NA
PH01000862G0160	2.87591	3.01084	2.65143	5.03448	4.58159	5.67762	1.79121	0.840936	8.90969e-13	1.5528e-11	chromatin-remodeling_factor_chd3	gi|721674169|ref|XP_010237268.1|_PREDICTED:_uncharacterized_protein_LOC100840452_isoform_X2_[Brachypodium_distachyon]_x0001_gi|944051151|gb|KQJ86789.1|_hypothetical_protein_BRADI_4g07717_[Brachypodium_distachyon]	NA	NA
PH01000462G0330	4.9954	5.15774	4.90641	8.52442	8.86591	10.21	1.83275	0.874009	9.02522e-13	1.57121e-11	tyrosyl-trna_synthetase	NA	NA	NA
PH01002781G0220	0.184453	0.25869	0.145469	1.36361	1.26842	1.1241	6.38135	2.67386	9.24048e-13	1.60692e-11	hypothetical_protein_OsJ_13958	gi|222628450|gb|EEE60582.1|_hypothetical_protein_OsJ_13958_[Oryza_sativa_Japonica_Group]	NA	NA
PH01001958G0290	38.2107	42.0026	41.4015	61.3952	70.7992	73.4845	1.69123	0.758075	9.65047e-13	1.67167e-11	cycloartenol-c-24-methyltransferase_partial	gi|242091487|ref|XP_002441576.1|_hypothetical_protein_SORBIDRAFT_09g029600_[Sorghum_bicolor]_x0001_gi|241946861|gb|EES20006.1|_hypothetical_protein_SORBIDRAFT_09g029600_[Sorghum_bicolor]	gi|242375150|emb|FP101269.1|_Phyllostachys_edulis_cDNA_clone:_bphyem207h17,_full_insert_sequence	NA
PH01000780G0490	2.84804	2.76798	3.03422	5.58692	7.2037	7.25735	2.31762	1.21264	9.83276e-13	1.70062e-11	ac077693_24_f-box_domain_containing_protein	gi|242073600|ref|XP_002446736.1|_hypothetical_protein_SORBIDRAFT_06g021500_[Sorghum_bicolor]_x0001_gi|241937919|gb|EES11064.1|_hypothetical_protein_SORBIDRAFT_06g021500_[Sorghum_bicolor]	gi|514806506|ref|XM_004978054.1|_PREDICTED:_Setaria_italica_VAN3-binding_protein-like_(LOC101764139),_mRNA	NA
PH01000361G0150	3.61308	4.11714	4.27419	7.3454	8.4819	9.67921	2.12476	1.0873	1.01481e-12	1.75229e-11	cipk-like_protein_expressed	NA	NA	NA
PH01003231G0260	6.10405	7.04837	6.03351	11.6951	11.2321	12.2346	1.83268	0.873958	1.02919e-12	1.77519e-11	bzip_protein	gi|721682097|ref|XP_010238463.1|_PREDICTED:_uncharacterized_protein_LOC100823419_[Brachypodium_distachyon]_x0001_gi|944055699|gb|KQJ91337.1|_hypothetical_protein_BRADI_4g37040_[Brachypodium_distachyon]_x0001_gi|944055700|gb|KQJ91338.1|_hypothetical_protein_BRADI_4g37040_[Brachypodium_distachyon]	NA	NA
PH01002055G0160	29.9001	26.7682	27.1225	44.9951	51.9008	54.9779	1.81253	0.858007	1.11044e-12	1.91016e-11	cytochrome_c_oxidase_subunit_6b-1	gi|514818897|ref|XP_004984149.1|_PREDICTED:_cytochrome_c_oxidase_subunit_6b-1-like_[Setaria_italica]	gi|242381806|emb|FP091445.1|_Phyllostachys_edulis_cDNA_clone:_bphylf002c16,_full_insert_sequence	NA
PH01000230G1090	3.1096	2.26957	2.60254	6.33356	6.07953	6.51028	2.37084	1.2454	1.13425e-12	1.94901e-11	transposon_expressed	gi|944225141|gb|KQK89545.1|_hypothetical_protein_SETIT_039162mg_[Setaria_italica]	NA	NA
PH01001573G0280	18.3058	19.4701	19.963	30.4601	30.1849	35.289	1.66151	0.732498	1.1599e-12	1.98986e-11	70_kda_heat_shock_protein	gi|514731564|ref|XP_004957214.1|_PREDICTED:_heat_shock_70_kDa_protein,_mitochondrial-like_[Setaria_italica]_x0001_gi|944260832|gb|KQL25089.1|_hypothetical_protein_SETIT_029041mg_[Setaria_italica]	gi|297727108|ref|NM_001188989.1|_Oryza_sativa_Japonica_Group_Os09g0491772_(Os09g0491772)_mRNA,_complete_cds	NA
PH01001686G0450	0.217282	0.380915	0.228479	1.33859	1.20221	1.25061	4.58633	2.19734	1.24735e-12	2.13183e-11	f-box_domain_containing_protein	gi|475562114|gb|EMT13932.1|_hypothetical_protein_F775_20272_[Aegilops_tauschii]	NA	NA
PH01002763G0120	2.48866	2.76314	2.8895	5.3022	5.31115	5.96832	2.03673	1.02626	1.26835e-12	2.1629e-11	pentatricopeptide_repeat-containing	gi|573915357|ref|XP_006645333.1|_PREDICTED:_pentatricopeptide_repeat-containing_protein_At3g48250,_chloroplastic-like_[Oryza_brachyantha]	NA	sp|Q9STK5|PP269_ARATH_Pentatricopeptide_repeat-containing_protein_At3g48250,_chloroplastic_OS=Arabidopsis_thaliana_GN=At3g48250_PE=2_SV=1
PH01006918G0020	32.5995	35.0474	35.3894	64.0609	56.3467	58.1449	1.73291	0.793196	1.28196e-12	2.18276e-11	ac087851_7_glutamine_synthetase	gi|414872162|tpg|DAA50719.1|_TPA:_hypothetical_protein_ZEAMMB73_611400_[Zea_mays]	gi|242386014|emb|FP093865.1|_Phyllostachys_edulis_cDNA_clone:_bphylf024i21,_full_insert_sequence	NA
PH01000147G1500	77.9816	81.7868	84.2666	124.655	123.16	142.659	1.60007	0.678137	1.3008e-12	2.21365e-11	udp-glucuronic_acid_decarboxylase	NA	NA	NA
PH01001837G0100	16.447	20.2421	17.524	30.3351	31.9007	37.7747	1.84477	0.883437	1.30181e-12	2.21419e-11	ferredoxin_sulfite_reductase	gi|475582045|gb|EMT19017.1|_Sulfite_reductase_(ferredoxin)_[Aegilops_tauschii]	gi|514748321|ref|XM_004961531.1|_PREDICTED:_Setaria_italica_sulfite_reductase_[ferredoxin],_chloroplastic_(LOC101782253),_mRNA	sp|O23813|SIR_MAIZE_Sulfite_reductase_[ferredoxin],_chloroplastic_OS=Zea_mays_GN=SIR_PE=1_SV=1
PH01001733G0080	11.4073	14.7711	15.47	26.1583	24.7312	27.0965	1.87249	0.904958	1.38915e-12	2.35645e-11	cinnamoyl-_reductase	gi|125526259|gb|EAY74373.1|_hypothetical_protein_OsI_02260_[Oryza_sativa_Indica_Group]	gi|242382278|emb|FP097065.1|_Phyllostachys_edulis_cDNA_clone:_bphyem126f01,_full_insert_sequence	NA
PH01000015G1490	3.39503	3.93613	3.35579	6.94394	7.29914	7.49445	2.03403	1.02434	1.39197e-12	2.35997e-11	granule-bound_starch_synthase_i	gi|115434466|ref|NP_001041991.1|_Os01g0142300_[Oryza_sativa_Japonica_Group]_x0001_gi|54290180|dbj|BAD61068.1|_unknown_protein_[Oryza_sativa_Japonica_Group]_x0001_gi|54290468|dbj|BAD61477.1|_unknown_protein_[Oryza_sativa_Japonica_Group]_x0001_gi|113531522|dbj|BAF03905.1|_Os01g0142300_[Oryza_sativa_Japonica_Group]_x0001_gi|222617715|gb|EEE53847.1|_hypothetical_protein_OsJ_00324_[Oryza_sativa_Japoni…	gi|242385248|emb|FP093300.1|_Phyllostachys_edulis_cDNA_clone:_bphylf044d15,_full_insert_sequence	NA
PH01001388G0160	0.305203	0	0.160466	1.78623	2.1229	1.85999	12.3889	3.63098	1.40623e-12	2.38287e-11	hypothetical_protein	gi|242079505|ref|XP_002444521.1|_hypothetical_protein_SORBIDRAFT_07g023150_[Sorghum_bicolor]_x0001_gi|241940871|gb|EES14016.1|_hypothetical_protein_SORBIDRAFT_07g023150_[Sorghum_bicolor]	gi|242389040|emb|FP100272.1|_Phyllostachys_edulis_cDNA_clone:_bphyst003j17,_full_insert_sequence	NA
PH01002892G0220	824.327	783.614	937.341	1630.03	1573.57	1365.4	1.79509	0.844053	1.48485e-12	2.51207e-11	hypothetical_protein_OsI_06621	gi|475503184|gb|EMT04512.1|_hypothetical_protein_F775_02836_[Aegilops_tauschii]	gi|242387871|emb|FP099698.1|_Phyllostachys_edulis_cDNA_clone:_bphyem121n11,_full_insert_sequence	NA
PH01006991G0010	0.54221	0.304174	0.342091	3.20673	2.26288	2.75364	6.91916	2.7906	1.50116e-12	2.53832e-11	u-box_domain_containing_expressed	gi|721666309|ref|XP_010235808.1|_PREDICTED:_U-box_domain-containing_protein_33-like_[Brachypodium_distachyon]_x0001_gi|944065130|gb|KQK00721.1|_hypothetical_protein_BRADI_3g51397_[Brachypodium_distachyon]	gi|573920090|ref|XM_006647588.1|_PREDICTED:_Oryza_brachyantha_U-box_domain-containing_protein_33-like_(LOC102702349),_mRNA	NA
PH01000073G0680	4.08109	4.57421	4.69593	7.78992	8.47166	8.66417	1.86692	0.900664	1.51381e-12	2.55835e-11	interferon-related_protein	gi|242046146|ref|XP_002460944.1|_hypothetical_protein_SORBIDRAFT_02g037950_[Sorghum_bicolor]_x0001_gi|241924321|gb|EER97465.1|_hypothetical_protein_SORBIDRAFT_02g037950_[Sorghum_bicolor]	NA	NA
PH01004706G0010	10.3616	12.1099	11.8036	24.2417	25.5842	20.0465	2.03858	1.02756	1.70043e-12	2.86309e-11	heat_shock_protein_90	gi|514731107|ref|XP_004957103.1|_PREDICTED:_heat_shock_protein_90-5,_chloroplastic-like_[Setaria_italica]_x0001_gi|944260661|gb|KQL24918.1|_hypothetical_protein_SETIT_028990mg_[Setaria_italica]	gi|960480321|ref|XM_003574628.3|_PREDICTED:_Brachypodium_distachyon_heat_shock_protein_90-5,_chloroplastic-like_(LOC100825024),_mRNA	sp|Q9SIF2|HS905_ARATH_Heat_shock_protein_90-5,_chloroplastic_OS=Arabidopsis_thaliana_GN=HSP90-5_PE=1_SV=1
PH01182161G0010	2.02898	1.29345	2.3275	8.26689	8.92269	5.24582	3.97092	1.98947	1.78214e-12	2.9959e-11	flavonol_3-o-_expressed	gi|326493430|dbj|BAJ85176.1|_predicted_protein_[Hordeum_vulgare_subsp._vulgare]	gi|326493429|dbj|AK353957.1|_Hordeum_vulgare_subsp._vulgare_mRNA_for_predicted_protein,_complete_cds,_clone:_NIASHv1004A23	sp|Q43716|UFOG_PETHY_Anthocyanidin_3-O-glucosyltransferase_OS=Petunia_hybrida_GN=RT_PE=2_SV=1
PH01002948G0030	10.8171	10.7792	9.12957	21.7457	21.4202	26.4074	2.26433	1.17908	1.91164e-12	3.20005e-11	Os05g0342900	gi|115463303|ref|NP_001055251.1|_Os05g0342900_[Oryza_sativa_Japonica_Group]_x0001_gi|55168001|gb|AAV43869.1|_unknown_protein_[Oryza_sativa_Japonica_Group]_x0001_gi|55168294|gb|AAV44160.1|_unknown_protein_[Oryza_sativa_Japonica_Group]_x0001_gi|113578802|dbj|BAF17165.1|_Os05g0342900_[Oryza_sativa_Japonica_Group]_x0001_gi|125551892|gb|EAY97601.1|_hypothetical_protein_OsI_19526_[Oryza_sativa_Indica_G…	gi|115463302|ref|NM_001061786.1|_Oryza_sativa_Japonica_Group_Os05g0342900_(Os05g0342900)_mRNA,_complete_cds_x0001_gi|32974187|dbj|AK064169.1|_Oryza_sativa_Japonica_Group_cDNA_clone:002-104-A02,_full_insert_sequence	NA
PH01003043G0010	5.97898	7.76121	6.79068	11.8191	12.2415	12.362	1.77404	0.827041	2.07903e-12	3.47478e-11	ago1_homologous_protein	gi|514720597|ref|XP_004954525.1|_PREDICTED:_protein_argonaute_1C-like_[Setaria_italica]_x0001_gi|944268023|gb|KQL32263.1|_hypothetical_protein_SETIT_016190mg_[Setaria_italica]	gi|573923250|ref|XM_006649143.1|_PREDICTED:_Oryza_brachyantha_protein_argonaute_1C-like_(LOC102707470),_mRNA	sp|Q6K972|AGO1C_ORYSJ_Protein_argonaute_1C_OS=Oryza_sativa_subsp._japonica_GN=AGO1C_PE=2_SV=1
PH01005496G0070	12.4334	12.9405	11.6429	23.3663	23.4374	19.6211	1.79445	0.843541	2.08604e-12	3.48465e-11	beta-glucan_binding_protein	gi|721679765|ref|XP_010238135.1|_PREDICTED:_putative_endo-1,3(4)-beta-glucanase_2_[Brachypodium_distachyon]_x0001_gi|944054455|gb|KQJ90093.1|_hypothetical_protein_BRADI_4g29390_[Brachypodium_distachyon]_x0001_gi|944054456|gb|KQJ90094.1|_hypothetical_protein_BRADI_4g29390_[Brachypodium_distachyon]_x0001_gi|944054457|gb|KQJ90095.1|_hypothetical_protein_BRADI_4g29390_[Brachypodium_distachyon]	gi|960487265|ref|XM_010239833.2|_PREDICTED:_Brachypodium_distachyon_putative_endo-1,3(4)-beta-glucanase_2_(LOC100846458),_mRNA	sp|D4AZ24|ENG1_ARTBC_Probable_endo-1,3(4)-beta-glucanase_ARB_01444_OS=Arthroderma_benhamiae_(strain_ATCC_MYA-4681_/_CBS_112371)_GN=ARB_01444_PE=1_SV=1
PH01156335G0010	15.8074	13.3914	15.2049	27.1886	33.3669	27.2855	1.97824	0.984216	2.12336e-12	3.54328e-11	germin-like_protein	gi|474057713|gb|EMS53890.1|_Germin-like_protein_1-1_[Triticum_urartu]	gi|242389494|emb|FP100526.1|_Phyllostachys_edulis_cDNA_clone:_bphyst013a06,_full_insert_sequence	sp|Q7F731|GL11_ORYSJ_Germin-like_protein_1-1_OS=Oryza_sativa_subsp._japonica_GN=GER4_PE=2_SV=1
PH01002573G0200	0.0970645	0.0907536	0.102067	0.837168	0.583087	0.854442	7.8469	2.97212	2.21405e-12	3.69074e-11	phosphatidylinositol_phophatidylcholine_transfer_protein	NA	NA	NA
PH01000227G0920	3.74992	2.67572	2.64608	8.26803	7.67526	6.74899	2.50143	1.32275	2.26737e-12	3.77567e-11	uncharacterized_plant-specific_domain_tigr01627_family_expressed	gi|326509663|dbj|BAJ87047.1|_predicted_protein_[Hordeum_vulgare_subsp._vulgare]	gi|326509662|dbj|AK355829.1|_Hordeum_vulgare_subsp._vulgare_mRNA_for_predicted_protein,_complete_cds,_clone:_NIASHv1026J13	NA
PH01000873G0130	7.47153	7.536	5.5292	12.4846	14.2707	15.0739	2.0368	1.0263	2.42042e-12	4.01999e-11	synovial_x_breakpoint_2_interacting_protein	gi|115475495|ref|NP_001061344.1|_Os08g0242900_[Oryza_sativa_Japonica_Group]_x0001_gi|40253690|dbj|BAD05632.1|_putative_synovial_sarcoma,_X_breakpoint_2_interacting_protein_[Oryza_sativa_Japonica_Group]_x0001_gi|113623313|dbj|BAF23258.1|_Os08g0242900_[Oryza_sativa_Japonica_Group]_x0001_gi|937929593|dbj|BAT04509.1|_Os08g0242900_[Oryza_sativa_Japonica_Group]	NA	sp|Q8VC66|ADIP_MOUSE_Afadin-_and_alpha-actinin-binding_protein_OS=Mus_musculus_GN=Ssx2ip_PE=1_SV=1
PH01003030G0030	5.05128	3.98035	4.76401	9.67256	9.03902	9.25631	2.0273	1.01956	2.50041e-12	4.15068e-11	2og-fe_oxygenase_family_expressed	gi|326500880|dbj|BAJ95106.1|_predicted_protein_[Hordeum_vulgare_subsp._vulgare]	gi|326513734|dbj|AK356670.1|_Hordeum_vulgare_subsp._vulgare_mRNA_for_predicted_protein,_complete_cds,_clone:_NIASHv1037N17	sp|P51091|LDOX_MALDO_Leucoanthocyanidin_dioxygenase_OS=Malus_domestica_GN=ANS_PE=2_SV=1
PH01000977G0150	4.40546	4.55152	4.40086	8.2778	8.85864	7.69643	1.85905	0.894564	2.57641e-12	4.27238e-11	hepatocellular_carcinoma-associated_antigen_66	gi|326524333|dbj|BAK00550.1|_predicted_protein_[Hordeum_vulgare_subsp._vulgare]	gi|326524332|dbj|AK369348.1|_Hordeum_vulgare_subsp._vulgare_mRNA_for_predicted_protein,_complete_cds,_clone:_NIASHv2089J24	sp|Q9NYH9|UTP6_HUMAN_U3_small_nucleolar_RNA-associated_protein_6_homolog_OS=Homo_sapiens_GN=UTP6_PE=2_SV=2
PH01000898G0410	4.8626	5.0947	4.87257	9.35704	10.7437	9.70368	2.00976	1.00702	2.66702e-12	4.41573e-11	bacterial-induced_peroxidase_precursor	gi|960460882|ref|XP_014753149.1|_PREDICTED:_peroxidase_P7-like_isoform_X1_[Brachypodium_distachyon]	NA	NA
PH01000105G1490	13.026	13.3786	12.6078	23.4666	22.1522	22.4521	1.74485	0.803104	2.74072e-12	4.53302e-11	calmodulin	gi|661897412|emb|CDO99124.1|_unnamed_protein_product_[Coffea_canephora]	gi|242383116|emb|FP097313.1|_Phyllostachys_edulis_cDNA_clone:_bphyem122g04,_full_insert_sequence	sp|Q9LIK5|CML11_ARATH_Calmodulin-like_protein_11_OS=Arabidopsis_thaliana_GN=CML11_PE=2_SV=1
PH01000630G0530	35.3149	36.5825	33.4476	60.9139	56.0027	56.7046	1.64812	0.720821	2.74992e-12	4.54587e-11	serine_threonine-protein_kinase	gi|115458454|ref|NP_001052827.1|_Os04g0432000_[Oryza_sativa_Japonica_Group]_x0001_gi|71153746|sp|Q7XQP4.2|SAPK7_ORYSJ_RecName:_Full=Serine/threonine-protein_kinase_SAPK7;_AltName:_Full=Osmotic_stress/abscisic_acid-activated_protein_kinase_7_x0001_gi|46917342|dbj|BAD18003.1|_serine/threonine_protein_kinase_SAPK7_[Oryza_sativa_Japonica_Group]_x0001_gi|113564398|dbj|BAF14741.1|_Os04g0432000_[Oryza_s…	gi|242386618|emb|FP094071.1|_Phyllostachys_edulis_cDNA_clone:_bphyst026o07,_full_insert_sequence	sp|Q7XQP4|SAPK7_ORYSJ_Serine/threonine-protein_kinase_SAPK7_OS=Oryza_sativa_subsp._japonica_GN=SAPK7_PE=2_SV=2
PH01000690G0520	3.15235	3.17165	2.05374	13.932	8.97007	8.63114	3.76394	1.91224	2.7662e-12	4.56804e-11	OSJNBb0034I13.23	gi|326519248|dbj|BAJ96623.1|_predicted_protein_[Hordeum_vulgare_subsp._vulgare]	NA	NA
PH01001710G0270	6.04585	4.87025	5.71379	10.7121	11.0425	10.5561	1.94293	0.958237	2.89444e-12	4.77237e-11	zinc_finger_protein	NA	NA	NA
PH01000195G0610	3.91826	2.39146	2.63234	9.92378	9.29125	6.92784	2.92358	1.54774	2.95474e-12	4.86815e-11	ring-h2_zinc_finger_protein	gi|357142594|ref|XP_003572625.1|_PREDICTED:_E3_ubiquitin-protein_ligase_EL5-like_[Brachypodium_distachyon]_x0001_gi|944064330|gb|KQJ99920.1|_hypothetical_protein_BRADI_3g46040_[Brachypodium_distachyon]	NA	NA
PH01000175G0030	4.1389	4.78351	4.23131	7.64946	8.833	10.393	2.04319	1.03082	3.1423e-12	5.1623e-11	cellulase_containing_expressed	gi|115481730|ref|NP_001064458.1|_Os10g0370500_[Oryza_sativa_Japonica_Group]_x0001_gi|19920182|gb|AAM08614.1|AC107314_5_Putative_Glucan_1,3-beta-glucosidase_precursor_[Oryza_sativa_Japonica_Group]_x0001_gi|20043013|gb|AAM08821.1|AC113335_1_Putative_Glucan_1,3-beta-glucosidase_precursor_[Oryza_sativa_Japonica_Group]_x0001_gi|31431628|gb|AAP53379.1|_Cellulase_containing_protein,_expressed_[Oryza_sat…	gi|242386802|emb|FP099207.1|_Phyllostachys_edulis_cDNA_clone:_bphyem213k21,_full_insert_sequence	NA
PH01000634G0180	22.1865	22.9075	20.6104	34.548	33.6748	39.0331	1.6324	0.706995	3.27692e-12	5.36958e-11	chromatin-remodeling_factor_chd3	gi|116235005|dbj|BAF34942.1|_chromatin_remodeling_factor_DDM1a_[Oryza_sativa_Japonica_Group]_x0001_gi|116235009|dbj|BAF34944.1|_chromatin_remodeling_factor_DDM1a_[Oryza_sativa_Japonica_Group]_x0001_gi|222641670|gb|EEE69802.1|_hypothetical_protein_OsJ_29535_[Oryza_sativa_Japonica_Group]_x0001_gi|937933396|dbj|BAT08311.1|_Os09g0442700_[Oryza_sativa_Japonica_Group]	gi|116235006|dbj|AB177379.1|_Oryza_sativa_Japonica_Group_OsDDM1b_mRNA_for_chromatin_remodeling_factor_DDM1b,_complete_cds	sp|Q9XFH4|DDM1_ARATH_ATP-dependent_DNA_helicase_DDM1_OS=Arabidopsis_thaliana_GN=DDM1_PE=1_SV=1
PH01000141G1140	4.28151	4.81575	4.10774	7.93558	7.04609	9.63918	1.86451	0.898796	3.34625e-12	5.47473e-11	formylglycineamide_ribotide_amidotransferase	gi|56784348|dbj|BAD82369.1|_putative_formylglycineamide_ribotide_amidotransferase_[Oryza_sativa_Japonica_Group]_x0001_gi|56785255|dbj|BAD82143.1|_putative_formylglycineamide_ribotide_amidotransferase_[Oryza_sativa_Japonica_Group]_x0001_gi|125572910|gb|EAZ14425.1|_hypothetical_protein_OsJ_04346_[Oryza_sativa_Japonica_Group]	NA	NA
PH01000095G0830	23.4312	24.8594	22.942	37.341	37.529	42.3732	1.64592	0.718895	3.4394e-12	5.61557e-11	glyceraldehyde-3-phosphate_dehydrogenase	gi|226528826|ref|NP_001149357.1|_uncharacterized_protein_LOC100282981_[Zea_mays]_x0001_gi|195626622|gb|ACG35141.1|_glyceraldehyde-3-phosphate_dehydrogenase,_cytosolic_[Zea_mays]_x0001_gi|195641440|gb|ACG40188.1|_glyceraldehyde-3-phosphate_dehydrogenase,_cytosolic_[Zea_mays]_x0001_gi|413935741|gb|AFW70292.1|_glyceraldehyde-3-phosphate_dehydrogenase,_cytosolic_[Zea_mays]	gi|960477360|ref|XM_003570158.3|_PREDICTED:_Brachypodium_distachyon_glyceraldehyde-3-phosphate_dehydrogenase_GAPCP1,_chloroplastic-like_(LOC100826763),_mRNA	NA
PH01001955G0070	7.94271	8.12252	7.28431	12.7056	13.1269	14.0876	1.70968	0.773723	3.46087e-12	5.64772e-11	loricrin-like_protein	gi|47497882|dbj|BAD20066.1|_loricrin-like_[Oryza_sativa_Japonica_Group]_x0001_gi|47497906|dbj|BAD20112.1|_loricrin-like_[Oryza_sativa_Japonica_Group]_x0001_gi|937902920|dbj|BAS77974.1|_Os02g0259100_[Oryza_sativa_Japonica_Group]	NA	NA
PH01000145G0660	0.630326	0.673881	0.717138	1.38458	1.45057	1.37492	2.0828	1.05853	3.57644e-12	5.83332e-11	wd_repeat_domain_11	NA	NA	NA
PH01000184G0010	10.2485	12.0152	9.53485	18.2383	18.7391	18.1964	1.7351	0.795022	3.6109e-12	5.88651e-11	nop14-like_family_expressed	NA	NA	NA
PH01000464G0920	2.73274	2.89782	2.94366	6.09768	5.52122	5.03232	1.94201	0.957552	3.8066e-12	6.20236e-11	protein_kinase	gi|115440857|ref|NP_001044708.1|_Os01g0832900_[Oryza_sativa_Japonica_Group]_x0001_gi|56202313|dbj|BAD73772.1|_putative_dual-specificity_tyrosine-(Y)-phosphorylation_regulated_kinase_TbPK4_[Oryza_sativa_Japonica_Group]_x0001_gi|113534239|dbj|BAF06622.1|_Os01g0832900_[Oryza_sativa_Japonica_Group]_x0001_gi|218189318|gb|EEC71745.1|_hypothetical_protein_OsI_04313_[Oryza_sativa_Indica_Group]_x0001_gi|9…	NA	NA
PH01000383G0120	12.3618	12.0169	12.3015	21.9154	22.5447	20.1004	1.76009	0.815649	3.82261e-12	6.22526e-11	hypersensitive-induced_response_protein	gi|115474879|ref|NP_001061036.1|_Os08g0158500_[Oryza_sativa_Japonica_Group]_x0001_gi|37806149|dbj|BAC99654.1|_putative_Band_7_protein_[Oryza_sativa_Japonica_Group]_x0001_gi|113623005|dbj|BAF22950.1|_Os08g0158500_[Oryza_sativa_Japonica_Group]_x0001_gi|215765735|dbj|BAG87432.1|_unnamed_protein_product_[Oryza_sativa_Japonica_Group]_x0001_gi|222639946|gb|EEE68078.1|_hypothetical_protein_OsJ_26114_[Or…	NA	NA
PH01001035G0240	3.53766	3.43822	4.50313	8.71768	9.18347	7.87992	2.24593	1.16731	3.92955e-12	6.38958e-11	zinc_c2h2_type_family_expressed	gi|612339939|gb|AHW98650.1|_ZOS4_[Oryza_glaberrima]	gi|150171342|emb|CU405777.1|_Oryza_rufipogon_(W1943)_cDNA_clone:_ORW1943C113D03,_full_insert_sequence	NA
PH01000682G0610	0.141649	0.529758	0.186186	1.6144	1.43312	1.4867	5.28715	2.40249	4.18182e-12	6.78937e-11	leaf_senescence	gi|670441040|ref|XP_008660794.1|_PREDICTED:_protein_trichome_birefringence-like_19_[Zea_mays]_x0001_gi|413953673|gb|AFW86322.1|_hypothetical_protein_ZEAMMB73_676822_[Zea_mays]	gi|670441039|ref|XM_008662572.1|_PREDICTED:_Zea_mays_protein_trichome_birefringence-like_19_(LOC103639886),_mRNA	sp|Q9LFT1|TBL21_ARATH_Protein_trichome_birefringence-like_21_OS=Arabidopsis_thaliana_GN=TBL21_PE=3_SV=1
PH01001559G0380	1.9033	2.08905	1.94157	3.59413	3.90494	4.91707	2.0924	1.06516	4.20808e-12	6.82852e-11	af407010_1set_domain-containing_protein	NA	NA	NA
PH01000012G1010	6.89116	6.84467	6.05055	10.6435	11.2395	11.7979	1.70223	0.767424	4.22273e-12	6.8488e-11	chorion_family_2_expressed	gi|960479920|ref|XP_014756760.1|_PREDICTED:_cingulin-like_isoform_X2_[Brachypodium_distachyon]	gi|960479919|ref|XM_014901274.1|_PREDICTED:_Brachypodium_distachyon_cingulin-like_(LOC100845611),_transcript_variant_X2,_mRNA	NA
PH01000680G0400	5.50217	6.12328	6.24976	9.82196	9.79646	10.5859	1.68974	0.756797	4.33745e-12	7.02768e-11	calcium-transporting_atpase_endoplasmic_reticulum-_expressed	gi|357129975|ref|XP_003566634.1|_PREDICTED:_calcium-transporting_ATPase_4,_endoplasmic_reticulum-type-like_[Brachypodium_distachyon]_x0001_gi|944072295|gb|KQK07779.1|_hypothetical_protein_BRADI_2g37570_[Brachypodium_distachyon]	gi|960469079|ref|XM_003566586.3|_PREDICTED:_Brachypodium_distachyon_calcium-transporting_ATPase_4,_endoplasmic_reticulum-type-like_(LOC100840411),_mRNA	NA
PH01002850G0010	2.15504	2.43385	2.27606	3.53258	4.00082	4.0753	1.69101	0.757886	4.55283e-12	7.35042e-11	bwf1-like_protein	gi|573938742|ref|XP_006651808.1|_PREDICTED:_BEACH_domain-containing_protein_lvsA-like,_partial_[Oryza_brachyantha]	gi|960455638|ref|XM_010231770.2|_PREDICTED:_Brachypodium_distachyon_protein_SPIRRIG_(LOC100830980),_mRNA	sp|F4HZB2|BCHA1_ARATH_Protein_SPIRRIG_OS=Arabidopsis_thaliana_GN=SPI_PE=1_SV=1
PH01000215G0610	9.05471	9.9707	9.76309	16.604	17.1098	20.0465	1.86743	0.901051	4.61173e-12	7.44174e-11	pyrophosphate-dependent_phosphofructokinase_alpha_subunit	NA	gi|115448276|ref|NM_001054453.1|_Oryza_sativa_Japonica_Group_Os02g0714200_(Os02g0714200)_mRNA,_complete_cds	NA
PH01001507G0410	11.1635	13.5531	11.1429	19.5613	20.0943	21.2237	1.69771	0.763593	4.62615e-12	7.46122e-11	chorion_family_2_expressed	gi|357146931|ref|XP_003574162.1|_PREDICTED:_cingulin-like_isoform_X1_[Brachypodium_distachyon]_x0001_gi|944061771|gb|KQJ97361.1|_hypothetical_protein_BRADI_3g30277_[Brachypodium_distachyon]	gi|960479918|ref|XM_003574114.3|_PREDICTED:_Brachypodium_distachyon_cingulin-like_(LOC100845611),_transcript_variant_X1,_mRNA	NA
PH01001133G0580	3.07396	3.60281	2.89289	5.17974	5.51197	5.60879	1.70335	0.768377	4.77244e-12	7.68935e-11	translational_activator	gi|62733588|gb|AAX95705.1|_HEAT_repeat,_putative_[Oryza_sativa_Japonica_Group]	gi|242038320|ref|XM_002466510.1|_Sorghum_bicolor_hypothetical_protein,_mRNA	sp|Q92616|GCN1L_HUMAN_Translational_activator_GCN1_OS=Homo_sapiens_GN=GCN1L1_PE=1_SV=6
PH01000588G0680	5.53123	6.21474	6.19632	12.3138	11.1486	11.5555	1.95169	0.964726	4.79242e-12	7.71765e-11	ipcs_orysj_ame:_full=phosphatidylinositol:ceramide_inositolphosphotransferase_ame:_full=inositol-phosphorylceramide_synthase_short=ipc_synthase_ame:_full=protein_enhancing_rpw8-mediated_hr-like_cell_death_1_ame:_full=sphingolipid_synthase	gi|514752098|ref|XP_004962496.1|_PREDICTED:_phosphatidylinositol:ceramide_inositolphosphotransferase-like_isoform_X1_[Setaria_italica]_x0001_gi|944251860|gb|KQL16123.1|_hypothetical_protein_SETIT_022583mg_[Setaria_italica]	gi|115462992|ref|NM_001061631.1|_Oryza_sativa_Japonica_Group_Os05g0287800_(Os05g0287800)_mRNA,_complete_cds_x0001_gi|32981750|dbj|AK071727.1|_Oryza_sativa_Japonica_Group_cDNA_clone:J023110H06,_full_insert_sequence	NA
PH01000025G1710	9.77685	8.45773	8.28701	17.6895	17.6368	14.9421	1.89538	0.922483	5.04306e-12	8.10894e-11	serine_threonine_protein_kinase	gi|514754735|ref|XP_004963109.1|_PREDICTED:_CBL-interacting_protein_kinase_4-like_[Setaria_italica]_x0001_gi|944252833|gb|KQL17096.1|_hypothetical_protein_SETIT_022090mg_[Setaria_italica]	gi|955716178|ref|XM_004963052.3|_PREDICTED:_Setaria_italica_CBL-interacting_protein_kinase_4-like_(LOC101769723),_mRNA	sp|Q2QMI0|CIPK4_ORYSJ_CBL-interacting_protein_kinase_4_OS=Oryza_sativa_subsp._japonica_GN=CIPK4_PE=2_SV=2
PH01000059G0210	375.585	355.502	380.712	580.416	590.609	568.013	1.56417	0.645394	5.11315e-12	8.21334e-11	glutathione_s-transferase	gi|20067421|emb|CAC94004.1|_glutathione_transferase_[Triticum_aestivum]_x0001_gi|475551003|gb|EMT11577.1|_hypothetical_protein_F775_32907_[Aegilops_tauschii]	gi|242381656|emb|FP091303.1|_Phyllostachys_edulis_cDNA_clone:_bphyem114o17,_full_insert_sequence	NA
PH01000014G2300	1.68368	2.23013	1.80733	4.01934	4.92402	5.36791	2.50147	1.32278	5.13488e-12	8.23992e-11	kinesin_motor_protein_1-like	gi|672131264|ref|XP_008789191.1|_PREDICTED:_kinesin-related_protein_4_[Phoenix_dactylifera]	gi|955718511|ref|XM_004964872.3|_PREDICTED:_Setaria_italica_kinesin-II_85_kDa_subunit-like_(LOC101753246),_transcript_variant_X2,_mRNA	NA
PH01001239G0200	0.627502	0.76481	0.636275	1.40826	1.55883	1.69963	2.30048	1.20193	5.3726e-12	8.60401e-11	retrotransposon_unclassified	gi|473949685|gb|EMS50662.1|_hypothetical_protein_TRIUR3_03208_[Triticum_urartu]	gi|960487933|ref|XM_003576812.3|_PREDICTED:_Brachypodium_distachyon_nuclear_pore_complex_protein_GP210_(LOC100821041),_mRNA	sp|F4KHD8|GP210_ARATH_Nuclear_pore_complex_protein_GP210_OS=Arabidopsis_thaliana_GN=GB210_PE=1_SV=1
PH01002057G0240	5.89369	7.1978	6.20068	10.2862	10.8633	11.96	1.71622	0.779232	5.45479e-12	8.72245e-11	phd-finger_family_expressed	gi|474086738|gb|EMS54694.1|_hypothetical_protein_TRIUR3_13451_[Triticum_urartu]	gi|960478488|ref|XM_010236718.2|_PREDICTED:_Brachypodium_distachyon_uncharacterized_LOC100844587_(LOC100844587),_mRNA	NA
PH01000092G1180	11.7442	12.364	11.2348	20.4652	20.2247	18.9311	1.68693	0.754396	5.64601e-12	9.02368e-11	potyviral_helper_component_protease-interacting_protein_2	NA	gi|960481096|ref|XM_003570630.3|_PREDICTED:_Brachypodium_distachyon_microtubule-associated_protein_TORTIFOLIA1-like_(LOC100841641),_mRNA	NA
PH01000023G1230	2.12863	2.73084	2.4601	4.04288	4.40091	4.90203	1.82331	0.866557	5.90453e-12	9.42265e-11	OSJNBa0065H10.9	gi|61656672|emb|CAI64490.1|_OSJNBa0065H10.9_[Oryza_sativa_Japonica_Group]	NA	NA
PH01000421G0900	2.54786	3.33331	4.1687	7.62565	7.46642	7.14568	2.21274	1.14583	5.91265e-12	9.43088e-11	leaf_senescence_related	gi|357134039|ref|XP_003568627.1|_PREDICTED:_protein_trichome_birefringence-like_33_isoform_X1_[Brachypodium_distachyon]_x0001_gi|944071250|gb|KQK06734.1|_hypothetical_protein_BRADI_2g28100_[Brachypodium_distachyon]	gi|326532179|dbj|AK370265.1|_Hordeum_vulgare_subsp._vulgare_mRNA_for_predicted_protein,_complete_cds,_clone:_NIASHv2107O21	NA
PH01000003G0100	0.215405	0.358743	0.637046	1.79148	1.50681	1.42213	3.89733	1.96248	5.92715e-12	9.44926e-11	receptor-type_protein_kinase_lrk1	gi|125559996|gb|EAZ05444.1|_hypothetical_protein_OsI_27658_[Oryza_sativa_Indica_Group]	NA	NA
PH01000017G0150	28.1023	28.9192	29.4576	57.6004	53.1429	45.2393	1.8037	0.850959	5.98062e-12	9.52611e-11	peroxidase_family_expressed	NA	gi|242385278|emb|FP093329.1|_Phyllostachys_edulis_cDNA_clone:_bphyst031i16,_full_insert_sequence	NA
PH01000673G0410	0.58461	0.530202	0.49179	1.10928	1.0129	1.23509	2.08967	1.06328	6.12348e-12	9.74271e-11	prp8_protein	gi|743872543|ref|XP_010906579.1|_PREDICTED:_LOW_QUALITY_PROTEIN:_pre-mRNA-processing-splicing_factor_8-like_[Elaeis_guineensis]	gi|960455595|ref|XM_003564215.3|_PREDICTED:_Brachypodium_distachyon_pre-mRNA-processing-splicing_factor_8-like_(LOC100846384),_mRNA	NA
PH01000056G1530	2.56448	2.70628	2.30007	4.55377	4.17328	4.67326	1.76999	0.823743	6.15449e-12	9.78715e-11	phd-finger_family_expressed	NA	NA	NA
PH01000543G0550	0.624571	0.733604	0.812738	1.57277	1.56989	1.76041	2.25853	1.17538	6.59711e-12	1.04648e-10	cyclin-like_protein	gi|475557632|gb|EMT12879.1|_hypothetical_protein_F775_15212_[Aegilops_tauschii]	gi|573920820|ref|XM_006647945.1|_PREDICTED:_Oryza_brachyantha_protein_EFR3_homolog_B-like_(LOC102711129),_transcript_variant_X3,_mRNA	sp|Q6C8F7|EFR3_YARLI_Protein_EFR3_OS=Yarrowia_lipolytica_(strain_CLIB_122_/_E_150)_GN=EFR3_PE=3_SV=1
PH01002900G0080	4.33094	4.52086	3.8523	7.07237	7.25922	7.97442	1.75581	0.812138	6.6277e-12	1.05032e-10	abc_transporter_family_expressed	gi|357167127|ref|XP_003581016.1|_PREDICTED:_ABC_transporter_G_family_member_24_[Brachypodium_distachyon]_x0001_gi|944046114|gb|KQJ81755.1|_hypothetical_protein_BRADI_5g02870_[Brachypodium_distachyon]	gi|960494662|ref|XM_003580968.3|_PREDICTED:_Brachypodium_distachyon_ABC_transporter_G_family_member_24_(LOC100822816),_mRNA	sp|Q9MAG3|AB24G_ARATH_ABC_transporter_G_family_member_24_OS=Arabidopsis_thaliana_GN=ABCG24_PE=2_SV=2
PH01000448G0550	0.520589	0.63348	0.458864	1.51396	1.37969	1.24416	2.56539	1.35918	6.6724e-12	1.05632e-10	extra-large_g-	gi|115465723|ref|NP_001056461.1|_Os05g0586400_[Oryza_sativa_Japonica_Group]_x0001_gi|48475083|gb|AAT44152.1|_unknown_protein_[Oryza_sativa_Japonica_Group]_x0001_gi|113580012|dbj|BAF18375.1|_Os05g0586400_[Oryza_sativa_Japonica_Group]_x0001_gi|222632727|gb|EEE64859.1|_hypothetical_protein_OsJ_19716_[Oryza_sativa_Japonica_Group]_x0001_gi|937920659|dbj|BAS95577.1|_Os05g0586400_[Oryza_sativa_Japonica_…	gi|960462806|ref|XM_014897989.1|_PREDICTED:_Brachypodium_distachyon_uncharacterized_LOC100821495_(LOC100821495),_transcript_variant_X2,_mRNA	NA
PH01001359G0120	4.07886	4.58255	4.1853	7.98432	8.19527	8.28589	1.90442	0.929348	6.98451e-12	1.10298e-10	protein_kinase	gi|115461088|ref|NP_001054144.1|_Os04g0660500_[Oryza_sativa_Japonica_Group]_x0001_gi|38345202|emb|CAE02897.2|_OSJNBa0015K02.14_[Oryza_sativa_Japonica_Group]_x0001_gi|113565715|dbj|BAF16058.1|_Os04g0660500_[Oryza_sativa_Japonica_Group]_x0001_gi|215704688|dbj|BAG94316.1|_unnamed_protein_product_[Oryza_sativa_Japonica_Group]_x0001_gi|937916529|dbj|BAS91448.1|_Os04g0660500_[Oryza_sativa_Japonica_Grou…	gi|573941121|ref|XM_006652893.1|_PREDICTED:_Oryza_brachyantha_serine/threonine-protein_kinase_sepA-like_(LOC102720700),_mRNA	NA
PH01000368G1010	6.38743	7.72519	6.79207	12.0041	11.8788	14.1419	1.81896	0.863114	7.03212e-12	1.1094e-10	alkaline_neutral_invertase	gi|573961194|ref|XP_006662773.1|_PREDICTED:_alkaline/neutral_invertase_CINV2-like_[Oryza_brachyantha]	gi|960483332|ref|XM_003577759.3|_PREDICTED:_Brachypodium_distachyon_probable_alkaline/neutral_invertase_F_(LOC100842899),_mRNA	NA
PH01000077G0200	1.15904	1.38016	1.15553	2.24316	2.27131	2.58772	1.92225	0.942797	7.18545e-12	1.13247e-10	phd-finger_family_expressed	NA	NA	NA
PH01001572G0270	4.76397	5.36894	5.06539	11.2417	10.288	8.89996	2.00218	1.00157	7.4963e-12	1.17795e-10	hypothetical_protein_OsJ_23480	gi|357111226|ref|XP_003557415.1|_PREDICTED:_uncharacterized_protein_LOC100839328_[Brachypodium_distachyon]_x0001_gi|944085080|gb|KQK20432.1|_hypothetical_protein_BRADI_1g54480_[Brachypodium_distachyon]_x0001_gi|944085081|gb|KQK20433.1|_hypothetical_protein_BRADI_1g54480_[Brachypodium_distachyon]	gi|721619544|ref|XM_003557367.2|_PREDICTED:_Brachypodium_distachyon_uncharacterized_LOC100839328_(LOC100839328),_mRNA	sp|P82922|RT29_BOVIN_28S_ribosomal_protein_S29,_mitochondrial_OS=Bos_taurus_GN=DAP3_PE=1_SV=3
PH01000102G0440	9.92793	11.9253	10.4881	16.8539	17.2374	19.5558	1.65878	0.730121	7.51014e-12	1.17954e-10	e3_ubiquitin_protein_ligase_expressed	NA	NA	NA
PH01000643G0410	1.26732	1.48116	1.43924	3.09177	2.93304	2.60879	2.06164	1.0438	7.76082e-12	1.21651e-10	dna_helicase	gi|357116480|ref|XP_003560009.1|_PREDICTED:_DNA_annealing_helicase_and_endonuclease_ZRANB3_[Brachypodium_distachyon]_x0001_gi|944080060|gb|KQK15412.1|_hypothetical_protein_BRADI_1g22600_[Brachypodium_distachyon]	gi|960462259|ref|XM_003559961.3|_PREDICTED:_Brachypodium_distachyon_DNA_annealing_helicase_and_endonuclease_ZRANB3_(LOC100832506),_mRNA	sp|Q5FWF4|ZRAB3_HUMAN_DNA_annealing_helicase_and_endonuclease_ZRANB3_OS=Homo_sapiens_GN=ZRANB3_PE=1_SV=2
PH01003789G0080	3.23073	3.26756	3.0379	5.24375	6.01088	6.01606	1.81107	0.856841	7.84266e-12	1.22813e-10	kinesin_heavy_chain	gi|573913076|ref|XP_006644227.1|_PREDICTED:_kinesin-like_protein_NACK1-like_[Oryza_brachyantha]	gi|115436997|ref|NM_001049721.1|_Oryza_sativa_Japonica_Group_Os01g0513900_(Os01g0513900)_mRNA,_complete_cds	NA
PH01000306G1180	5.76782	5.41243	5.69013	8.87688	9.80769	9.92739	1.69599	0.762126	8.44893e-12	1.31852e-10	Os07g0603300	NA	gi|573953010|ref|XM_006658714.1|_PREDICTED:_Oryza_brachyantha_protein_LONGIFOLIA_2-like_(LOC102721855),_mRNA	NA
PH01000706G0510	2.11882	3.08165	2.04235	5.51138	4.63352	6.03787	2.23432	1.15983	8.48346e-12	1.32326e-10	translocated_promoter_region-like	gi|721668723|ref|XP_010236134.1|_PREDICTED:_nuclear-pore_anchor_isoform_X1_[Brachypodium_distachyon]	gi|960477907|ref|XM_010237833.2|_PREDICTED:_Brachypodium_distachyon_nuclear-pore_anchor_(LOC100825422),_transcript_variant_X2,_mRNA	NA
PH01000094G0530	0.361941	0.388175	0.319027	1.0821	1.00972	1.14613	3.02855	1.59863	8.65906e-12	1.34867e-10	tetratricopeptide_repeat	NA	NA	NA
PH01002107G0180	3.28941	3.50167	3.43809	6.73865	7.17982	6.36014	1.98243	0.987271	9.47688e-12	1.471e-10	glutamate-rich_wd_repeat-containing_protein_expressed	NA	gi|836010637|ref|XM_004978373.2|_PREDICTED:_Setaria_italica_glutamate-rich_WD_repeat-containing_protein_1-like_(LOC101786931),_mRNA	NA
PH01002860G0150	7.17198	8.45143	6.14526	13.6787	12.6208	13.2137	1.81514	0.860081	9.66241e-12	1.49614e-10	phd_finger_transcription_factor-like	gi|721620022|ref|XP_010228308.1|_PREDICTED:_uncharacterized_protein_LOC100845556_[Brachypodium_distachyon]_x0001_gi|944085325|gb|KQK20677.1|_hypothetical_protein_BRADI_1g55990_[Brachypodium_distachyon]	gi|960458492|ref|XM_010230006.2|_PREDICTED:_Brachypodium_distachyon_uncharacterized_LOC100845556_(LOC100845556),_mRNA	NA
PH01001405G0440	5.39916	5.85413	5.15261	11.53	9.20945	13.5487	2.08999	1.06349	9.91792e-12	1.53347e-10	glutamate_expressed	gi|573926367|ref|XP_006650717.1|_PREDICTED:_glutamate_dehydrogenase-like_[Oryza_brachyantha]	gi|573926366|ref|XM_006650654.1|_PREDICTED:_Oryza_brachyantha_glutamate_dehydrogenase-like_(LOC102707945),_mRNA	sp|Q43260|DHE3_MAIZE_Glutamate_dehydrogenase_OS=Zea_mays_GN=GDH1_PE=1_SV=1
PH01000050G1020	31.3372	29.74	27.2093	56.8033	55.3745	46.9027	1.80187	0.849491	9.98914e-12	1.54373e-10	arabinogalactan_protein	NA	NA	NA
PH01003794G0060	1.70081	2.48473	2.20763	4.42041	4.57081	5.61446	2.28458	1.19193	1.08624e-11	1.6738e-10	protein_kinase_domain_containing_expressed	gi|357135826|ref|XP_003569509.1|_PREDICTED:_probable_receptor-like_protein_kinase_At2g42960_[Brachypodium_distachyon]_x0001_gi|944073586|gb|KQK09070.1|_hypothetical_protein_BRADI_2g45850_[Brachypodium_distachyon]	gi|960463268|ref|XM_003569461.3|_PREDICTED:_Brachypodium_distachyon_probable_receptor-like_protein_kinase_At2g42960_(LOC100821606),_mRNA	NA
PH01000026G0390	2.19134	2.57793	2.22847	4.10329	4.17067	4.20259	1.78294	0.83426	1.12544e-11	1.73336e-10	streptococcal_hemagglutinin-like_protein	gi|960478234|ref|XP_014756419.1|_PREDICTED:_mucin-5AC-like_[Brachypodium_distachyon]_x0001_gi|960478236|ref|XP_014756420.1|_PREDICTED:_mucin-5AC-like_[Brachypodium_distachyon]_x0001_gi|960478238|ref|XP_014756421.1|_PREDICTED:_mucin-5AC-like_[Brachypodium_distachyon]_x0001_gi|960478240|ref|XP_010235913.2|_PREDICTED:_mucin-5AC-like_[Brachypodium_distachyon]_x0001_gi|960478242|ref|XP_014756422.1|_PR…	gi|960478243|ref|XM_014900937.1|_PREDICTED:_Brachypodium_distachyon_mucin-5AC-like_(LOC104583833),_transcript_variant_X6,_mRNA	NA
PH01001143G0430	3.70616	3.56957	3.62718	6.56084	7.20006	7.80091	1.97762	0.983764	1.13624e-11	1.7483e-10	beta-glucosidase	gi|281312182|sp|B9FHH2.1|BGL20_ORYSJ_RecName:_Full=Beta-glucosidase_20;_Short=Os5bglu20;_Flags:_Precursor_x0001_gi|222631313|gb|EEE63445.1|_hypothetical_protein_OsJ_18258_[Oryza_sativa_Japonica_Group]	gi|573943910|ref|XM_006654249.1|_PREDICTED:_Oryza_brachyantha_beta-glucosidase_20-like_(LOC102703120),_mRNA	sp|B9FHH2|BGL20_ORYSJ_Beta-glucosidase_20_OS=Oryza_sativa_subsp._japonica_GN=BGLU20_PE=2_SV=1
PH01003893G0040	4.49906	4.46449	5.22186	9.29565	8.61529	8.96704	1.89476	0.922017	1.13824e-11	1.75053e-10	aspartate_aminotransferase	gi|357140685|ref|XP_003571894.1|_PREDICTED:_aspartate_aminotransferase,_mitochondrial-like_[Brachypodium_distachyon]_x0001_gi|944058592|gb|KQJ94182.1|_hypothetical_protein_BRADI_3g09050_[Brachypodium_distachyon]	gi|242383884|emb|FP097683.1|_Phyllostachys_edulis_cDNA_clone:_bphylf043n22,_full_insert_sequence	sp|P46643|AAT1_ARATH_Aspartate_aminotransferase,_mitochondrial_OS=Arabidopsis_thaliana_GN=ASP1_PE=1_SV=1
PH01002223G0190	6.19316	5.72687	6.17239	12.2637	12.6522	11.0601	1.98846	0.991653	1.149e-11	1.76537e-10	rna_helicase_rn_c-terminus_truncated	gi|50399920|gb|AAT76308.1|_putative_RNA_helicase/RNAseIII_protein,_C-terminus_truncated_[Oryza_sativa_Japonica_Group]	gi|115453926|ref|NM_001057099.1|_Oryza_sativa_Japonica_Group_Os03g0583900_(Os03g0583900)_mRNA,_complete_cds	NA
PH01000627G0380	12.9415	12.0803	13.5417	24.1788	23.6141	20.2183	1.76362	0.81854	1.1716e-11	1.79836e-10	glutamate_carboxypeptidase	gi|242058635|ref|XP_002458463.1|_hypothetical_protein_SORBIDRAFT_03g034150_[Sorghum_bicolor]_x0001_gi|241930438|gb|EES03583.1|_hypothetical_protein_SORBIDRAFT_03g034150_[Sorghum_bicolor]	gi|960470766|ref|XM_010233987.2|_PREDICTED:_Brachypodium_distachyon_probable_glutamate_carboxypeptidase_2_(LOC100822748),_transcript_variant_X2,_mRNA	NA
PH01001660G0300	4.74826	5.61669	5.25773	9.24104	8.37061	10.3034	1.78683	0.8374	1.24816e-11	1.91034e-10	zw18_expressed	gi|125578610|gb|EAZ19756.1|_hypothetical_protein_OsJ_35335_[Oryza_sativa_Japonica_Group]	gi|116012070|dbj|AK242705.1|_Oryza_sativa_Japonica_Group_cDNA,_clone:_J090039M08,_full_insert_sequence	sp|Q641I1|F135B_XENLA_Protein_FAM135B_OS=Xenopus_laevis_GN=fam135b_PE=2_SV=1
PH01000751G0710	5.56744	6.19698	5.57558	10.208	9.83506	9.96342	1.73048	0.79117	1.28328e-11	1.96125e-10	heavy_metal_transporter_3	gi|640939126|gb|AIA57681.1|_heavy_metal_transporting_P1B-ATPase_3_[Triticum_aestivum]	gi|960451364|ref|XM_003561234.3|_PREDICTED:_Brachypodium_distachyon_putative_inactive_cadmium/zinc-transporting_ATPase_HMA3_(LOC100832406),_mRNA	NA
PH01002957G0070	1.67547	2.15066	1.72449	3.71327	3.28613	3.66318	1.92097	0.941835	1.34923e-11	2.05317e-10	dna_repair_protein	gi|944070980|gb|KQK06464.1|_hypothetical_protein_BRADI_2g26500_[Brachypodium_distachyon]_x0001_gi|944070981|gb|KQK06465.1|_hypothetical_protein_BRADI_2g26500_[Brachypodium_distachyon]_x0001_gi|944070982|gb|KQK06466.1|_hypothetical_protein_BRADI_2g26500_[Brachypodium_distachyon]	gi|573945898|ref|XM_006655223.1|_PREDICTED:_Oryza_brachyantha_SNF2_domain-containing_protein_CLASSY_3-like_(LOC102705257),_mRNA	sp|F4I8S3|CLSY3_ARATH_SNF2_domain-containing_protein_CLASSY_3_OS=Arabidopsis_thaliana_GN=CLSY3_PE=1_SV=1
PH01000895G0200	6.79785	6.54655	7.39837	10.9723	11.6061	12.6125	1.69654	0.762592	1.35059e-11	2.05425e-10	leucine_rich_repeat_family_expressed	gi|125536975|gb|EAY83463.1|_hypothetical_protein_OsI_38675_[Oryza_sativa_Indica_Group]	gi|326505699|dbj|AK364318.1|_Hordeum_vulgare_subsp._vulgare_mRNA_for_predicted_protein,_complete_cds,_clone:_NIASHv2023L11	NA
PH01000198G1320	5.09125	4.4517	4.85792	10.9778	8.52542	10.9171	2.1124	1.07888	1.49176e-11	2.26356e-10	myb27_protein	gi|475591105|gb|EMT21654.1|_Transcription_factor_MYB39_[Aegilops_tauschii]	gi|151426156|dbj|AK248579.1|_Hordeum_vulgare_subsp._vulgare_cDNA_clone:_FLbaf97l09,_mRNA_sequence	NA
PH01000683G0630	38.3096	35.6738	42.506	68.4026	66.8997	61.7149	1.69129	0.758122	1.55887e-11	2.36201e-10	aaa-type_atpase-like	gi|573950470|ref|XP_006657527.1|_PREDICTED:_probable_mitochondrial_chaperone_bcs1-like_[Oryza_brachyantha]	gi|573950469|ref|XM_006657464.1|_PREDICTED:_Oryza_brachyantha_probable_mitochondrial_chaperone_bcs1-like_(LOC102706299),_mRNA	NA
PH01000244G0520	172.192	173.106	150.934	254.267	271.918	328.439	1.72223	0.784277	1.57982e-11	2.39028e-10	60s_ribosomal_protein_l5	gi|357163359|ref|XP_003579707.1|_PREDICTED:_60S_ribosomal_protein_L5-1_[Brachypodium_distachyon]_x0001_gi|944046893|gb|KQJ82534.1|_hypothetical_protein_BRADI_5g09500_[Brachypodium_distachyon]	gi|242384830|emb|FP093077.1|_Phyllostachys_edulis_cDNA_clone:_bphylf003p02,_full_insert_sequence	sp|Q0JGY1|RL51_ORYSJ_60S_ribosomal_protein_L5-1_OS=Oryza_sativa_subsp._japonica_GN=RPL5A_PE=2_SV=1
PH01004227G0070	30.4115	29.5948	31.424	61.4252	52.5106	48.6033	1.77774	0.830043	1.58054e-11	2.39028e-10	heavy_metal-associated_domain_containing_expressed	gi|357112263|ref|XP_003557929.1|_PREDICTED:_fibrous_sheath_CABYR-binding_protein-like_[Brachypodium_distachyon]_x0001_gi|944086372|gb|KQK21724.1|_hypothetical_protein_BRADI_1g62660_[Brachypodium_distachyon]	gi|242375226|emb|FP101345.1|_Phyllostachys_edulis_cDNA_clone:_bphyem213n09,_full_insert_sequence	sp|Q94BT9|ATOX1_ARATH_Copper_transport_protein_ATX1_OS=Arabidopsis_thaliana_GN=ATX1_PE=1_SV=2
PH01000300G0220	10.3017	10.433	9.22144	16.5244	15.8901	16.5246	1.6337	0.708139	1.65657e-11	2.5017e-10	receptor-like_serine_threonine_kinase	gi|357168488|ref|XP_003581672.1|_PREDICTED:_probable_LRR_receptor-like_serine/threonine-protein_kinase_At1g56130_[Brachypodium_distachyon]_x0001_gi|960492086|ref|XP_014751226.1|_PREDICTED:_probable_LRR_receptor-like_serine/threonine-protein_kinase_At1g56130_[Brachypodium_distachyon]_x0001_gi|960492089|ref|XP_014751227.1|_PREDICTED:_probable_LRR_receptor-like_serine/threonine-protein_kinase_At1g56…	gi|115460551|ref|NM_001060411.1|_Oryza_sativa_Japonica_Group_Os04g0616200_(Os04g0616200)_mRNA,_partial_cds	NA
PH01000883G0620	37.8021	35.6616	36.154	58.6714	63.2919	60.1396	1.66125	0.732273	1.67118e-11	2.52137e-10	---NA---	gi|414870308|tpg|DAA48865.1|_TPA:_hypothetical_protein_ZEAMMB73_677776_[Zea_mays]	gi|242385263|emb|FP093314.1|_Phyllostachys_edulis_cDNA_clone:_bphylf044d20,_full_insert_sequence	NA
PH01002073G0270	3.13265	3.93687	2.88709	5.8499	5.88779	6.15798	1.79737	0.845884	1.73361e-11	2.60812e-10	helicase_expressed	gi|721658017|ref|XP_010234601.1|_PREDICTED:_uncharacterized_ATP-dependent_helicase_C29A10.10c-like_[Brachypodium_distachyon]_x0001_gi|960477821|ref|XP_014756350.1|_PREDICTED:_uncharacterized_ATP-dependent_helicase_C29A10.10c-like_[Brachypodium_distachyon]_x0001_gi|960477823|ref|XP_014756351.1|_PREDICTED:_uncharacterized_ATP-dependent_helicase_C29A10.10c-like_[Brachypodium_distachyon]_x0001_gi|960…	NA	NA
PH01001186G0320	8.71179	10.1637	8.421	15.4242	15.9048	16.0529	1.73582	0.795621	1.8867e-11	2.83308e-10	c-terminal_zinc-finger	gi|955719166|ref|XP_014660725.1|_PREDICTED:_E3_ubiquitin-protein_ligase_MBR1-like_[Setaria_italica]_x0001_gi|944240198|gb|KQL04506.1|_hypothetical_protein_SETIT_001038mg_[Setaria_italica]	gi|955719165|ref|XM_014805239.1|_PREDICTED:_Setaria_italica_E3_ubiquitin-protein_ligase_MBR1-like_(LOC101772851),_mRNA	sp|Q9ZQF9|MBR1_ARATH_E3_ubiquitin-protein_ligase_MBR1_OS=Arabidopsis_thaliana_GN=MBR1_PE=1_SV=1
PH01000381G0510	15.412	14.6151	16.5909	29.4757	28.805	24.3398	1.77229	0.825614	1.90427e-11	2.85811e-10	transposon_mutator_sub-_expressed	gi|514714284|ref|XP_004952970.1|_PREDICTED:_BTB/POZ_domain-containing_protein_At1g67900-like_[Setaria_italica]_x0001_gi|944266051|gb|KQL30291.1|_hypothetical_protein_SETIT_016617mg_[Setaria_italica]	gi|326507371|dbj|AK371881.1|_Hordeum_vulgare_subsp._vulgare_mRNA_for_predicted_protein,_complete_cds,_clone:_NIASHv2142L10	NA
PH01001895G0120	24.958	23.5606	22.1344	35.3852	39.2976	40.5666	1.6312	0.705936	2.03211e-11	3.04567e-10	alpha_tubulin	gi|115472953|ref|NP_001060075.1|_Os07g0574800_[Oryza_sativa_Japonica_Group]_x0001_gi|135399|sp|P28752.1|TBA1_ORYSJ_RecName:_Full=Tubulin_alpha-1_chain_x0001_gi|20379|emb|CAA77988.1|_alpha_1_tubulin_[Oryza_sativa_Japonica_Group]_x0001_gi|1136124|emb|CAA62918.1|_alfa-tubulin_[Oryza_sativa_Japonica_Group]_x0001_gi|34393570|dbj|BAC83168.1|_Tubulin_alpha-1_chain_[Oryza_sativa_Japonica_Group]_x0001_gi|…	gi|242386526|emb|FP093979.1|_Phyllostachys_edulis_cDNA_clone:_bphylf044e02,_full_insert_sequence_x0001_gi|554504860|gb|KF484754.1|_Dendrocalamus_latiflorus_tubulin_(TUB)_mRNA,_complete_cds	sp|P28752|TBA1_ORYSJ_Tubulin_alpha-1_chain_OS=Oryza_sativa_subsp._japonica_GN=TUBA1_PE=1_SV=1
PH01000134G0870	2.26916	2.20181	1.95605	3.90124	4.65501	4.42203	2.01933	1.01388	2.04844e-11	3.0687e-10	inositol_-trisphosphate_5-phosphatase-like_protein	NA	gi|960480070|ref|XM_003572372.3|_PREDICTED:_Brachypodium_distachyon_type_II_inositol_polyphosphate_5-phosphatase_15-like_(LOC100829310),_mRNA	sp|Q9SYK4|IP5PD_ARATH_Type_I_inositol_polyphosphate_5-phosphatase_13_OS=Arabidopsis_thaliana_GN=IP5P13_PE=1_SV=1
PH01000000G2120	2.51782	3.27488	3.26676	6.07943	7.24154	6.1047	2.14424	1.10047	2.06974e-11	3.09915e-10	1-aminocyclopropane-1-carboxylate_synthase	gi|573940557|ref|XP_006652680.1|_PREDICTED:_1-aminocyclopropane-1-carboxylate_synthase-like_[Oryza_brachyantha]	gi|116631947|emb|CT831751.1|_Oryza_sativa_(indica_cultivar-group)_cDNA_clone:OSIGCSA009K12,_full_insert_sequence	sp|P31531|1A1C_SOYBN_1-aminocyclopropane-1-carboxylate_synthase_OS=Glycine_max_GN=ACS1_PE=2_SV=1
PH01000550G0740	2.10276	1.96605	2.03656	4.5681	3.98897	4.384	2.11962	1.08381	2.25962e-11	3.37552e-10	phosphate:h+_symporter_family_expressed	NA	NA	NA
PH01000006G3040	14.1577	16.2037	14.0764	25.138	23.5001	29.3765	1.75559	0.811957	2.3266e-11	3.47232e-10	guanylate_kinase_family_expressed	gi|326495956|dbj|BAJ90600.1|_predicted_protein_[Hordeum_vulgare_subsp._vulgare]_x0001_gi|326496358|dbj|BAJ94641.1|_predicted_protein_[Hordeum_vulgare_subsp._vulgare]	gi|960489928|ref|XM_003575900.3|_PREDICTED:_Brachypodium_distachyon_guanylate_kinase_1_(LOC100841871),_mRNA	sp|Q2QPW1|GMK1_ORYSJ_Guanylate_kinase_1_OS=Oryza_sativa_subsp._japonica_GN=GK1_PE=2_SV=2
PH01000699G0390	4.02137	4.17424	3.92259	6.79658	7.5784	7.14795	1.77608	0.8287	2.42558e-11	3.6048e-10	cellulose_synthase-like_protein_sle1	gi|357154038|ref|XP_003576649.1|_PREDICTED:_cellulose_synthase-like_protein_E6_[Brachypodium_distachyon]_x0001_gi|944055012|gb|KQJ90650.1|_hypothetical_protein_BRADI_4g33090_[Brachypodium_distachyon]	gi|960489434|ref|XM_003576600.3|_PREDICTED:_Brachypodium_distachyon_cellulose_synthase-like_protein_E6_(LOC100845325),_mRNA	NA
PH01001530G0230	4.15781	3.87518	3.23755	6.56579	6.98886	8.6601	1.97104	0.97896	2.51757e-11	3.73348e-10	u-box_domain_containing_expressed	gi|125555815|gb|EAZ01421.1|_hypothetical_protein_OsI_23455_[Oryza_sativa_Indica_Group]	gi|960461018|ref|XM_010229276.2|_PREDICTED:_Brachypodium_distachyon_U-box_domain-containing_protein_34-like_(LOC100823529),_transcript_variant_X3,_mRNA	sp|Q8S8S7|PUB34_ARATH_U-box_domain-containing_protein_34_OS=Arabidopsis_thaliana_GN=PUB34_PE=3_SV=1
PH01001031G0340	1.31576	1.84532	1.42681	5.77546	5.46004	6.18101	3.79619	1.92455	2.53329e-11	3.75342e-10	protein_disulfide_isomerase_2_precursor	NA	gi|115446678|ref|NM_001053654.1|_Oryza_sativa_Japonica_Group_Os02g0554900_(Os02g0554900)_mRNA,_complete_cds	NA
PH01001521G0040	9.94911	9.69929	8.13343	17.0797	17.0706	15.61	1.79111	0.840855	2.53384e-11	3.75342e-10	rna_recognition_expressed	gi|115456673|ref|NP_001051937.1|_Os03g0854300_[Oryza_sativa_Japonica_Group]_x0001_gi|29126350|gb|AAO66542.1|_expressed_protein_[Oryza_sativa_Japonica_Group]_x0001_gi|108712166|gb|ABF99961.1|_RNA_recognition_motif,_putative,_expressed_[Oryza_sativa_Japonica_Group]_x0001_gi|113550408|dbj|BAF13851.1|_Os03g0854300_[Oryza_sativa_Japonica_Group]_x0001_gi|125588687|gb|EAZ29351.1|_hypothetical_protein_Os…	gi|573926794|ref|XM_006650858.1|_PREDICTED:_Oryza_brachyantha_RNA-binding_protein_34-like_(LOC102720588),_mRNA	sp|P42696|RBM34_HUMAN_RNA-binding_protein_34_OS=Homo_sapiens_GN=RBM34_PE=1_SV=2
PH01001513G0050	22.1685	20.7991	22.9288	33.6349	33.8342	37.8783	1.59868	0.676881	2.56106e-11	3.79197e-10	lactate_dehydrogenase	gi|433214|dbj|BAA02971.1|_lactate_dehydrogenase_[Oryza_sativa_Japonica_Group]_x0001_gi|40363773|dbj|BAD06283.1|_lactate_dehydrogenase_[Oryza_sativa_Japonica_Group]_x0001_gi|41052551|dbj|BAD07543.1|_lactate_dehydrogenase_[Oryza_sativa_Japonica_Group]_x0001_gi|50252094|dbj|BAD28080.1|_lactate_dehydrogenase_[Oryza_sativa_Japonica_Group]_x0001_gi|125537711|gb|EAY84106.1|_hypothetical_protein_OsI_0548…	gi|242389720|emb|FP100751.1|_Phyllostachys_edulis_cDNA_clone:_bphyem201a22,_full_insert_sequence	sp|P22988|LDHA_HORVU_L-lactate_dehydrogenase_A_OS=Hordeum_vulgare_PE=1_SV=1
PH01002471G0320	5.10096	5.93378	5.52676	9.22929	9.08877	9.78115	1.69666	0.762695	2.64627e-11	3.91084e-10	loc495115_expressed	gi|218185615|gb|EEC68042.1|_hypothetical_protein_OsI_35872_[Oryza_sativa_Indica_Group]	gi|960460430|ref|XM_003563810.3|_PREDICTED:_Brachypodium_distachyon_pre-rRNA-processing_protein_TSR1_homolog_(LOC100825580),_mRNA	sp|Q5XGY1|TSR1_XENLA_Pre-rRNA-processing_protein_TSR1_homolog_OS=Xenopus_laevis_GN=tsr1_PE=2_SV=1
PH01002592G0270	2.70766	2.6546	2.43901	4.1386	4.68612	4.78353	1.74436	0.802699	2.75138e-11	4.05864e-10	respiratory_burst_oxidase_protein_e	gi|414880629|tpg|DAA57760.1|_TPA:_respiratory_burst_oxidase_protein_B_[Zea_mays]	NA	NA
PH01004539G0110	63.5869	64.1527	73.9638	116.423	120.977	105.583	1.70044	0.765906	2.76108e-11	4.07106e-10	embryo-abundant_protein_emb-like	gi|357131950|ref|XP_003567596.1|_PREDICTED:_putative_methyltransferase_DDB_G0268948_[Brachypodium_distachyon]_x0001_gi|944068624|gb|KQK04108.1|_hypothetical_protein_BRADI_2g11740_[Brachypodium_distachyon]_x0001_gi|944068625|gb|KQK04109.1|_hypothetical_protein_BRADI_2g11740_[Brachypodium_distachyon]	gi|242380404|emb|FP101735.1|_Phyllostachys_edulis_cDNA_clone:_bphyem109e22,_full_insert_sequence	NA
PH01000158G0510	2.67781	2.86138	2.9052	5.00146	4.42134	5.46854	1.76346	0.81841	2.81254e-11	4.13926e-10	cop1-interacting_protein_7_-like	gi|357116328|ref|XP_003559934.1|_PREDICTED:_uncharacterized_protein_LOC100830570_[Brachypodium_distachyon]_x0001_gi|944079777|gb|KQK15129.1|_hypothetical_protein_BRADI_1g20840_[Brachypodium_distachyon]	NA	NA
PH01000064G1820	6.84621	5.73188	4.97387	12.8831	11.2163	10.831	1.99012	0.992855	2.82593e-11	4.15704e-10	aleurone_ribonuclease	NA	NA	NA
PH01002515G0230	52.7219	50.3619	52.3883	97.1021	79.474	86.2186	1.6903	0.75728	3.01675e-11	4.42544e-10	drepp2_protein	NA	NA	NA
PH01001724G0160	15.7847	14.3818	14.1375	22.6449	23.3269	25.473	1.6126	0.689392	3.16032e-11	4.62539e-10	beta-tubulin	gi|734339062|gb|KHN08902.1|_Tubulin_beta-1_chain_[Glycine_soja]	gi|242383217|emb|FP097414.1|_Phyllostachys_edulis_cDNA_clone:_bphyst028l14,_full_insert_sequence	NA
PH01000407G0140	6.63061	6.17529	7.51703	14.1215	15.379	11.7333	2.02893	1.02072	3.20381e-11	4.68688e-10	udp-glucuronic_acid_decarboxylase	gi|474400224|gb|EMS65992.1|_GDP-mannose_4,6_dehydratase_2_[Triticum_urartu]	NA	sp|P93031|GMD2_ARATH_GDP-mannose_4,6_dehydratase_2_OS=Arabidopsis_thaliana_GN=MUR1_PE=1_SV=3
PH01002051G0230	2.95643	3.38616	2.74846	5.0087	5.09854	5.35059	1.70034	0.765819	3.36935e-11	4.92e-10	set_domain_protein_110	gi|514713662|ref|XP_004952818.1|_PREDICTED:_uncharacterized_protein_LOC101779513_isoform_X1_[Setaria_italica]	gi|573919508|ref|XM_006647305.1|_PREDICTED:_Oryza_brachyantha_uncharacterized_LOC102714703_(LOC102714703),_mRNA	sp|Q2LAE1|ASHH2_ARATH_Histone-lysine_N-methyltransferase_ASHH2_OS=Arabidopsis_thaliana_GN=ASHH2_PE=1_SV=1
PH01000460G0090	0.903343	1.7816	1.25946	2.72047	4.12348	3.70291	2.67388	1.41893	3.45842e-11	5.03387e-10	big_orysj_ame:_full=auxin_transport_protein_big	gi|475511981|gb|EMT05455.1|_E3_ubiquitin-protein_ligase_UBR4_[Aegilops_tauschii]	NA	NA
PH01000192G1110	5.86899	5.42671	5.36588	10.847	9.36008	11.6059	1.90936	0.933088	3.47335e-11	5.05328e-10	H0425E08.4	gi|514802326|ref|XP_004976058.1|_PREDICTED:_uncharacterized_protein_LOC101755614_[Setaria_italica]_x0001_gi|944233505|gb|KQK97867.1|_hypothetical_protein_SETIT_010492mg_[Setaria_italica]_x0001_gi|944233506|gb|KQK97868.1|_hypothetical_protein_SETIT_010492mg_[Setaria_italica]	gi|116632335|emb|CT832139.1|_Oryza_sativa_(indica_cultivar-group)_cDNA_clone:OSIGCRA124J02,_full_insert_sequence	sp|Q2KIJ2|MET18_BOVIN_Histidine_protein_methyltransferase_1_homolog_OS=Bos_taurus_GN=METTL18_PE=2_SV=1
PH01000384G0590	0.190506	0.160308	0.120194	0.809809	1.37329	0.928796	6.60688	2.72397	3.54976e-11	5.15974e-10	glycogenin_expressed	gi|242065390|ref|XP_002453984.1|_hypothetical_protein_SORBIDRAFT_04g022700_[Sorghum_bicolor]_x0001_gi|241933815|gb|EES06960.1|_hypothetical_protein_SORBIDRAFT_04g022700_[Sorghum_bicolor]	gi|743763248|ref|XM_010913499.1|_PREDICTED:_Elaeis_guineensis_putative_UDP-glucuronate:xylan_alpha-glucuronosyltransferase_3_(LOC105037882),_transcript_variant_X3,_mRNA	NA
PH01000950G0020	14.4398	15.0338	15.2171	27.7362	27.3326	23.6972	1.76247	0.817601	3.55743e-11	5.16851e-10	plant_viral-response_family	gi|514730510|ref|XP_004956954.1|_PREDICTED:_transmembrane_protein_45B-like_[Setaria_italica]_x0001_gi|944260455|gb|KQL24712.1|_hypothetical_protein_SETIT_030563mg_[Setaria_italica]	gi|242389591|emb|FP100623.1|_Phyllostachys_edulis_cDNA_clone:_bphyem106o18,_full_insert_sequence	NA
PH01002295G0190	11.8983	11.2301	14.3199	24.9083	23.5339	21.192	1.85948	0.894896	3.66241e-11	5.31619e-10	xyloglucan_endotransglycosylase	NA	NA	NA
PH01000881G0070	5.69954	6.17677	5.79514	11.622	11.2589	10.095	1.86606	0.899993	3.67917e-11	5.33807e-10	-1_protein	gi|669029001|emb|CDM83017.1|_unnamed_protein_product_[Triticum_aestivum]	gi|955719547|ref|XM_004968857.3|_PREDICTED:_Setaria_italica_uncharacterized_LOC101767219_(LOC101767219),_mRNA	NA
PH01000407G0040	2.98971	2.82571	2.51161	5.00502	4.91121	5.19317	1.8145	0.859571	3.69443e-11	5.35777e-10	kinesin_motor_domain_containing_expressed	NA	NA	NA
PH01000722G0400	9.51718	10.3936	10.2127	17.157	18.7202	16.2036	1.72891	0.78986	3.89776e-11	5.63721e-10	flavonoid_glucosyl-transferase	gi|944083685|gb|KQK19037.1|_hypothetical_protein_BRADI_1g46070_[Brachypodium_distachyon]	gi|960454447|ref|XM_003560884.3|_PREDICTED:_Brachypodium_distachyon_UDP-glycosyltransferase_73C6-like_(LOC100827332),_mRNA	NA
PH01000213G1010	0.897111	1.41545	0.471672	3.66148	3.26184	3.49295	3.74117	1.90349	3.99371e-11	5.77073e-10	spx_domain_containing_protein	gi|115481844|ref|NP_001064515.1|_Os10g0392600_[Oryza_sativa_Japonica_Group]_x0001_gi|75141735|sp|Q7XEY9.1|SPX3_ORYSJ_RecName:_Full=SPX_domain-containing_protein_3;_AltName:_Full=Protein_SPX_DOMAIN_GENE_3;_Short=OsSPX3_x0001_gi|306756002|sp|A2Z6W1.1|SPX3_ORYSI_RecName:_Full=SPX_domain-containing_protein_3;_AltName:_Full=Protein_SPX_DOMAIN_GENE_3;_Short=OsSPX3_x0001_gi|31431851|gb|AAP53570.1|_SPX_d…	gi|115481843|ref|NM_001071050.1|_Oryza_sativa_Japonica_Group_Os10g0392600_(Os10g0392600)_mRNA,_complete_cds	sp|Q7XEY9|SPX3_ORYSJ_SPX_domain-containing_protein_3_OS=Oryza_sativa_subsp._japonica_GN=SPX3_PE=2_SV=1
PH01001177G0140	5.58578	6.91996	5.92259	12.8471	11.3027	11.7884	1.95016	0.963592	4.04279e-11	5.83634e-10	nac_transcription_factor	gi|573923529|ref|XP_006649342.1|_PREDICTED:_NAC_domain-containing_protein_67-like_[Oryza_brachyantha]	gi|573923528|ref|XM_006649279.1|_PREDICTED:_Oryza_brachyantha_NAC_domain-containing_protein_67-like_(LOC102709718),_mRNA	sp|Q9FIW5|NAC94_ARATH_Putative_NAC_domain-containing_protein_94_OS=Arabidopsis_thaliana_GN=ANAC094_PE=3_SV=1
PH01000519G0840	14.965	15.9691	19.4992	31.8669	33.1203	37.2292	2.02676	1.01918	4.11949e-11	5.94438e-10	bhlh_family_expressed	gi|326513172|dbj|BAK06826.1|_predicted_protein_[Hordeum_vulgare_subsp._vulgare]	gi|242389073|emb|FP100305.1|_Phyllostachys_edulis_cDNA_clone:_bphyst024b19,_full_insert_sequence	sp|Q6YUX0|ILI5_ORYSJ_Transcription_factor_ILI5_OS=Oryza_sativa_subsp._japonica_GN=ILI5_PE=1_SV=1
PH01002518G0180	24.7625	22.3072	22.2843	45.6524	43.254	36.2331	1.80436	0.851487	4.14483e-11	5.97823e-10	peroxidase	gi|944262905|gb|KQL27162.1|_hypothetical_protein_SETIT_030426mg_[Setaria_italica]	gi|116632271|emb|CT832075.1|_Oryza_sativa_(indica_cultivar-group)_cDNA_clone:OSIGCRA116L09,_full_insert_sequence	NA
PH01000713G0790	0.482554	0.812123	0.513764	2.18503	1.44177	2.08307	3.15735	1.65871	4.27054e-11	6.15116e-10	glycosyl_hydrolase_family_3_c_terminal_domain_containing_protein	gi|326523729|dbj|BAJ93035.1|_predicted_protein_[Hordeum_vulgare_subsp._vulgare]	gi|326523728|dbj|AK361831.1|_Hordeum_vulgare_subsp._vulgare_mRNA_for_predicted_protein,_complete_cds,_clone:_NIASHv1150G06	NA
PH01000142G0590	10.0669	10.7747	11.8045	20.0744	20.9816	26.5045	2.06948	1.04927	4.35803e-11	6.2715e-10	mapeg_family_expressed	NA	gi|242383719|emb|FP092562.1|_Phyllostachys_edulis_cDNA_clone:_bphyem118p06,_full_insert_sequence	sp|Q3T100|MGST3_BOVIN_Microsomal_glutathione_S-transferase_3_OS=Bos_taurus_GN=MGST3_PE=2_SV=1
PH01000901G0430	0.444879	0.482128	0.318958	1.38282	1.49608	1.72532	3.6953	1.88569	4.46685e-11	6.4252e-10	mannitol_expressed	gi|90398980|emb|CAJ86252.1|_H0801D08.10_[Oryza_sativa_Indica_Group]_x0001_gi|125550242|gb|EAY96064.1|_hypothetical_protein_OsI_17937_[Oryza_sativa_Indica_Group]	gi|115461353|ref|NM_001060812.1|_Oryza_sativa_Japonica_Group_Os04g0679000_(Os04g0679000)_mRNA,_complete_cds	sp|Q0WUU6|PLT4_ARATH_Probable_polyol_transporter_4_OS=Arabidopsis_thaliana_GN=PLT4_PE=2_SV=1
PH01000321G0150	1.82304	2.66794	1.68779	4.9075	6.01451	7.0042	2.90126	1.53668	4.50987e-11	6.48414e-10	trehalase_family_expressed	gi|125575426|gb|EAZ16710.1|_hypothetical_protein_OsJ_32186_[Oryza_sativa_Japonica_Group]	NA	NA
PH01000844G0450	3.78068	4.71816	3.53754	7.40191	7.32395	8.98188	1.96968	0.977958	4.56288e-11	6.55739e-10	isco_subunit_binding-protein_alpha_chloroplast_expressed	gi|944250289|gb|KQL14552.1|_hypothetical_protein_SETIT_021450mg_[Setaria_italica]	gi|573946408|ref|XM_006655475.1|_PREDICTED:_Oryza_brachyantha_chaperonin_CPN60-like_2,_mitochondrial-like_(LOC102715025),_mRNA	sp|Q93ZM7|CH60C_ARATH_Chaperonin_CPN60-like_2,_mitochondrial_OS=Arabidopsis_thaliana_GN=At3g13860_PE=2_SV=2
PH01004022G0080	1.17246	1.24572	1.2609	2.446	2.27473	2.58024	1.98445	0.988742	4.58128e-11	6.58086e-10	nb-arc_domain_containing_protein	NA	gi|242382819|emb|FP092061.1|_Phyllostachys_edulis_cDNA_clone:_bphylf059c15,_full_insert_sequence	NA
PH01000093G0820	12.4895	12.5857	11.382	20.5181	22.9029	22.4584	1.80704	0.853625	4.82164e-11	6.91987e-10	actin	gi|763809185|gb|KJB76087.1|_hypothetical_protein_B456_012G070300_[Gossypium_raimondii]	gi|242387118|emb|FP099325.1|_Phyllostachys_edulis_cDNA_clone:_bphylf003j16,_full_insert_sequence	sp|P53496|ACT11_ARATH_Actin-11_OS=Arabidopsis_thaliana_GN=ACT11_PE=1_SV=1
PH01000348G0840	11.4785	10.6357	9.39988	16.5849	17.8324	19.5433	1.71227	0.775909	4.83351e-11	6.93377e-10	delta-1-pyrroline-5-carboxylate_synthetase	NA	gi|115464246|ref|NM_001062258.1|_Oryza_sativa_Japonica_Group_Os05g0455500_(Os05g0455500)_mRNA,_complete_cds	NA
PH01000010G3080	5.8896	6.37076	6.47313	9.7464	10.2218	11.0945	1.65814	0.729564	5.04268e-11	7.22732e-10	phage_head-tail_adaptor_family_expressed	gi|960460325|ref|XP_014753066.1|_PREDICTED:_WD_repeat-containing_protein_3_isoform_X1_[Brachypodium_distachyon]_x0001_gi|944088262|gb|KQK23614.1|_hypothetical_protein_BRADI_1g74940_[Brachypodium_distachyon]	gi|960460326|ref|XM_003558747.3|_PREDICTED:_Brachypodium_distachyon_WD_repeat-containing_protein_3_(LOC100822480),_transcript_variant_X2,_mRNA	sp|Q9UNX4|WDR3_HUMAN_WD_repeat-containing_protein_3_OS=Homo_sapiens_GN=WDR3_PE=1_SV=1
PH01003355G0260	25.9185	29.089	28.4251	42.1657	41.9322	44.2921	1.53885	0.621851	5.12374e-11	7.33357e-10	proton_translocating_pyrophosphatase	gi|525345433|ref|NP_001266772.1|_uncharacterized_protein_LOC101027208_[Zea_mays]_x0001_gi|224028421|gb|ACN33286.1|_unknown_[Zea_mays]_x0001_gi|238011100|gb|ACR36585.1|_unknown_[Zea_mays]	gi|115466733|ref|NM_001063501.1|_Oryza_sativa_Japonica_Group_Os06g0178900_(Os06g0178900)_mRNA,_complete_cds_x0001_gi|32976951|dbj|AK066933.1|_Oryza_sativa_Japonica_Group_cDNA_clone:J013091F19,_full_insert_sequence	sp|Q06572|AVP_HORVU_Pyrophosphate-energized_vacuolar_membrane_proton_pump_OS=Hordeum_vulgare_PE=2_SV=2
PH01001928G0180	0.088743	0.0622299	0.0279949	0.410034	0.353528	0.378576	6.38181	2.67397	5.19694e-11	7.43164e-10	nb-arc_domain_containing_expressed	gi|326492618|dbj|BAJ90165.1|_predicted_protein_[Hordeum_vulgare_subsp._vulgare]	NA	NA
PH01003493G0040	9.21034	8.30395	10.1001	16.8603	16.7233	21.383	1.99051	0.993137	5.51453e-11	7.8681e-10	glutathione_s-transferase	gi|573923547|ref|XP_006649351.1|_PREDICTED:_glutathione_S-transferase_F8,_chloroplastic-like_[Oryza_brachyantha]	gi|242384849|emb|FP093096.1|_Phyllostachys_edulis_cDNA_clone:_bphylf061k01,_full_insert_sequence	sp|P42761|GSTFA_ARATH_Glutathione_S-transferase_F10_OS=Arabidopsis_thaliana_GN=GSTF10_PE=1_SV=3
PH01003848G0010	20.6206	20.6799	17.6345	30.7837	32.0028	33.2274	1.62915	0.704119	5.57306e-11	7.94449e-10	immunophilin-related_fkbp-type_peptidyl-prolyl_cis-trans_isomerase-related-like_protein	gi|573942133|ref|XP_006653454.1|_PREDICTED:_peptidyl-prolyl_cis-trans_isomerase_FKBP53-like_[Oryza_brachyantha]	gi|955721468|ref|XM_004975693.3|_PREDICTED:_Setaria_italica_peptidyl-prolyl_cis-trans_isomerase_FKBP53_(LOC101771287),_mRNA	sp|Q93ZG9|FKB53_ARATH_Peptidyl-prolyl_cis-trans_isomerase_FKBP53_OS=Arabidopsis_thaliana_GN=FKBP53_PE=1_SV=1
PH01001083G0400	19.3291	19.6563	18.8359	30.1462	28.9758	33.7744	1.60661	0.684023	5.6639e-11	8.05953e-10	calcium-dependent_protein_isoform_expressed	gi|242070217|ref|XP_002450385.1|_hypothetical_protein_SORBIDRAFT_05g004610_[Sorghum_bicolor]_x0001_gi|241936228|gb|EES09373.1|_hypothetical_protein_SORBIDRAFT_05g004610_[Sorghum_bicolor]	gi|960486512|ref|XM_003577735.3|_PREDICTED:_Brachypodium_distachyon_calcium-dependent_protein_kinase_SK5-like_(LOC100835577),_mRNA	NA
PH01001159G0170	1.93675	2.42522	2.0002	4.85787	4.72378	4.49642	2.21278	1.14586	5.71926e-11	8.13466e-10	helix-loop-helix_dna-binding_domain_containing_expressed	gi|573957036|ref|XP_006660739.1|_PREDICTED:_transcription_factor_bHLH49-like_[Oryza_brachyantha]	gi|573957035|ref|XM_006660676.1|_PREDICTED:_Oryza_brachyantha_transcription_factor_bHLH49-like_(LOC102701376),_mRNA	NA
PH01000469G0270	3.47014	3.80218	3.55249	5.59637	6.37719	7.06627	1.75891	0.814679	5.88929e-11	8.36527e-10	ctd_phosphatase-like_protein	NA	NA	NA
PH01002648G0250	2.07421	2.29196	1.93325	4.70479	5.06756	5.04355	2.35194	1.23385	6.09103e-11	8.63638e-10	rna_binding_protein	gi|514711937|ref|XP_004952395.1|_PREDICTED:_protein_MAK16_homolog_[Setaria_italica]_x0001_gi|944265257|gb|KQL29497.1|_hypothetical_protein_SETIT_018008mg_[Setaria_italica]	NA	sp|Q1RML7|MAK16_BOVIN_Protein_MAK16_homolog_OS=Bos_taurus_GN=MAK16_PE=2_SV=1
PH01000206G0260	3.10998	3.18738	2.83003	11.7167	10.5514	6.80367	3.18511	1.67134	6.15268e-11	8.71991e-10	Os01g0826800	gi|514749040|ref|XP_004961764.1|_PREDICTED:_uncharacterized_protein_LOC101783202_[Setaria_italica]_x0001_gi|944250790|gb|KQL15053.1|_hypothetical_protein_SETIT_025313mg_[Setaria_italica]	gi|242387896|emb|FP099723.1|_Phyllostachys_edulis_cDNA_clone:_bphyem121n20,_full_insert_sequence	NA
PH01000565G0360	0.698635	0.629883	0.550979	1.40649	1.96431	1.85006	2.7778	1.47394	6.25446e-11	8.85232e-10	atp-binding_atpase-like_domain-containing	gi|115468994|ref|NP_001058096.1|_Os06g0622000_[Oryza_sativa_Japonica_Group]_x0001_gi|51090841|dbj|BAD35369.1|_Zinc_finger_CW-type_coiled-coil_domain_protein_3-like_[Oryza_sativa_Japonica_Group]_x0001_gi|113596136|dbj|BAF20010.1|_Os06g0622000_[Oryza_sativa_Japonica_Group]_x0001_gi|937923750|dbj|BAS98667.1|_Os06g0622000_[Oryza_sativa_Japonica_Group]	gi|115468993|ref|NM_001064631.1|_Oryza_sativa_Japonica_Group_Os06g0622000_(Os06g0622000)_mRNA,_complete_cds	sp|F7BJB9|MORC3_MOUSE_MORC_family_CW-type_zinc_finger_protein_3_OS=Mus_musculus_GN=Morc3_PE=1_SV=1
PH01004458G0030	16.3986	16.1628	15.1863	23.1221	25.304	27.0326	1.58036	0.660258	6.38274e-11	9.02986e-10	phosphoenolpyruvate_carboxylase	gi|357140796|ref|XP_003571949.1|_PREDICTED:_phosphoenolpyruvate_carboxylase_1_[Brachypodium_distachyon]_x0001_gi|944058615|gb|KQJ94205.1|_hypothetical_protein_BRADI_3g09210_[Brachypodium_distachyon]	gi|960478901|ref|XM_003571901.3|_PREDICTED:_Brachypodium_distachyon_phosphoenolpyruvate_carboxylase_1_(LOC100829108),_mRNA	sp|P29195|CAPP1_SORBI_Phosphoenolpyruvate_carboxylase_1_OS=Sorghum_bicolor_GN=PEPC_PE=2_SV=1
PH01000448G0690	3.63045	3.98071	3.5399	6.37426	6.76179	8.07895	1.90251	0.927903	6.494e-11	9.18038e-10	superkiller_viralicidic_activity_2-like_expressed	gi|222616907|gb|EEE53039.1|_hypothetical_protein_OsJ_35761_[Oryza_sativa_Japonica_Group]	gi|960461619|ref|XM_003557228.3|_PREDICTED:_Brachypodium_distachyon_superkiller_viralicidic_activity_2-like_2_(LOC100822667),_mRNA	NA
PH01000264G0330	1.24752	1.61503	1.08477	2.92641	3.03406	3.21654	2.32487	1.21715	6.55883e-11	9.26661e-10	had-superfamily_subfamily_variant_3_containing_expressed	gi|357139579|ref|XP_003571358.1|_PREDICTED:_uncharacterized_protein_LOC100836563_[Brachypodium_distachyon]_x0001_gi|944059386|gb|KQJ94976.1|_hypothetical_protein_BRADI_3g14412_[Brachypodium_distachyon]	gi|960478070|ref|XM_003571310.3|_PREDICTED:_Brachypodium_distachyon_uncharacterized_LOC100836563_(LOC100836563),_mRNA	sp|Q5ZI67|NHLC2_CHICK_NHL_repeat-containing_protein_2_OS=Gallus_gallus_GN=NHLRC2_PE=2_SV=1
PH01000835G0100	40.7886	39.4899	38.8091	65.9011	73.1334	70.0292	1.75554	0.811918	6.59277e-11	9.30629e-10	Os01g0657000	NA	gi|573919027|ref|XM_006647073.1|_PREDICTED:_Oryza_brachyantha_arabinogalactan_peptide_16-like_(LOC102715820),_mRNA	sp|O82337|AGP16_ARATH_Arabinogalactan_peptide_16_OS=Arabidopsis_thaliana_GN=AGP16_PE=1_SV=1
PH01000458G0130	46.7982	44.8936	45.7041	65.9169	69.2892	73.1126	1.51619	0.600453	6.63255e-11	9.34999e-10	aldehyde_oxidase	NA	gi|115455834|ref|NM_001058053.1|_Oryza_sativa_Japonica_Group_Os03g0790900_(Os03g0790900)_mRNA,_partial_cds	sp|O23888|ALDO2_MAIZE_Indole-3-acetaldehyde_oxidase_OS=Zea_mays_GN=AO2_PE=2_SV=1
PH01000130G1030	5.81005	5.94028	6.12113	9.63146	11.19	11.8027	1.82549	0.868283	6.99732e-11	9.83802e-10	serine_threonine_kinase	gi|405113260|gb|AFR90220.1|_CBL-interacting_protein_kinase_14_[Triticum_aestivum]_x0001_gi|525333928|gb|AGR45904.1|_CBL-interacting_protein_kinase_14_[Triticum_aestivum]	NA	NA
PH01000029G0660	4.49858	3.83497	3.33912	7.58061	6.48407	8.71296	1.95136	0.964483	7.3733e-11	1.03346e-09	beta-tubulin	NA	NA	NA
PH01000174G0460	6.59745	6.42988	5.42355	12.1416	12.2503	10.9035	1.91294	0.935792	7.49082e-11	1.04947e-09	60s_ribosomal_protein_l1	NA	gi|960461298|ref|XM_003557387.3|_PREDICTED:_Brachypodium_distachyon_60S_ribosomal_protein_L4-1-like_(LOC100845116),_mRNA	NA
PH01000778G0150	1.47926	1.76525	1.67829	2.91381	2.8431	3.14998	1.80931	0.855441	7.67077e-11	1.07327e-09	callose_synthase_1_catalytic_subunit	gi|18461174|dbj|BAB84371.1|_1,3-beta-glucan_synthase_component-like_[Oryza_sativa_Japonica_Group]_x0001_gi|21644609|dbj|BAC01168.1|_1,3-beta-glucan_synthase_component-like_[Oryza_sativa_Japonica_Group]	NA	NA
PH01000895G0460	4.76978	4.85757	4.10729	7.13334	8.13711	9.38129	1.79486	0.843871	7.72836e-11	1.08085e-09	aaa-type_atpase_family_expressed	gi|242071909|ref|XP_002451231.1|_hypothetical_protein_SORBIDRAFT_05g026170_[Sorghum_bicolor]_x0001_gi|241937074|gb|EES10219.1|_hypothetical_protein_SORBIDRAFT_05g026170_[Sorghum_bicolor]	gi|835955225|ref|XM_012844968.1|_PREDICTED:_Setaria_italica_cell_division_control_protein_48-like_(LOC101769329),_mRNA	NA
PH01001498G0180	5.42935	6.61126	5.4102	10.2379	10.9259	10.3213	1.80422	0.851375	7.95376e-11	1.11188e-09	chitin-inducible_gibberellin-responsive_protein	gi|573923947|ref|XP_006649543.1|_PREDICTED:_chitin-inducible_gibberellin-responsive_protein_2-like_isoform_X1_[Oryza_brachyantha]_x0001_gi|573923949|ref|XP_006649544.1|_PREDICTED:_chitin-inducible_gibberellin-responsive_protein_2-like_isoform_X2_[Oryza_brachyantha]_x0001_gi|573923951|ref|XP_006649545.1|_PREDICTED:_chitin-inducible_gibberellin-responsive_protein_2-like_isoform_X3_[Oryza_brachyanth…	NA	NA
PH01000331G0250	0.976832	1.22987	1.06803	2.44135	2.56902	2.20985	2.20483	1.14067	8.02208e-11	1.12094e-09	protein_kinase	gi|125557234|gb|EAZ02770.1|_hypothetical_protein_OsI_24893_[Oryza_sativa_Indica_Group]	NA	NA
PH01000755G0060	4.34788	5.58393	4.19951	8.71285	9.12839	10.321	1.99289	0.994865	8.48168e-11	1.18256e-09	glyceraldehyde-3-phosphate_dehydrogenase	gi|721613509|ref|XP_010240502.1|_PREDICTED:_glyceraldehyde-3-phosphate_dehydrogenase_GAPCP2,_chloroplastic-like_[Brachypodium_distachyon]_x0001_gi|944081680|gb|KQK17032.1|_hypothetical_protein_BRADI_1g32087_[Brachypodium_distachyon]	gi|960461520|ref|XM_010242200.2|_PREDICTED:_Brachypodium_distachyon_glyceraldehyde-3-phosphate_dehydrogenase_GAPCP2,_chloroplastic-like_(LOC100838646),_mRNA	sp|Q5E924|G3PP2_ARATH_Glyceraldehyde-3-phosphate_dehydrogenase_GAPCP2,_chloroplastic_OS=Arabidopsis_thaliana_GN=GAPCP2_PE=2_SV=1
PH01003023G0320	6.74254	6.90431	5.93378	10.7284	10.5248	11.3612	1.66565	0.736083	8.49994e-11	1.18459e-09	utp14_expressed	gi|573925017|ref|XP_006650063.1|_PREDICTED:_uncharacterized_protein_C57A7.06-like_[Oryza_brachyantha]	gi|573925016|ref|XM_006650000.1|_PREDICTED:_Oryza_brachyantha_uncharacterized_LOC102706176_(LOC102706176),_mRNA	sp|P87137|YDM6_SCHPO_Uncharacterized_protein_C57A7.06_OS=Schizosaccharomyces_pombe_(strain_972_/_ATCC_24843)_GN=SPAC57A7.06_PE=1_SV=1
PH01000924G0630	11.041	9.30685	10.2865	20.2472	20.565	16.7345	1.8785	0.909582	8.66485e-11	1.20546e-09	hydroxycinnamoyl_transferase	NA	NA	NA
PH01000181G0150	11.4879	11.6152	11.7463	18.8555	19.8605	18.3845	1.63849	0.712367	8.80803e-11	1.22377e-09	tpr_domain_containing_expressed	NA	NA	NA
PH01006055G0040	2.50047	2.50332	2.03401	3.96738	4.37052	4.45656	1.81796	0.862321	8.84325e-11	1.22813e-09	bag_domain_containing_expressed	gi|514707350|ref|XP_004951273.1|_PREDICTED:_BAG_family_molecular_chaperone_regulator_6_[Setaria_italica]_x0001_gi|944263590|gb|KQL27830.1|_hypothetical_protein_SETIT_016099mg_[Setaria_italica]	gi|721654795|ref|XM_003572145.2|_PREDICTED:_Brachypodium_distachyon_BAG_family_molecular_chaperone_regulator_6_(LOC100823784),_transcript_variant_X2,_mRNA	sp|O82345|BAG6_ARATH_BAG_family_molecular_chaperone_regulator_6_OS=Arabidopsis_thaliana_GN=BAG6_PE=1_SV=1
PH01000464G0350	4.1813	5.15226	3.94896	7.74373	7.86671	7.77742	1.7608	0.816229	8.96024e-11	1.24383e-09	glutaredoxin-like_protein	gi|218189329|gb|EEC71756.1|_hypothetical_protein_OsI_04342_[Oryza_sativa_Indica_Group]	gi|960469854|ref|XM_010234227.2|_PREDICTED:_Brachypodium_distachyon_leukocyte_receptor_cluster_member_8_homolog_(LOC100846499),_transcript_variant_X4,_mRNA	sp|Q32NW2|LENG8_XENLA_Leukocyte_receptor_cluster_member_8_homolog_OS=Xenopus_laevis_GN=leng8_PE=2_SV=1
PH01001432G0330	6.00674	6.33592	6.56842	10.915	11.0597	11.5357	1.772	0.825379	9.15134e-11	1.2698e-09	transcription_factor_ap2_family_3_-_partial	gi|514812964|ref|XP_004981271.1|_PREDICTED:_AP2-like_ethylene-responsive_transcription_factor_TOE3_[Setaria_italica]	gi|960450193|ref|XM_003559195.3|_PREDICTED:_Brachypodium_distachyon_floral_homeotic_protein_APETALA_2-like_(LOC100839861),_mRNA	NA
PH01000020G2710	0.870181	0.830915	0.919892	1.84778	1.73855	2.04978	2.15038	1.10459	9.46823e-11	1.31263e-09	retrotransposon_unclassified	gi|116310742|emb|CAH67537.1|_H0425E08.5_[Oryza_sativa_Indica_Group]	gi|960493793|ref|XM_010241760.2|_PREDICTED:_Brachypodium_distachyon_probable_serine/threonine-protein_kinase_GCN2_(LOC100838960),_transcript_variant_X2,_mRNA	sp|Q9LX30|GCN2_ARATH_Probable_serine/threonine-protein_kinase_GCN2_OS=Arabidopsis_thaliana_GN=GCN2_PE=2_SV=2
PH01002725G0150	8.54909	9.68215	7.58321	14.6875	13.5409	15.0886	1.67801	0.746755	1.03338e-10	1.43014e-09	set_domain-containing	gi|721656342|ref|XP_010234335.1|_PREDICTED:_histone-lysine_N-methyltransferase_ATXR3_[Brachypodium_distachyon]_x0001_gi|944059555|gb|KQJ95145.1|_hypothetical_protein_BRADI_3g15410_[Brachypodium_distachyon]	gi|721656341|ref|XM_010236033.1|_PREDICTED:_Brachypodium_distachyon_histone-lysine_N-methyltransferase_ATXR3_(LOC100829404),_mRNA	sp|O23372|ATXR3_ARATH_Histone-lysine_N-methyltransferase_ATXR3_OS=Arabidopsis_thaliana_GN=ATXR3_PE=2_SV=2
PH01003099G0050	2.18051	2.41774	2.36637	4.08166	4.38394	4.08881	1.8026	0.850077	1.04228e-10	1.4412e-09	xpot_orysj_ame:_full=exportin-t_ame:_full=exportin_ame:_full=protein_paused_homolog_ame:_full=trna_exportin	gi|721610400|ref|XP_010235692.1|_PREDICTED:_exportin-T_[Brachypodium_distachyon]_x0001_gi|944079927|gb|KQK15279.1|_hypothetical_protein_BRADI_1g21620_[Brachypodium_distachyon]_x0001_gi|944079928|gb|KQK15280.1|_hypothetical_protein_BRADI_1g21620_[Brachypodium_distachyon]	gi|960460694|ref|XM_010237390.2|_PREDICTED:_Brachypodium_distachyon_exportin-T_(LOC100830083),_mRNA	sp|Q8H3A7|XPOT_ORYSJ_Exportin-T_OS=Oryza_sativa_subsp._japonica_GN=Os07g0613300_PE=2_SV=1
PH01005478G0020	65.326	65.3107	71.2653	98.5019	111.625	113.155	1.60118	0.679137	1.05068e-10	1.45155e-09	glutathione_s-transferase	gi|944225810|gb|KQK90214.1|_hypothetical_protein_SETIT_037315mg_[Setaria_italica]	gi|242386879|emb|FP094132.1|_Phyllostachys_edulis_cDNA_clone:_bphylf045p17,_full_insert_sequence	sp|Q06398|GSTU6_ORYSJ_Probable_glutathione_S-transferase_GSTU6_OS=Oryza_sativa_subsp._japonica_GN=GSTU6_PE=2_SV=2
PH01000650G0150	4.18986	5.12232	4.30433	7.69269	7.84364	8.62336	1.77429	0.827245	1.08126e-10	1.49185e-09	phosphatidylinositol-4-phosphate_5-kinase_expressed	gi|573925863|ref|XP_006650470.1|_PREDICTED:_phosphatidylinositol_4-phosphate_5-kinase_1-like_[Oryza_brachyantha]	gi|960460547|ref|XM_003560673.3|_PREDICTED:_Brachypodium_distachyon_phosphatidylinositol_4-phosphate_5-kinase_1_(LOC100837336),_mRNA	NA
PH01000965G0470	1.89542	2.02535	1.85074	4.03133	3.53856	4.06431	2.0158	1.01135	1.10117e-10	1.51866e-09	leucine-rich_repeat_transmembrane_protein_kinase_2	gi|218190228|gb|EEC72655.1|_hypothetical_protein_OsI_06182_[Oryza_sativa_Indica_Group]	gi|115444740|ref|NM_001052685.1|_Oryza_sativa_Japonica_Group_Os02g0190500_(Os02g0190500)_mRNA,_complete_cds	NA
PH01002035G0390	2.5761	2.40861	2.8701	5.44126	6.47707	5.06701	2.16242	1.11264	1.10228e-10	1.51954e-09	wrky_dna_binding_domain_containing_expressed	gi|475579091|gb|EMT18262.1|_Putative_WRKY_transcription_factor_35_[Aegilops_tauschii]	gi|242385487|emb|FP098490.1|_Phyllostachys_edulis_cDNA_clone:_bphyem208o24,_full_insert_sequence	sp|Q9SA80|WRK14_ARATH_Probable_WRKY_transcription_factor_14_OS=Arabidopsis_thaliana_GN=WRKY14_PE=2_SV=2
PH01000198G0100	4.91137	5.37865	4.39937	8.65689	8.45426	8.71454	1.75812	0.814032	1.10279e-10	1.51958e-09	nadh_dehydrogenase	gi|357122343|ref|XP_003562875.1|_PREDICTED:_internal_alternative_NAD(P)H-ubiquinone_oxidoreductase_A1,_mitochondrial-like_[Brachypodium_distachyon]_x0001_gi|944080382|gb|KQK15734.1|_hypothetical_protein_BRADI_1g24620_[Brachypodium_distachyon]	gi|326520568|dbj|AK376348.1|_Hordeum_vulgare_subsp._vulgare_mRNA_for_predicted_protein,_complete_cds,_clone:_NIASHv3121H04	NA
PH01003454G0090	3.15875	3.76718	3.03666	6.09364	5.55481	6.74462	1.84621	0.88457	1.11408e-10	1.53447e-09	dna-directed_rna_polymerase_iii_130_kda_expressed	gi|222625092|gb|EEE59224.1|_hypothetical_protein_OsJ_11195_[Oryza_sativa_Japonica_Group]	NA	sp|Q10233|RPC2_SCHPO_DNA-directed_RNA_polymerase_III_subunit_RPC2_OS=Schizosaccharomyces_pombe_(strain_972_/_ATCC_24843)_GN=rpc2_PE=2_SV=1
PH01000872G0050	0.871366	1.46648	1.27133	3.46246	2.72744	3.71724	2.74499	1.4568	1.14716e-10	1.57797e-09	protein_kinase_domain_containing_expressed	NA	NA	NA
PH01002317G0070	8.39568	8.72316	8.04258	14.3794	14.7176	13.7959	1.70471	0.769528	1.15358e-10	1.58612e-09	ternary_complex_factor_mip1-like	gi|326501642|dbj|BAK02610.1|_predicted_protein_[Hordeum_vulgare_subsp._vulgare]	gi|326501641|dbj|AK371412.1|_Hordeum_vulgare_subsp._vulgare_mRNA_for_predicted_protein,_complete_cds,_clone:_NIASHv2133F10	NA
PH01000054G2270	3.23286	3.90429	3.02175	6.38064	5.79208	6.22273	1.81077	0.856605	1.16185e-10	1.59612e-09	sac3_ganp_family_protein	NA	gi|573914609|ref|XM_006644909.1|_PREDICTED:_Oryza_brachyantha_leukocyte_receptor_cluster_member_8_homolog_(LOC102722815),_mRNA	sp|Q1MTP1|THP3_SCHPO_THP3_homolog_C2A9.11c_OS=Schizosaccharomyces_pombe_(strain_972_/_ATCC_24843)_GN=SPBC2A9.11c_PE=3_SV=1
PH01001011G0550	15.2899	18.0247	14.8577	26.0599	25.6015	30.7037	1.7098	0.773829	1.19081e-10	1.6352e-09	asparagine_synthetase	gi|475599862|gb|EMT24348.1|_Asparagine_synthetase_(glutamine-hydrolyzing)_[Aegilops_tauschii]	gi|960469167|ref|XM_014899265.1|_PREDICTED:_Brachypodium_distachyon_asparagine_synthetase_[glutamine-hydrolyzing]_2_(LOC100830419),_transcript_variant_X2,_mRNA	sp|Q43011|ASNS2_ORYSJ_Asparagine_synthetase_[glutamine-hydrolyzing]_2_OS=Oryza_sativa_subsp._japonica_GN=Os06g0265000_PE=2_SV=3
PH01000001G2410	64.8287	67.3735	63.9901	98.6642	108.031	134.34	1.73827	0.797649	1.22387e-10	1.67913e-09	elicitor-responsive_gene-3	gi|573940304|ref|XP_006652558.1|_PREDICTED:_elicitor-responsive_protein_3-like_[Oryza_brachyantha]	gi|242389023|emb|FP100255.1|_Phyllostachys_edulis_cDNA_clone:_bphyst003j05,_full_insert_sequence	NA
PH01001675G0110	11.278	10.7982	10.4338	20.8438	25.7145	34.3655	2.4892	1.31568	1.26925e-10	1.73989e-09	---NA---	NA	gi|242375577|emb|FP101498.1|_Phyllostachys_edulis_cDNA_clone:_bphylf003m19,_full_insert_sequence	NA
PH01000928G0240	0.820133	1.09046	0.848398	1.79135	1.70734	2.10959	2.03273	1.02342	1.31553e-10	1.80024e-09	cell_division-associated_protein_bimb-like	gi|944267456|gb|KQL31696.1|_hypothetical_protein_SETIT_020222mg,_partial_[Setaria_italica]	gi|960478710|ref|XM_014901031.1|_PREDICTED:_Brachypodium_distachyon_separase_(LOC100825113),_transcript_variant_X2,_mRNA	sp|Q5IBC5|ESP1_ARATH_Separase_OS=Arabidopsis_thaliana_GN=ESP1_PE=2_SV=1
PH01000081G1980	43.7491	38.1521	41.7665	66.5698	64.9589	66.2203	1.59904	0.677202	1.33518e-10	1.82555e-09	fad_binding_domain_containing_expressed	gi|944228117|gb|KQK92521.1|_hypothetical_protein_SETIT_035909mg_[Setaria_italica]	NA	NA
PH01000690G0610	15.7556	16.5726	14.739	26.9896	23.9666	26.4733	1.64508	0.718159	1.34588e-10	1.8386e-09	cell_cycle_switch_protein	gi|115448115|ref|NP_001047837.1|_Os02g0700100_[Oryza_sativa_Japonica_Group]_x0001_gi|41052668|dbj|BAD07515.1|_putative_WD-40_repeat_protein_[Oryza_sativa_Japonica_Group]_x0001_gi|41052976|dbj|BAD07886.1|_putative_WD-40_repeat_protein_[Oryza_sativa_Japonica_Group]_x0001_gi|113537368|dbj|BAF09751.1|_Os02g0700100_[Oryza_sativa_Japonica_Group]_x0001_gi|215736870|dbj|BAG95799.1|_unnamed_protein_produc…	NA	NA
PH01000917G0190	8.48847	9.75946	9.15459	14.0252	15.3061	17.792	1.71967	0.782135	1.37798e-10	1.88084e-09	vacuolar_proton-atpase	gi|357137649|ref|XP_003570412.1|_PREDICTED:_V-type_proton_ATPase_catalytic_subunit_A_[Brachypodium_distachyon]_x0001_gi|944058003|gb|KQJ93593.1|_hypothetical_protein_BRADI_3g05590_[Brachypodium_distachyon]	gi|242060699|ref|XM_002451594.1|_Sorghum_bicolor_hypothetical_protein,_mRNA	NA
PH01000062G0230	2.07752	2.46352	1.85935	3.58079	4.00751	4.05435	1.81905	0.863187	1.43012e-10	1.94782e-09	dek1-calpain-like_protein	gi|703160958|ref|XP_010112666.1|_hypothetical_protein_L484_019118_[Morus_notabilis]_x0001_gi|587948258|gb|EXC34521.1|_hypothetical_protein_L484_019118_[Morus_notabilis]	gi|960478009|ref|XM_003570161.3|_PREDICTED:_Brachypodium_distachyon_calpain-type_cysteine_protease_ADL1_(LOC100827988),_transcript_variant_X2,_mRNA	NA
PH01001446G0280	2.93041	3.19653	2.6765	4.57115	5.22644	5.53314	1.74145	0.800288	1.43998e-10	1.96041e-09	cytosine-5_dna_methyltransferase	gi|475596770|gb|EMT23445.1|_DNA_(cytosine-5)-methyltransferase_1B_[Aegilops_tauschii]	NA	NA
PH01002966G0070	1.90293	1.87538	1.81509	3.12487	3.09767	3.57834	1.75222	0.809186	1.44814e-10	1.97067e-09	myosin_subfamily_xi_heavy_chain	gi|514718879|ref|XP_004954102.1|_PREDICTED:_myosin-15-like_isoform_X2_[Setaria_italica]_x0001_gi|944267519|gb|KQL31759.1|_hypothetical_protein_SETIT_016085mg_[Setaria_italica]	gi|960477464|ref|XM_010237739.2|_PREDICTED:_Brachypodium_distachyon_myosin-15_(LOC100845088),_mRNA	sp|Q0WPU1|MYO15_ARATH_Myosin-15_OS=Arabidopsis_thaliana_GN=XI-I_PE=1_SV=1
PH01000398G0100	35.5839	36.7474	35.0024	55.1641	56.5754	54.807	1.55167	0.633822	1.48953e-10	2.02266e-09	ribosomal_protein_l15	gi|115454023|ref|NP_001050612.1|_Os03g0598800_[Oryza_sativa_Japonica_Group]_x0001_gi|297723905|ref|NP_001174316.1|_Os05g0274700_[Oryza_sativa_Japonica_Group]_x0001_gi|22795244|gb|AAN08216.1|_ribosomal_protein_L15_[Oryza_sativa_Japonica_Group]_x0001_gi|28875969|gb|AAO59978.1|_ribosomal_protein_L15_[Oryza_sativa_Japonica_Group]_x0001_gi|108709673|gb|ABF97468.1|_60S_ribosomal_protein_L15,_putative,_…	gi|242386568|emb|FP094021.1|_Phyllostachys_edulis_cDNA_clone:_bphyst003p11,_full_insert_sequence	NA
PH01002500G0170	11.0447	11.1187	12.1586	17.7353	17.2878	20.9561	1.631	0.705759	1.49541e-10	2.02891e-09	cytokinin_dehydrogenase_1_precursor	gi|573959102|ref|XP_006661749.1|_PREDICTED:_delta(24)-sterol_reductase-like_isoform_X1_[Oryza_brachyantha]_x0001_gi|573959104|ref|XP_006661750.1|_PREDICTED:_delta(24)-sterol_reductase-like_isoform_X2_[Oryza_brachyantha]	gi|573959103|ref|XM_006661687.1|_PREDICTED:_Oryza_brachyantha_delta(24)-sterol_reductase-like_(LOC102708833),_transcript_variant_X2,_mRNA	sp|Q39085|DIM_ARATH_Delta(24)-sterol_reductase_OS=Arabidopsis_thaliana_GN=DIM_PE=1_SV=2
PH01000513G0600	3.43242	3.45998	3.38373	11.4981	9.1566	10.2412	3.00656	1.58811	1.53547e-10	2.08061e-09	hypothetical_protein_OsI_01305	gi|944052642|gb|KQJ88280.1|_hypothetical_protein_BRADI_4g16740_[Brachypodium_distachyon]	gi|242389376|emb|FP095439.1|_Phyllostachys_edulis_cDNA_clone:_bphylf039l14,_full_insert_sequence	NA
PH01002407G0120	3.32747	3.43139	2.95867	5.90861	5.81717	6.22933	1.84771	0.885735	1.5365e-10	2.08111e-09	dna_topoisomerase_i	gi|944246020|gb|KQL10314.1|_hypothetical_protein_SETIT_008398mg_[Setaria_italica]	gi|241987019|dbj|AK334280.1|_Triticum_aestivum_cDNA,_clone:_SET2_E15,_cultivar:_Chinese_Spring	sp|Q9X3X7|TOP1_ZYMMO_DNA_topoisomerase_1_OS=Zymomonas_mobilis_subsp._mobilis_(strain_ATCC_31821_/_ZM4_/_CP4)_GN=topA_PE=3_SV=3
PH01000301G0870	11.0185	11.4625	10.2176	19.9167	19.9835	21.0304	1.8634	0.897935	1.54152e-10	2.08703e-09	cell_division_cycle_protein_expressed	NA	NA	NA
PH01000357G0810	2.85242	2.97003	3.11303	5.2718	5.49307	5.50182	1.82046	0.864303	1.54641e-10	2.09276e-09	alkaline_alpha_galactosidase_i	gi|669027839|emb|CDM81419.1|_unnamed_protein_product_[Triticum_aestivum]	gi|326491792|dbj|AK366918.1|_Hordeum_vulgare_subsp._vulgare_mRNA_for_predicted_protein,_complete_cds,_clone:_NIASHv2048E18	NA
PH01001519G0200	1.19213	1.57905	0.731249	4.52897	4.02043	5.78524	4.09277	2.03308	1.54958e-10	2.09616e-09	c2h2_zinc_finger_protein	gi|573961946|ref|XP_006663123.1|_PREDICTED:_zinc_finger_protein_ZAT11-like_[Oryza_brachyantha]	gi|514810505|ref|XM_004979998.1|_PREDICTED:_Setaria_italica_zinc_finger_protein_ZAT8-like_(LOC101761193),_mRNA	sp|Q9SLD4|ZAT11_ARATH_Zinc_finger_protein_ZAT11_OS=Arabidopsis_thaliana_GN=ZAT11_PE=2_SV=1
PH01000162G1230	4.13829	2.63405	4.01682	8.17782	8.93736	7.69528	2.29957	1.20137	1.57217e-10	2.1258e-09	expressed_protein	NA	gi|835941339|ref|XM_004963112.2|_PREDICTED:_Setaria_italica_plant_cysteine_oxidase_2-like_(LOC101757668),_mRNA	NA
PH01000025G1380	3.2555	4.58953	4.14536	7.55229	7.14068	8.40438	1.92632	0.945849	1.57558e-10	2.12878e-09	zinc_c3hc4_type_family_expressed	gi|514754667|ref|XP_004963092.1|_PREDICTED:_E3_ubiquitin_protein_ligase_DRIP2-like_[Setaria_italica]_x0001_gi|944252819|gb|KQL17082.1|_hypothetical_protein_SETIT_021902mg_[Setaria_italica]	NA	NA
PH01001101G0090	6.24057	5.58578	6.08202	12.3308	12.7528	9.99749	1.95892	0.970059	1.57571e-10	2.12878e-09	laccase_lac5-4	gi|573951819|ref|XP_006658188.1|_PREDICTED:_laccase-14-like_[Oryza_brachyantha]	NA	sp|Q69L99|LAC14_ORYSJ_Laccase-14_OS=Oryza_sativa_subsp._japonica_GN=LAC14_PE=3_SV=1
PH01000915G0190	0.877766	0.951262	0.839092	2.72837	2.39678	1.86416	2.61957	1.38933	1.5828e-10	2.13745e-09	lectin-like_protein_kinase	NA	NA	NA
PH01000068G1440	1.8987	2.69791	2.56136	6.78742	5.49756	5.02432	2.41819	1.27393	1.63637e-10	2.20605e-09	aleurone_ribonuclease	gi|2150000|gb|AAB58718.1|_aleurone_ribonuclease,_partial_[Hordeum_vulgare_subsp._vulgare]	gi|242386369|emb|FP098974.1|_Phyllostachys_edulis_cDNA_clone:_bphyem114k05,_full_insert_sequence	NA
PH01005464G0050	1.86111	2.39771	1.62137	3.93963	4.35161	3.91259	2.07542	1.0534	1.64352e-10	2.21474e-09	retrotransposon_unclassified	gi|721688885|ref|XP_010239604.1|_PREDICTED:_uncharacterized_protein_LOC100837347_[Brachypodium_distachyon]_x0001_gi|944045818|gb|KQJ81459.1|_hypothetical_protein_BRADI_5g00847_[Brachypodium_distachyon]	NA	sp|Q7LHG5|YI31B_YEAST_Transposon_Ty3-I_Gag-Pol_polyprotein_OS=Saccharomyces_cerevisiae_(strain_ATCC_204508_/_S288c)_GN=TY3B-I_PE=3_SV=2
PH01003299G0150	1.15101	1.092	1.17473	2.56525	2.72935	2.57888	2.30371	1.20396	1.79908e-10	2.41822e-09	kinesin_heavy_chain	gi|218202162|gb|EEC84589.1|_hypothetical_protein_OsI_31400_[Oryza_sativa_Indica_Group]	gi|573958066|ref|XM_006661179.1|_PREDICTED:_Oryza_brachyantha_centromere-associated_protein_E-like_(LOC102709203),_mRNA	sp|Q02224|CENPE_HUMAN_Centromere-associated_protein_E_OS=Homo_sapiens_GN=CENPE_PE=1_SV=2
PH01000025G2020	11.657	11.5996	10.1512	17.4575	17.0422	20.9583	1.66003	0.731211	1.90514e-10	2.55645e-09	centromere_partial	NA	NA	NA
PH01010962G0010	0.754093	1.07583	0.881821	2.11459	2.02247	2.19218	2.33401	1.22281	1.94627e-10	2.60944e-09	retrotransposon_unclassified	gi|944246260|gb|KQL10554.1|_hypothetical_protein_SETIT_005682mg_[Setaria_italica]	gi|241988074|dbj|AK335331.1|_Triticum_aestivum_cDNA,_clone:_WT012_K05,_cultivar:_Chinese_Spring	NA
PH01000062G1430	4.15744	5.86275	6.01709	10.9768	11.6568	9.83764	2.02473	1.01773	1.96278e-10	2.62936e-09	eukaryotic_translation_initiation_factor_3_subunit_(eif-3)-like	gi|573920391|ref|XP_006647798.1|_PREDICTED:_clustered_mitochondria_protein-like_[Oryza_brachyantha]	NA	NA
PH01003145G0100	37.7132	37.5759	34.6679	54.5236	56.1277	66.553	1.61158	0.688476	2.06364e-10	2.76098e-09	phosphatidylinositol_3-_and_4-kinase_family-like	gi|242093094|ref|XP_002437037.1|_hypothetical_protein_SORBIDRAFT_10g019340_[Sorghum_bicolor]_x0001_gi|241915260|gb|EER88404.1|_hypothetical_protein_SORBIDRAFT_10g019340_[Sorghum_bicolor]	NA	sp|Q9ZPY9|P4KG4_ARATH_Phosphatidylinositol_4-kinase_gamma_4_OS=Arabidopsis_thaliana_GN=PI4KG4_PE=1_SV=1
PH01001954G0410	3.21291	3.74052	3.39479	5.41074	5.69488	6.02278	1.6552	0.727007	2.08268e-10	2.78412e-09	1-phosphatidylinositol-3-phosphate_5-kinase-like	gi|125603613|gb|EAZ42938.1|_hypothetical_protein_OsJ_27527_[Oryza_sativa_Japonica_Group]	gi|960478279|ref|XM_003574525.3|_PREDICTED:_Brachypodium_distachyon_1-phosphatidylinositol-3-phosphate_5-kinase_FAB1A-like_(LOC100844095),_mRNA	NA
PH01001286G0020	2.16171	2.03127	2.21629	4.23496	3.75223	3.93026	1.85941	0.894844	2.13486e-10	2.85148e-09	protein_kinase	gi|573954312|ref|XP_006659405.1|_PREDICTED:_mitogen-activated_protein_kinase_kinase_kinase_NPK1-like_[Oryza_brachyantha]	gi|573954311|ref|XM_006659342.1|_PREDICTED:_Oryza_brachyantha_mitogen-activated_protein_kinase_kinase_kinase_NPK1-like_(LOC102707512),_mRNA	sp|O22042|M3K3_ARATH_Mitogen-activated_protein_kinase_kinase_kinase_3_OS=Arabidopsis_thaliana_GN=ANP3_PE=1_SV=1
PH01046991G0010	7.95824	6.91996	7.1968	13.7768	15.2982	12.3405	1.87612	0.907755	2.15017e-10	2.86952e-09	receptor-like_protein_kinase_1-like	gi|326496162|dbj|BAJ90702.1|_predicted_protein_[Hordeum_vulgare_subsp._vulgare]	NA	sp|Q9SJQ1|PXC1_ARATH_Leucine-rich_repeat_receptor-like_protein_kinase_PXC1_OS=Arabidopsis_thaliana_GN=PXC1_PE=2_SV=1
PH01003807G0140	2.52178	2.78763	1.97499	4.61217	4.26893	4.96271	1.90047	0.926357	2.218e-10	2.9563e-09	centromere_protein	gi|944078373|gb|KQK13725.1|_hypothetical_protein_BRADI_1g12067_[Brachypodium_distachyon]	gi|960450560|ref|XM_014898323.1|_PREDICTED:_Brachypodium_distachyon_uncharacterized_protein_At4g38062_(LOC100821351),_mRNA	sp|P0CB23|Y4862_ARATH_Uncharacterized_protein_At4g38062_OS=Arabidopsis_thaliana_GN=At4g38062_PE=4_SV=1
PH01001042G0030	3.12095	3.22061	3.17457	5.09624	5.18042	5.99775	1.71019	0.774159	2.23832e-10	2.98089e-09	transducin_family_expressed	gi|721606048|ref|XP_010229586.1|_PREDICTED:_uncharacterized_protein_LOC100838424_[Brachypodium_distachyon]_x0001_gi|944077740|gb|KQK13092.1|_hypothetical_protein_BRADI_1g08000_[Brachypodium_distachyon]	gi|960458728|ref|XM_010231284.2|_PREDICTED:_Brachypodium_distachyon_uncharacterized_LOC100838424_(LOC100838424),_mRNA	sp|F4I241|BUB33_ARATH_Mitotic_checkpoint_protein_BUB3.3_OS=Arabidopsis_thaliana_GN=BUB3.3_PE=2_SV=1
PH01000617G0250	6.36155	7.73354	6.74422	11.685	10.9799	12.5258	1.68867	0.755885	2.3282e-10	3.0954e-09	hypothetical_protein_OsI_38755	gi|474074184|gb|EMS54471.1|_hypothetical_protein_TRIUR3_33736_[Triticum_urartu]	gi|955716705|ref|XM_012844786.2|_PREDICTED:_Setaria_italica_protein_MODIFIER_OF_SNC1_1_(LOC101759168),_mRNA	sp|Q9SB63|MOS1_ARATH_Protein_MODIFIER_OF_SNC1_1_OS=Arabidopsis_thaliana_GN=MOS1_PE=1_SV=2
PH01001709G0310	4.50054	4.58316	4.20497	6.70195	7.31405	8.40003	1.68685	0.754335	2.36297e-10	3.1377e-09	phospholipid-translocating_p-type_flippase_family_expressed	gi|242041031|ref|XP_002467910.1|_hypothetical_protein_SORBIDRAFT_01g036200_[Sorghum_bicolor]_x0001_gi|241921764|gb|EER94908.1|_hypothetical_protein_SORBIDRAFT_01g036200_[Sorghum_bicolor]	gi|115452858|ref|NM_001056565.1|_Oryza_sativa_Japonica_Group_Os03g0334700_(Os03g0334700)_mRNA,_partial_cds_x0001_gi|32973558|dbj|AK063540.1|_Oryza_sativa_Japonica_Group_cDNA_clone:001-117-C05,_full_insert_sequence	NA
PH01000183G0570	2.96706	2.98992	3.01597	5.30089	4.87808	6.58544	1.86833	0.901748	2.39785e-10	3.18135e-09	auxin_response_factor_partial	gi|721672537|ref|XP_010237021.1|_PREDICTED:_auxin_response_factor_25-like_[Brachypodium_distachyon]_x0001_gi|944050154|gb|KQJ85792.1|_hypothetical_protein_BRADI_4g01730_[Brachypodium_distachyon]	gi|960487040|ref|XM_010238719.2|_PREDICTED:_Brachypodium_distachyon_auxin_response_factor_25-like_(LOC100841896),_mRNA	sp|Q2QM84|ARFY_ORYSJ_Auxin_response_factor_25_OS=Oryza_sativa_subsp._japonica_GN=ARF25_PE=2_SV=1
PH01000265G0410	184.321	196.527	182.045	272.306	307.499	300.175	1.56332	0.64461	2.46555e-10	3.26845e-09	60s_acidic_ribosomal_protein	gi|162463552|ref|NP_001105388.1|_acidic_ribosomal_protein_P2a-2_[Zea_mays]_x0001_gi|670429101|ref|XP_008655430.1|_PREDICTED:_acidic_ribosomal_protein_P2a-2_isoform_X1_[Zea_mays]_x0001_gi|4204372|gb|AAD11459.1|_acidic_ribosomal_protein_P2a-2_[Zea_mays]_x0001_gi|195636328|gb|ACG37632.1|_60S_acidic_ribosomal_protein_P2A_[Zea_mays]_x0001_gi|195639940|gb|ACG39438.1|_60S_acidic_ribosomal_protein_P2A_[Z…	gi|242375026|emb|FP095987.1|_Phyllostachys_edulis_cDNA_clone:_bphyst002h18,_full_insert_sequence	NA
PH01000451G0710	2.64173	2.7653	2.6571	4.82935	4.32143	5.9109	1.86774	0.901292	2.51563e-10	3.32929e-09	dnaj_heat_shock_n-terminal_domain-containing	gi|573947651|ref|XP_006656144.1|_PREDICTED:_uncharacterized_protein_LOC102714019_[Oryza_brachyantha]	NA	sp|O89114|DNJB5_MOUSE_DnaJ_homolog_subfamily_B_member_5_OS=Mus_musculus_GN=Dnajb5_PE=2_SV=1
PH01000053G0880	1.05304	1.2419	1.24572	2.0789	2.42136	2.51189	1.98047	0.985842	2.54604e-10	3.36533e-09	death_receptor_interacting_protein	gi|937940799|dbj|BAT15711.1|_Os12g0127650_[Oryza_sativa_Japonica_Group]	gi|297612587|ref|NM_001072587.2|_Oryza_sativa_Japonica_Group_Os12g0127600_(Os12g0127600)_mRNA,_complete_cds	NA
PH01000441G0440	14.0497	13.2367	14.1707	23.5376	25.0206	21.5512	1.69113	0.757989	2.56731e-10	3.39203e-09	glucose-6-phosphate_phosphate-_translocator_precursor	gi|326507260|dbj|BAJ95707.1|_predicted_protein_[Hordeum_vulgare_subsp._vulgare]	gi|115434783|ref|NM_001048685.1|_Oryza_sativa_Japonica_Group_Os01g0172100_(Os01g0172100)_mRNA,_complete_cds	NA
PH01002022G0260	3.06478	3.10719	3.18875	5.15245	5.00838	5.86956	1.71252	0.77612	2.60462e-10	3.43989e-09	leucine-rich_repeat_receptor-like_kinase	gi|242050778|ref|XP_002463133.1|_hypothetical_protein_SORBIDRAFT_02g038310_[Sorghum_bicolor]_x0001_gi|241926510|gb|EER99654.1|_hypothetical_protein_SORBIDRAFT_02g038310_[Sorghum_bicolor]	gi|326524423|dbj|AK369394.1|_Hordeum_vulgare_subsp._vulgare_mRNA_for_predicted_protein,_partial_cds,_clone:_NIASHv2090G08	NA
PH01000070G0070	14.0975	15.1852	13.2728	20.9244	23.9861	25.2427	1.64851	0.721163	2.69744e-10	3.55362e-09	70_kda_heat_shock_protein	NA	NA	NA
PH01001899G0250	8.4198	9.79616	8.64731	14.3104	14.1492	15.7292	1.64496	0.71805	2.78478e-10	3.66412e-09	auxin_response_factor_partial	gi|359359225|gb|AEV41129.1|_putative_auxin_response_factor_[Oryza_officinalis]	gi|115461243|ref|NM_001060757.1|_Oryza_sativa_Japonica_Group_Os04g0671900_(Os04g0671900)_mRNA,_complete_cds	sp|Q258Y5|ARFL_ORYSI_Auxin_response_factor_12_OS=Oryza_sativa_subsp._indica_GN=ARF12_PE=3_SV=1
PH01000090G0310	7.39652	7.7931	6.74197	13.0862	15.8998	12.1185	1.87422	0.906287	2.80908e-10	3.69458e-09	betaine_proline_transporter	gi|357125948|ref|XP_003564651.1|_PREDICTED:_GABA_transporter_1_[Brachypodium_distachyon]_x0001_gi|944075174|gb|KQK10658.1|_hypothetical_protein_BRADI_2g55430_[Brachypodium_distachyon]	gi|242383722|emb|FP092565.1|_Phyllostachys_edulis_cDNA_clone:_bphyem118p08,_full_insert_sequence	sp|F4HW02|GAT1_ARATH_GABA_transporter_1_OS=Arabidopsis_thaliana_GN=GAT1_PE=1_SV=1
PH01000416G0630	8.27209	10.2777	8.51596	14.7753	15.192	15.5917	1.68327	0.751268	2.88628e-10	3.79141e-09	argininosuccinate_lyase	gi|595795235|ref|XP_007200983.1|_hypothetical_protein_PRUPE_ppa004758mg_[Prunus_persica]_x0001_gi|462396383|gb|EMJ02182.1|_hypothetical_protein_PRUPE_ppa004758mg_[Prunus_persica]	NA	NA
PH01003299G0260	6.33563	6.48915	5.48112	10.7869	10.3798	10.6083	1.73578	0.795583	2.96675e-10	3.8955e-09	hypothetical_protein_OsJ_29402	gi|475460757|gb|EMT02027.1|_Zinc_finger_protein_346_[Aegilops_tauschii]	gi|242380163|emb|FP096336.1|_Phyllostachys_edulis_cDNA_clone:_bphylf042p05,_full_insert_sequence	sp|O64571|UBA1C_ARATH_UBP1-associated_proteins_1C_OS=Arabidopsis_thaliana_GN=UBA1C_PE=3_SV=2
PH01003771G0190	7.28044	5.83465	6.22997	12.2885	11.8851	10.4131	1.78788	0.838253	2.98052e-10	3.91197e-09	#NAME?	gi|573915644|ref|XP_006645473.1|_PREDICTED:_uncharacterized_protein_LOC102707730_[Oryza_brachyantha]	gi|116011361|dbj|AK241996.1|_Oryza_sativa_Japonica_Group_cDNA,_clone:_J075099P03,_full_insert_sequence	sp|Q8TQV6|MSRA_METAC_Peptide_methionine_sulfoxide_reductase_MsrA_OS=Methanosarcina_acetivorans_(strain_ATCC_35395_/_DSM_2834_/_JCM_12185_/_C2A)_GN=msrA_PE=3_SV=1
PH01001405G0390	12.9481	11.9887	13.5823	24.976	21.7011	24.8985	1.85818	0.893892	3.02661e-10	3.96917e-09	gnat_family_expressed	gi|357111754|ref|XP_003557676.1|_PREDICTED:_uncharacterized_N-acetyltransferase_p20_[Brachypodium_distachyon]_x0001_gi|944077416|gb|KQK12768.1|_hypothetical_protein_BRADI_1g05817_[Brachypodium_distachyon]	gi|326520987|dbj|AK361653.1|_Hordeum_vulgare_subsp._vulgare_mRNA_for_predicted_protein,_complete_cds,_clone:_NIASHv1145M24	sp|O31633|YJCK_BACSU_Putative_ribosomal-protein-alanine_acetyltransferase_OS=Bacillus_subtilis_(strain_168)_GN=yjcK_PE=3_SV=1
PH01000054G0580	16.8418	17.9919	17.9518	31.9778	34.3203	29.2679	1.81046	0.856357	3.03783e-10	3.98226e-09	triosephosphate_isomerase	gi|573914646|ref|XP_006644990.1|_PREDICTED:_triosephosphate_isomerase,_cytosolic-like_[Oryza_brachyantha]	gi|242387154|emb|FP099361.1|_Phyllostachys_edulis_cDNA_clone:_bphylf033k13,_full_insert_sequence	sp|P48491|TPIS_ARATH_Triosephosphate_isomerase,_cytosolic_OS=Arabidopsis_thaliana_GN=CTIMC_PE=1_SV=2
PH01001342G0160	9.68124	11.9169	10.1037	16.2033	17.1437	19.104	1.65451	0.726403	3.07004e-10	4.02281e-09	3-hydroxyisobutyrate_mitochondrial_precursor	gi|115467448|ref|NP_001057323.1|_Os06g0258900_[Oryza_sativa_Japonica_Group]_x0001_gi|52077150|dbj|BAD46196.1|_putative_fructose/tagatose_bisphosphate_aldolase_[Oryza_sativa_Japonica_Group]_x0001_gi|113595363|dbj|BAF19237.1|_Os06g0258900_[Oryza_sativa_Japonica_Group]_x0001_gi|215695410|dbj|BAG90601.1|_unnamed_protein_product_[Oryza_sativa_Japonica_Group]_x0001_gi|222635346|gb|EEE65478.1|_hypotheti…	gi|241987173|dbj|AK334430.1|_Triticum_aestivum_cDNA,_clone:_WT009_L14,_cultivar:_Chinese_Spring	sp|Q83QY5|GATY_SHIFL_D-tagatose-1,6-bisphosphate_aldolase_subunit_GatY_OS=Shigella_flexneri_GN=gatY_PE=3_SV=4
PH01000087G1520	12.2502	13.6434	10.3557	20.606	19.8973	25.9426	1.83302	0.874223	3.10496e-10	4.06689e-09	amine_partial	gi|573941221|ref|XP_006653005.1|_PREDICTED:_probable_polyamine_oxidase_4-like_[Oryza_brachyantha]	NA	NA
PH01000618G0330	1.08641	1.34227	1.0404	2.1274	2.19588	2.35146	1.92407	0.944158	3.10724e-10	4.0682e-09	high-affinity_potassium_transporter	NA	NA	NA
PH01000055G2030	6.59522	6.69562	6.67633	10.8702	11.4842	12.4978	1.74548	0.803621	3.1656e-10	4.1412e-09	chs2_orysj_ame:_full=chalcone_synthase_2_short=_2_ame:_full=naregenin-chalcone_synthase	NA	NA	NA
PH01167425G0010	90.3721	85.4676	65.8106	135.667	144.178	159.669	1.8188	0.862989	3.18791e-10	4.16735e-09	glutathione_s-transferase	gi|194701722|gb|ACF84945.1|_unknown_[Zea_mays]	gi|242381946|emb|FP096932.1|_Phyllostachys_edulis_cDNA_clone:_bphyem127b08,_full_insert_sequence	NA
PH01004857G0140	1.63395	2.02021	2.10248	4.29137	3.7114	4.84785	2.23231	1.15854	3.22559e-10	4.21448e-09	gtpase_activator	gi|357125746|ref|XP_003564551.1|_PREDICTED:_TBC1_domain_family_member_8B-like_[Brachypodium_distachyon]_x0001_gi|944074979|gb|KQK10463.1|_hypothetical_protein_BRADI_2g54230_[Brachypodium_distachyon]	gi|297597915|ref|NM_001051259.2|_Oryza_sativa_Japonica_Group_Os01g0835000_(Os01g0835000)_mRNA,_partial_cds	NA
PH01001759G0130	3.12111	2.87527	3.13716	5.8815	5.05009	6.21597	1.87743	0.908756	3.25655e-10	4.24968e-09	leucine_zipper-containing_protein	gi|573961147|ref|XP_006662750.1|_PREDICTED:_exocyst_complex_component_EXO70A1-like_[Oryza_brachyantha]	gi|115484278|ref|NM_001072333.1|_Oryza_sativa_Japonica_Group_Os11g0157400_(Os11g0157400)_mRNA,_complete_cds	NA
PH01002683G0200	8.43508	10.1646	9.4941	16.6491	16.8559	17.1352	1.80254	0.850032	3.26344e-10	4.25693e-09	annexin_p35	gi|960480214|ref|XP_003574497.2|_PREDICTED:_annexin_D5-like_isoform_X1_[Brachypodium_distachyon]_x0001_gi|944062740|gb|KQJ98330.1|_hypothetical_protein_BRADI_3g36240_[Brachypodium_distachyon]	gi|38606204|gb|AY462115.1|_Triticum_aestivum_annexin_mRNA,_complete_cds	sp|Q9C9X3|ANXD5_ARATH_Annexin_D5_OS=Arabidopsis_thaliana_GN=ANN5_PE=2_SV=2
PH01002409G0320	0.816906	0.893637	1.03081	2.41567	1.9526	2.48922	2.5015	1.32279	3.30379e-10	4.30781e-09	transporter-like_protein	gi|670420203|ref|XP_008650920.1|_PREDICTED:_hypothetical_protein_isoform_X1_[Zea_mays]	gi|212722511|ref|NM_001138828.1|_Zea_mays_uncharacterized_LOC100193741_(LOC100193741),_mRNA_x0001_gi|194694019|gb|BT036089.1|_Zea_mays_full-length_cDNA_clone_ZM_BFb0094P13_mRNA,_complete_cds	NA
PH01000633G0240	6.47837	6.25086	5.9607	9.28158	11.4798	12.8543	1.7986	0.84687	3.36242e-10	4.38245e-09	beta-galactosidase_expressed	gi|475469968|gb|EMT02336.1|_Beta-galactosidase_2_[Aegilops_tauschii]	NA	NA
PH01000184G1020	8.14174	8.55119	7.06595	12.4947	12.911	13.4382	1.63492	0.709224	3.39575e-10	4.42407e-09	skip_interacting_protein_partial	NA	NA	NA
PH01000975G0130	1.91099	2.35059	1.53181	4.11086	4.07089	4.10476	2.12078	1.0846	3.45091e-10	4.49042e-09	villin-_expressed	gi|944245373|gb|KQL09667.1|_hypothetical_protein_SETIT_005808mg_[Setaria_italica]	gi|960481103|ref|XM_010236202.2|_PREDICTED:_Brachypodium_distachyon_villin-4-like_(LOC100822654),_mRNA	NA
PH01003081G0050	8.57186	6.67878	7.38615	14.2777	12.9485	13.7585	1.81053	0.856416	3.46393e-10	4.50552e-09	hsf-type_dna-binding_domain_containing_expressed	gi|115446447|ref|NP_001047003.1|_Os02g0527300_[Oryza_sativa_Japonica_Group]_x0001_gi|75259113|sp|Q6H6Q7.1|HSFA3_ORYSJ_RecName:_Full=Heat_stress_transcription_factor_A-3;_AltName:_Full=Heat_stress_transcription_factor_7;_Short=OsHsf-07_x0001_gi|49388295|dbj|BAD25410.1|_putative_heat_stress_transcription_factor_[Oryza_sativa_Japonica_Group]_x0001_gi|49388465|dbj|BAD25592.1|_putative_heat_stress_tra…	gi|573919425|ref|XM_006647264.1|_PREDICTED:_Oryza_brachyantha_heat_stress_transcription_factor_A-3-like_(LOC102703278),_mRNA	sp|Q6H6Q7|HSFA3_ORYSJ_Heat_stress_transcription_factor_A-3_OS=Oryza_sativa_subsp._japonica_GN=HSFA3_PE=2_SV=1
PH01000423G0270	7.6529	11.0154	8.25907	19.1068	17.574	19.2283	2.07629	1.05401	3.60754e-10	4.68656e-09	hypothetical_protein_OsI_20598	NA	NA	NA
PH01001526G0360	5.03123	4.90344	4.49843	8.62445	8.56472	7.26602	1.69438	0.76076	3.81574e-10	4.94692e-09	idn3_protein_isoform_a	NA	gi|960458259|ref|XM_014897208.1|_PREDICTED:_Brachypodium_distachyon_nipped-B-like_protein_(LOC100829557),_transcript_variant_X3,_mRNA	sp|F5HSE3|NIPLA_DANRE_Nipped-B-like_protein_A_OS=Danio_rerio_GN=nipbla_PE=2_SV=1
PH01006790G0040	0.559106	0.548892	1.05825	2.53166	2.75764	2.15798	3.43787	1.78151	3.90385e-10	5.05497e-09	cell_death_associated_protein	gi|346703252|emb|CBX25350.1|_hypothetical_protein_[Oryza_brachyantha]	NA	sp|Q9LFR7|CXE17_ARATH_Probable_carboxylesterase_17_OS=Arabidopsis_thaliana_GN=CXE17_PE=2_SV=1
PH01002796G0150	0.0858106	0.0902604	0	0.594727	0.61044	0.915167	12.0425	3.59006	3.92468e-10	5.07987e-09	glycosyltransferase-like_protein	gi|514800513|ref|XP_004975181.1|_PREDICTED:_crocetin_glucosyltransferase_2-like_[Setaria_italica]	gi|242383853|emb|FP092696.1|_Phyllostachys_edulis_cDNA_clone:_bphylf045n03,_full_insert_sequence	sp|O22822|U74F2_ARATH_UDP-glycosyltransferase_74F2_OS=Arabidopsis_thaliana_GN=UGT74F2_PE=1_SV=1
PH01002424G0100	2.74578	3.11431	3.09559	4.98956	4.84172	5.80245	1.74568	0.803788	3.9555e-10	5.11768e-09	ubiquitin-activating_enzyme_e1_expressed	gi|242047044|ref|XP_002461268.1|_hypothetical_protein_SORBIDRAFT_02g043880_[Sorghum_bicolor]_x0001_gi|241924645|gb|EER97789.1|_hypothetical_protein_SORBIDRAFT_02g043880_[Sorghum_bicolor]	gi|115474252|ref|NM_001067260.1|_Oryza_sativa_Japonica_Group_Os07g0692900_(Os07g0692900)_mRNA,_complete_cds	sp|P31252|UBE13_WHEAT_Ubiquitin-activating_enzyme_E1_3_OS=Triticum_aestivum_GN=UBA3_PE=1_SV=1
PH01000046G1870	0.375217	0.394675	0.207141	1.14423	1.13887	1.52445	3.89705	1.96238	4.05474e-10	5.24181e-09	ctp_synthase	NA	gi|960470847|ref|XM_003567803.3|_PREDICTED:_Brachypodium_distachyon_CTP_synthase_(LOC100834103),_mRNA	NA
PH01000154G0220	3.33422	3.73339	3.35054	7.45435	6.07002	8.57576	2.12131	1.08496	4.07826e-10	5.2658e-09	hypothetical_protein	gi|474381164|gb|EMS64583.1|_hypothetical_protein_TRIUR3_22245_[Triticum_urartu]	gi|242041486|ref|XM_002468093.1|_Sorghum_bicolor_hypothetical_protein,_mRNA	NA
PH01000529G0230	24.9029	23.5357	21.5743	35.2401	36.3827	40.5838	1.60266	0.680466	4.22171e-10	5.44437e-09	lstk-1-like_kinase	NA	NA	NA
PH01000316G0790	21.8387	21.4883	18.608	33.2312	32.1855	33.0843	1.59039	0.669384	4.23191e-10	5.45533e-09	dicer-like_protein	gi|218189575|gb|EEC72002.1|_hypothetical_protein_OsI_04862_[Oryza_sativa_Indica_Group]	NA	NA
PH01000138G1130	2.71208	2.57969	3.17656	4.81392	5.29768	6.13669	1.91871	0.940138	4.23757e-10	5.46041e-09	gras_family_transcription_factor_containing_expressed	NA	NA	NA
PH01000706G0500	2.36326	3.65034	3.34978	8.14526	7.81521	5.6766	2.31082	1.2084	4.24595e-10	5.46899e-09	translocated_promoter_region-like	gi|721668726|ref|XP_010236135.1|_PREDICTED:_nuclear-pore_anchor_isoform_X2_[Brachypodium_distachyon]_x0001_gi|944066388|gb|KQK01979.1|_hypothetical_protein_BRADI_3g59627_[Brachypodium_distachyon]	NA	NA
PH01000450G0220	26.1722	25.4133	24.9945	41.0494	39.5022	38.2336	1.55113	0.633316	4.3595e-10	5.6107e-09	vacuolar_sorting_receptor_1_expressed	gi|242093848|ref|XP_002437414.1|_hypothetical_protein_SORBIDRAFT_10g026544_[Sorghum_bicolor]_x0001_gi|241915637|gb|EER88781.1|_hypothetical_protein_SORBIDRAFT_10g026544_[Sorghum_bicolor]	NA	NA
PH01002227G0070	3.44136	3.42171	2.74441	5.17365	5.46867	6.57348	1.79192	0.841504	4.43381e-10	5.69481e-09	retrotransposon_ty1-copia_subclass	gi|115467298|ref|NP_001057248.1|_Os06g0237300_[Oryza_sativa_Japonica_Group]_x0001_gi|51535807|dbj|BAD37892.1|_putative_pollen-specific_LIM_domain_protein_[Oryza_sativa_Japonica_Group]_x0001_gi|113595288|dbj|BAF19162.1|_Os06g0237300_[Oryza_sativa_Japonica_Group]_x0001_gi|937922049|dbj|BAS96966.1|_Os06g0237300_[Oryza_sativa_Japonica_Group]	gi|960458113|ref|XM_010229507.2|_PREDICTED:_Brachypodium_distachyon_enolase-phosphatase_E1-like_(LOC100828952),_mRNA	NA
PH01000869G0470	6.75367	7.19584	7.67916	14.1786	11.7545	12.0213	1.75482	0.811322	4.52239e-10	5.80623e-09	protein_kinase	NA	NA	NA
PH01007418G0030	2.03116	2.13019	1.9421	3.87024	3.27347	4.30872	1.87639	0.907956	4.60548e-10	5.90813e-09	histone-lysine_n-methyltransferase	gi|193848505|gb|ACF22696.1|_set_domain_protein_[Brachypodium_distachyon]	gi|960478924|ref|XM_003572815.3|_PREDICTED:_Brachypodium_distachyon_histone-lysine_N-methyltransferase_SUVR5_(LOC100839617),_transcript_variant_X2,_mRNA	sp|O64827|SUVR5_ARATH_Histone-lysine_N-methyltransferase_SUVR5_OS=Arabidopsis_thaliana_GN=SUVR5_PE=1_SV=3
PH01001381G0150	2.79212	3.10966	3.58366	6.50103	7.1661	5.42173	2.01244	1.00895	4.615e-10	5.91796e-09	mrp-like_abc_transporter	NA	NA	NA
PH01002653G0160	3.25071	3.25645	4.21175	14.3761	12.113	9.19781	3.32934	1.73524	4.77229e-10	6.11226e-09	mdr-like_abc_transporter	gi|721643634|ref|XP_010232184.1|_PREDICTED:_ABC_transporter_B_family_member_4-like_isoform_X2_[Brachypodium_distachyon]_x0001_gi|944073837|gb|KQK09321.1|_hypothetical_protein_BRADI_2g47330_[Brachypodium_distachyon]	NA	sp|Q9M0M2|AB9B_ARATH_ABC_transporter_B_family_member_9_OS=Arabidopsis_thaliana_GN=ABCB9_PE=3_SV=2
PH01001170G0360	31.151	28.5473	31.3077	45.3619	48.1604	49.9164	1.57615	0.656401	4.7917e-10	6.13466e-09	peroxidase	gi|357128119|ref|XP_003565723.1|_PREDICTED:_peroxidase_5-like_[Brachypodium_distachyon]_x0001_gi|944068707|gb|KQK04191.1|_hypothetical_protein_BRADI_2g12228_[Brachypodium_distachyon]	gi|960468718|ref|XM_003565675.3|_PREDICTED:_Brachypodium_distachyon_peroxidase_5-like_(LOC100837468),_mRNA	NA
PH01001315G0280	1.13351	1.50957	1.19443	2.20057	2.36712	2.56386	1.85838	0.894046	4.80364e-10	6.14747e-09	lysosomal_trafficking_regulator_2	gi|38345586|emb|CAE01863.2|_OSJNBb0012E24.4_[Oryza_sativa_Japonica_Group]	gi|960492658|ref|XM_014895847.1|_PREDICTED:_Brachypodium_distachyon_BEACH_domain-containing_protein_C2_(LOC100825574),_transcript_variant_X2,_mRNA	sp|F4IG73|BCHC2_ARATH_BEACH_domain-containing_protein_C2_OS=Arabidopsis_thaliana_GN=BCHC2_PE=1_SV=1
PH01000867G0210	7.02797	8.41141	8.02221	13.0867	13.6329	12.5056	1.67189	0.741478	5.02834e-10	6.42726e-09	zinc_finger_(ccch-type)	gi|357145499|ref|XP_003573663.1|_PREDICTED:_uncharacterized_protein_LOC100845409_[Brachypodium_distachyon]_x0001_gi|944060355|gb|KQJ95945.1|_hypothetical_protein_BRADI_3g19870_[Brachypodium_distachyon]	gi|960479943|ref|XM_003573615.3|_PREDICTED:_Brachypodium_distachyon_uncharacterized_LOC100845409_(LOC100845409),_mRNA	sp|A7SBN6|ZGPAT_NEMVE_Zinc_finger_CCCH-type_with_G_patch_domain-containing_protein_OS=Nematostella_vectensis_GN=v1g244155_PE=3_SV=1
PH01000257G0480	1.52678	1.22731	0.99852	2.68413	2.96697	3.70671	2.49368	1.31827	5.04303e-10	6.44344e-09	aluminum-activated_malate_transporter-like	NA	NA	NA
PH01001358G0530	1.00775	1.45683	1.46726	2.32098	3.04405	3.24398	2.18956	1.13064	5.04778e-10	6.44692e-09	hypothetical_protein_OsI_30342	gi|835924767|ref|XP_012698909.1|_PREDICTED:_uncharacterized_protein_LOC101754000_isoform_X2_[Setaria_italica]	gi|115477911|ref|NM_001069086.1|_Oryza_sativa_Japonica_Group_Os09g0101800_(Os09g0101800)_mRNA,_complete_cds	NA
PH01022927G0010	8.58106	7.22083	4.64055	16.1992	14.5343	16.6847	2.3196	1.21387	5.14591e-10	6.56106e-09	eukaryotic_translation_initiation_factor_1a	gi|514711532|ref|XP_004952302.1|_PREDICTED:_eukaryotic_translation_initiation_factor_1A-like_[Setaria_italica]	gi|573919150|ref|XM_006647129.1|_PREDICTED:_Oryza_brachyantha_eukaryotic_translation_initiation_factor_1A-like_(LOC102709901),_mRNA	sp|P47815|IF1A_WHEAT_Eukaryotic_translation_initiation_factor_1A_OS=Triticum_aestivum_PE=1_SV=2
PH01002724G0250	6.65418	7.07852	5.73185	10.8952	9.94221	12.0082	1.68746	0.754853	5.14746e-10	6.56106e-09	rubisco_subunit_binding-protein_beta_subunit-like	gi|573913682|ref|XP_006644521.1|_PREDICTED:_uncharacterized_protein_LOC102707720_[Oryza_brachyantha]	gi|573913681|ref|XM_006644458.1|_PREDICTED:_Oryza_brachyantha_uncharacterized_LOC102707720_(LOC102707720),_mRNA	NA
PH01000968G0440	22.8221	20.0046	21.2127	38.252	43.2938	33.0561	1.78955	0.839599	5.173e-10	6.59085e-09	udp-glycosyltransferase_85a8	NA	NA	NA
PH01004489G0070	2.81949	3.42196	2.65121	5.46147	6.68577	7.21454	2.17728	1.12252	5.1869e-10	6.60338e-09	phd-finger_family_expressed	gi|108862589|gb|ABA97690.2|_PHD-finger_family_protein,_expressed_[Oryza_sativa_Japonica_Group]	gi|835934796|ref|XM_012844021.1|_PREDICTED:_Setaria_italica_uncharacterized_LOC101759939_(LOC101759939),_transcript_variant_X3,_mRNA	NA
PH01000358G0570	11.3741	11.0073	9.97623	19.0242	17.0397	17.5632	1.65732	0.728852	5.24119e-10	6.66448e-09	no_apical_meristem	gi|475608535|gb|EMT27068.1|_NAC_domain-containing_protein_8_[Aegilops_tauschii]	NA	NA
PH01000560G0030	5.35403	5.26359	4.51224	8.97363	9.06135	11.836	1.9743	0.981345	5.38184e-10	6.83786e-09	isco_subunit_binding-protein_alpha_chloroplast_expressed	gi|193210679|ref|NP_001122723.1|_Heat_Shock_Protein_[Caenorhabditis_elegans]_x0001_gi|351051141|emb|CCD73758.1|_Heat_Shock_Protein_[Caenorhabditis_elegans]	NA	NA
PH01004867G0080	8.33797	10.7155	8.49048	14.2309	15.8942	16.5809	1.69569	0.761872	5.38882e-10	6.84399e-09	e3_ubiquitin_protein_ligase_expressed	gi|357150723|ref|XP_003575554.1|_PREDICTED:_E3_ubiquitin-protein_ligase_UPL1_[Brachypodium_distachyon]_x0001_gi|944051201|gb|KQJ86839.1|_hypothetical_protein_BRADI_4g07997_[Brachypodium_distachyon]	gi|960486492|ref|XM_003575506.3|_PREDICTED:_Brachypodium_distachyon_E3_ubiquitin-protein_ligase_UPL1_(LOC100821130),_mRNA	sp|Q8GY23|UPL1_ARATH_E3_ubiquitin-protein_ligase_UPL1_OS=Arabidopsis_thaliana_GN=UPL1_PE=1_SV=3
PH01001846G0070	2.27471	2.06426	2.37435	5.06963	4.94973	5.09657	2.25164	1.17097	6.12001e-10	7.74787e-09	orphan_1	NA	NA	NA
PH01000214G0170	30.0355	30.6723	35.7254	62.943	55.7713	49.6787	1.74621	0.80423	6.22167e-10	7.86405e-09	flavonol_glucosyltransferase	gi|357130912|ref|XP_003567088.1|_PREDICTED:_anthocyanidin_5,3-O-glucosyltransferase-like_[Brachypodium_distachyon]_x0001_gi|944074129|gb|KQK09613.1|_hypothetical_protein_BRADI_2g49120_[Brachypodium_distachyon]	gi|960464350|ref|XM_003567040.3|_PREDICTED:_Brachypodium_distachyon_anthocyanidin_5,3-O-glucosyltransferase-like_(LOC100840414),_mRNA	NA
PH01002023G0130	1.27706	1.02578	1.09872	3.17561	2.5988	2.21691	2.34931	1.23224	6.24226e-10	7.88694e-09	embryogenesis_transmembrane	gi|960452616|ref|XP_014757524.1|_PREDICTED:_uncharacterized_protein_LOC100824248_[Brachypodium_distachyon]	gi|326532115|dbj|AK370233.1|_Hordeum_vulgare_subsp._vulgare_mRNA_for_predicted_protein,_partial_cds,_clone:_NIASHv2107G03	NA
PH01000797G0820	1.95931	1.91011	1.80903	4.90182	3.58085	4.65972	2.31444	1.21066	6.35925e-10	8.022e-09	rrm-containing_expressed	NA	NA	NA
PH01000251G0580	12.6391	13.3627	11.7569	19.9753	19.212	24.4903	1.68643	0.753976	6.37173e-10	8.03454e-09	transposon_mutator_sub-_expressed	NA	NA	NA
PH01000066G1040	1.97364	1.94784	1.6526	3.2874	3.62847	4.55378	2.05767	1.04101	6.38428e-10	8.04718e-09	phosphatidylinositol-4-phosphate_5-kinase_family_expressed	NA	NA	NA
PH01000242G1240	4.456	4.93517	4.90182	7.26351	7.8182	8.66351	1.66132	0.73233	6.4733e-10	8.15616e-09	constitutive_photomorphogenesis_1	gi|218197299|gb|EEC79726.1|_hypothetical_protein_OsI_21053_[Oryza_sativa_Indica_Group]	NA	sp|Q9SYX2|SPA1_ARATH_Protein_SUPPRESSOR_OF_PHYA-105_1_OS=Arabidopsis_thaliana_GN=SPA1_PE=1_SV=1
PH01000070G0450	14.4044	15.6641	13.0033	22.0414	21.9609	24.4896	1.59018	0.669193	6.57621e-10	8.28254e-09	bri1-kd_interacting_protein_103	NA	gi|960486841|ref|XM_014902726.1|_PREDICTED:_Brachypodium_distachyon_uncharacterized_LOC100833823_(LOC100833823),_transcript_variant_X2,_mRNA	NA
PH01002214G0090	83.7773	78.0214	82.2833	120.086	124.599	123.381	1.50796	0.592601	6.70168e-10	8.4272e-09	udp-glucuronic_acid_decarboxylase	gi|514751334|ref|XP_004962322.1|_PREDICTED:_UDP-glucuronic_acid_decarboxylase_2_[Setaria_italica]_x0001_gi|944251572|gb|KQL15835.1|_hypothetical_protein_SETIT_022041mg_[Setaria_italica]	gi|242383357|emb|FP097553.1|_Phyllostachys_edulis_cDNA_clone:_bphyem207c16,_full_insert_sequence	NA
PH01005966G0040	8.92603	5.98107	7.66526	16.4053	15.3336	14.7075	2.05767	1.04101	6.81927e-10	8.56829e-09	zinc_c2h2_type_family_expressed	gi|573925380|ref|XP_006650238.1|_PREDICTED:_zinc_finger_protein_1-like_[Oryza_brachyantha]	gi|242386617|emb|FP094070.1|_Phyllostachys_edulis_cDNA_clone:_bphyem106f16,_full_insert_sequence	NA
PH01000374G0830	10.4718	10.8672	10.0299	16.4223	16.9094	16.5391	1.58981	0.668858	6.85155e-10	8.60206e-09	gras_family_transcription_factor_containing_expressed	gi|514784231|ref|XP_004970541.1|_PREDICTED:_scarecrow-like_protein_9_[Setaria_italica]	gi|835982977|ref|XM_004970484.2|_PREDICTED:_Setaria_italica_scarecrow-like_protein_9_(LOC101761908),_mRNA	NA
PH01000173G0220	1.89254	2.02227	1.44517	3.63656	4.01757	3.56993	2.09405	1.0663	7.34062e-10	9.18704e-09	hypothetical_protein_OsI_09018	gi|218191613|gb|EEC74040.1|_hypothetical_protein_OsI_09018_[Oryza_sativa_Indica_Group]	gi|960480622|ref|XM_003573018.3|_PREDICTED:_Brachypodium_distachyon_uncharacterized_LOC100836262_(LOC100836262),_mRNA	NA
PH01002967G0190	21.0334	21.8275	21.0352	31.1614	34.8195	36.9429	1.6108	0.687776	7.55004e-10	9.44542e-09	homeobox_protein	gi|514724124|ref|XP_004955415.1|_PREDICTED:_homeobox_protein_rough_sheath_1-like_[Setaria_italica]	gi|242386586|emb|FP094039.1|_Phyllostachys_edulis_cDNA_clone:_bphyem209e11,_full_insert_sequence	sp|O80416|KNOSC_ORYSJ_Homeobox_protein_knotted-1-like_12_OS=Oryza_sativa_subsp._japonica_GN=OSH15_PE=2_SV=1
PH01001881G0400	0.287225	0.374052	0.0809	1.09961	1.03136	0.854373	4.02241	2.00806	7.69356e-10	9.62118e-09	hypothetical_protein_OsI_00621	gi|475567104|gb|EMT15190.1|_hypothetical_protein_F775_52134_[Aegilops_tauschii]	NA	NA
PH01002291G0280	0.331705	0.232604	0.348799	1.73698	1.62556	1.12305	4.91245	2.29644	7.73613e-10	9.66818e-09	2og-fe_oxygenase_family_expressed	gi|326520938|dbj|BAJ92832.1|_predicted_protein_[Hordeum_vulgare_subsp._vulgare]_x0001_gi|326522801|dbj|BAJ88446.1|_predicted_protein_[Hordeum_vulgare_subsp._vulgare]	gi|960476806|ref|XM_003575365.3|_PREDICTED:_Brachypodium_distachyon_gibberellin_2-beta-dioxygenase_8-like_(LOC100844598),_mRNA	sp|O49561|G2OX8_ARATH_Gibberellin_2-beta-dioxygenase_8_OS=Arabidopsis_thaliana_GN=GA2OX8_PE=1_SV=2
PH01001382G0320	18.1487	17.848	16.9714	27.8315	25.6244	28.2586	1.54271	0.625466	7.8861e-10	9.83488e-09	phd-finger_family_expressed	gi|115452537|ref|NP_001049869.1|_Os03g0302200_[Oryza_sativa_Japonica_Group]_x0001_gi|108707699|gb|ABF95494.1|_PHD-finger_family_protein,_expressed_[Oryza_sativa_Japonica_Group]_x0001_gi|108707700|gb|ABF95495.1|_PHD-finger_family_protein,_expressed_[Oryza_sativa_Japonica_Group]_x0001_gi|108707701|gb|ABF95496.1|_PHD-finger_family_protein,_expressed_[Oryza_sativa_Japonica_Group]_x0001_gi|113548340|d…	gi|115452536|ref|NM_001056404.1|_Oryza_sativa_Japonica_Group_Os03g0302200_(Os03g0302200)_mRNA,_complete_cds	sp|A6H619|PHRF1_MOUSE_PHD_and_RING_finger_domain-containing_protein_1_OS=Mus_musculus_GN=Phrf1_PE=1_SV=2
PH01001425G0150	11.3885	11.6302	11.3796	18.4171	16.6489	20.0184	1.60137	0.679307	8.30294e-10	1.03304e-08	OSJNba0093F12.13	gi|357168345|ref|XP_003581602.1|_PREDICTED:_uncharacterized_protein_LOC100837655_isoform_X1_[Brachypodium_distachyon]_x0001_gi|944048719|gb|KQJ84360.1|_hypothetical_protein_BRADI_5g20315_[Brachypodium_distachyon]_x0001_gi|944048720|gb|KQJ84361.1|_hypothetical_protein_BRADI_5g20315_[Brachypodium_distachyon]	gi|836007920|ref|XM_004976615.2|_PREDICTED:_Setaria_italica_titin-like_(LOC101764807),_mRNA	NA
PH01001659G0150	32.6701	33.0686	32.0576	53.706	49.1902	49.0926	1.55414	0.636113	8.38779e-10	1.04319e-08	ccdc49_partial	gi|475489187|gb|EMT03416.1|_hypothetical_protein_F775_08332_[Aegilops_tauschii]	gi|960482097|ref|XM_003574666.3|_PREDICTED:_Brachypodium_distachyon_pre-mRNA-splicing_factor_CWC25_homolog_(LOC100836983),_mRNA	sp|Q9Y805|CWC25_SCHPO_Pre-mRNA-splicing_factor_cwf25_OS=Schizosaccharomyces_pombe_(strain_972_/_ATCC_24843)_GN=cwf25_PE=1_SV=1
PH01000501G0070	0.537046	0.784576	0.600018	1.86105	1.99512	1.86374	2.97658	1.57365	8.6245e-10	1.07137e-08	udp-glycosyltransferase_85a8	gi|474377088|gb|EMS64266.1|_UDP-glycosyltransferase_85A2_[Triticum_urartu]	gi|326532985|dbj|AK358124.1|_Hordeum_vulgare_subsp._vulgare_mRNA_for_predicted_protein,_complete_cds,_clone:_NIASHv1069G09	NA
PH01006019G0010	9.7252	10.2295	10.7151	20.8815	20.0767	18.4486	1.93698	0.953807	8.69987e-10	1.08031e-08	auxin-induced_-like_protein	gi|414870270|tpg|DAA48827.1|_TPA:_SAUR33-auxin-responsive_SAUR_family_member_[Zea_mays]	gi|242385598|emb|FP098601.1|_Phyllostachys_edulis_cDNA_clone:_bphyst037h17,_full_insert_sequence	sp|Q9LTV3|SAU72_ARATH_Auxin-responsive_protein_SAUR72_OS=Arabidopsis_thaliana_GN=SAUR72_PE=2_SV=1
PH01001922G0220	2.46235	2.693	2.20917	4.42562	4.17829	5.50686	1.91605	0.938133	8.87545e-10	1.09997e-08	phosphatase_(with_alternative_splicing)	gi|475599415|gb|EMT24230.1|_Type_I_inositol-1,4,5-trisphosphate_5-phosphatase_CVP2_[Aegilops_tauschii]	gi|242038626|ref|XM_002466663.1|_Sorghum_bicolor_hypothetical_protein,_mRNA	sp|Q0WQ41|IP5P7_ARATH_Type_IV_inositol_polyphosphate_5-phosphatase_7_OS=Arabidopsis_thaliana_GN=IP5P7_PE=1_SV=1
PH01005029G0040	0.566055	0.357245	0.178568	1.62157	1.50334	1.55236	4.24486	2.08572	9.09947e-10	1.12685e-08	auxin-induced_protein_expressed	NA	gi|242382832|emb|FP092074.1|_Phyllostachys_edulis_cDNA_clone:_bphyem205c02,_full_insert_sequence	sp|Q7XT99|AKR2_ORYSJ_Probable_aldo-keto_reductase_2_OS=Oryza_sativa_subsp._japonica_GN=Os04g0338000_PE=2_SV=2
PH01000042G2270	20.5609	21.6452	22.1895	37.81	38.2712	31.9802	1.67809	0.746816	9.32079e-10	1.15381e-08	unnamed_protein_product	gi|215769016|dbj|BAH01245.1|_unnamed_protein_product_[Oryza_sativa_Japonica_Group]_x0001_gi|937917310|dbj|BAS92228.1|_Os05g0144200_[Oryza_sativa_Japonica_Group]	gi|116011637|dbj|AK242272.1|_Oryza_sativa_Japonica_Group_cDNA,_clone:_J075187B20,_full_insert_sequence	sp|O22892|GSR2_ARATH_Uncharacterized_protein_At2g40430_OS=Arabidopsis_thaliana_GN=At2g40430_PE=1_SV=2
PH01001112G0510	0.647096	0.635275	0.484817	1.61454	1.53444	1.67602	2.73032	1.44907	9.33149e-10	1.15469e-08	zinc_c3hc4_type_family_protein	gi|573914343|ref|XP_006644841.1|_PREDICTED:_putative_E3_ubiquitin-protein_ligase_RING1a-like_[Oryza_brachyantha]	gi|115440474|ref|NM_001051052.1|_Oryza_sativa_Japonica_Group_Os01g0796700_(Os01g0796700)_mRNA,_complete_cds	NA
PH01001638G0130	3.3588	3.91255	3.91866	6.23334	6.29271	7.41524	1.78206	0.833547	9.46239e-10	1.16952e-08	anthocyanin_regulatory_lc_protein	gi|474425049|gb|EMS67677.1|_hypothetical_protein_TRIUR3_13313_[Triticum_urartu]	gi|960457158|ref|XM_014897026.1|_PREDICTED:_Brachypodium_distachyon_transcription_factor_EMB1444-like_(LOC100839971),_mRNA	sp|Q7XJU0|LHWL2_ARATH_Transcription_factor_bHLH157_OS=Arabidopsis_thaliana_GN=BHLH157_PE=2_SV=1
PH01002954G0120	5.30399	6.38163	5.04162	9.08046	9.50571	10.4344	1.73493	0.794876	9.4785e-10	1.17105e-08	u-box_domain_containing_expressed	gi|357154713|ref|XP_003576876.1|_PREDICTED:_U-box_domain-containing_protein_33-like_[Brachypodium_distachyon]_x0001_gi|944055983|gb|KQJ91621.1|_hypothetical_protein_BRADI_4g38700_[Brachypodium_distachyon]	gi|960485686|ref|XM_003576828.3|_PREDICTED:_Brachypodium_distachyon_U-box_domain-containing_protein_33-like_(LOC100826586),_mRNA	NA
PH01000073G0850	3.53766	3.19885	2.4963	6.62429	7.06421	7.75384	2.32241	1.21562	9.49416e-10	1.17253e-08	zinc_c2h2_type_family_expressed	gi|115473091|ref|NP_001060144.1|_Os07g0588600_[Oryza_sativa_Japonica_Group]_x0001_gi|34394488|dbj|BAC83752.1|_putative_zinc_finger_transcription_factor_ZFP2_[Oryza_sativa_Japonica_Group]_x0001_gi|113611680|dbj|BAF22058.1|_Os07g0588600_[Oryza_sativa_Japonica_Group]_x0001_gi|125558997|gb|EAZ04533.1|_hypothetical_protein_OsI_26683_[Oryza_sativa_Indica_Group]_x0001_gi|125600909|gb|EAZ40485.1|_hypothe…	NA	sp|Q9SSW1|AZF1_ARATH_Zinc_finger_protein_AZF1_OS=Arabidopsis_thaliana_GN=AZF1_PE=2_SV=1
PH01000087G1340	4.04187	4.67379	4.2959	7.07435	7.05814	6.91931	1.61793	0.69415	9.63505e-10	1.18855e-08	auxin_response_factor_partial	gi|663081942|gb|AIE88287.1|_hypothetical_protein_OG_BBa0063K01.18_[Oryza_glaberrima]	NA	NA
PH01000381G0050	3.1149	2.93685	3.6126	6.33745	6.85247	5.39714	1.92326	0.943552	9.69458e-10	1.19543e-08	copper_amine_oxidase	gi|242076200|ref|XP_002448036.1|_hypothetical_protein_SORBIDRAFT_06g020020_[Sorghum_bicolor]_x0001_gi|241939219|gb|EES12364.1|_hypothetical_protein_SORBIDRAFT_06g020020_[Sorghum_bicolor]	gi|835907652|ref|XM_012844159.1|_PREDICTED:_Setaria_italica_copper_methylamine_oxidase-like_(LOC101765584),_mRNA	NA
PH01000712G0680	7.98584	8.23995	9.80695	15.919	16.7724	16.9179	1.90565	0.930281	9.7055e-10	1.19631e-08	ef_hand_family_expressed	NA	NA	NA
PH01000008G2470	5.03962	5.61431	5.1786	7.92621	8.15916	9.41808	1.61083	0.687801	9.79792e-10	1.20723e-08	Os08g0430000	NA	NA	NA
PH01003541G0100	0.799611	0.560717	0.720702	1.75932	1.98638	1.93375	2.72915	1.44845	9.86665e-10	1.21523e-08	cytochrome_p450_family_expressed	gi|326528785|dbj|BAJ97414.1|_predicted_protein_[Hordeum_vulgare_subsp._vulgare]	gi|242387894|emb|FP099721.1|_Phyllostachys_edulis_cDNA_clone:_bphyem208b15,_full_insert_sequence	sp|Q9SMP5|C94B3_ARATH_Cytochrome_P450_94B3_OS=Arabidopsis_thaliana_GN=CYP94B3_PE=2_SV=1
PH01001430G0250	5.92844	5.52544	6.15504	9.7086	12.6699	13.3389	2.02837	1.02032	1.0158e-09	1.2487e-08	myb51_protein	gi|573954839|ref|XP_006659660.1|_PREDICTED:_protein_ODORANT1-like_[Oryza_brachyantha]	gi|573954838|ref|XM_006659597.1|_PREDICTED:_Oryza_brachyantha_protein_ODORANT1-like_(LOC102711910),_mRNA	NA
PH01001049G0620	30.09	26.8858	21.5616	53.9674	56.7742	44.2009	1.97285	0.980284	1.02542e-09	1.25906e-08	glutathione_transferase	gi|125525959|gb|EAY74073.1|_hypothetical_protein_OsI_01961_[Oryza_sativa_Indica_Group]	gi|242387886|emb|FP099713.1|_Phyllostachys_edulis_cDNA_clone:_bphylf045i21,_full_insert_sequence	NA
PH01000266G0760	9.92997	9.73471	9.81832	17.0742	16.7052	14.6774	1.64355	0.716813	1.02723e-09	1.26079e-08	subtilisin-like_proteinase-like	gi|670383791|ref|XP_008672702.1|_PREDICTED:_uncharacterized_protein_LOC100279461_isoform_X1_[Zea_mays]_x0001_gi|414877062|tpg|DAA54193.1|_TPA:_putative_subtilase_family_protein_[Zea_mays]	gi|514773184|ref|XM_004967621.1|_PREDICTED:_Setaria_italica_CO(2)-response_secreted_protease-like_(LOC101772708),_mRNA	sp|Q9LNU1|CRSP_ARATH_CO(2)-response_secreted_protease_OS=Arabidopsis_thaliana_GN=CRSP_PE=2_SV=1
PH01000141G0030	25.6428	26.6231	24.0187	36.8584	39.2155	45.87	1.59854	0.676755	1.03532e-09	1.27023e-08	ankyrin-like_protein	gi|573914947|ref|XP_006645134.1|_PREDICTED:_probable_methyltransferase_PMT26-like_[Oryza_brachyantha]	gi|573914946|ref|XM_006645071.1|_PREDICTED:_Oryza_brachyantha_probable_methyltransferase_PMT26-like_(LOC102722908),_mRNA	NA
PH01003433G0110	0.355154	0.106735	0.0800265	1.64098	0.914352	1.13374	6.80746	2.76712	1.03722e-09	1.27208e-08	ag-motif_binding_protein-4	gi|115464943|ref|NP_001056071.1|_Os05g0520300_[Oryza_sativa_Japonica_Group]_x0001_gi|50080327|gb|AAT69661.1|_unknown_protein_[Oryza_sativa_Japonica_Group]_x0001_gi|52353703|gb|AAU44269.1|_unknown_protein_[Oryza_sativa_Japonica_Group]_x0001_gi|113579622|dbj|BAF17985.1|_Os05g0520300_[Oryza_sativa_Japonica_Group]_x0001_gi|125553021|gb|EAY98730.1|_hypothetical_protein_OsI_20661_[Oryza_sativa_Indica_G…	gi|242389702|emb|FP100733.1|_Phyllostachys_edulis_cDNA_clone:_bphylf029n16,_full_insert_sequence	NA
PH01002278G0360	7.09779	7.64246	5.88659	11.5523	11.4449	11.8372	1.68879	0.755992	1.04943e-09	1.28655e-08	gtpase_activator	gi|721622975|ref|XP_010228761.1|_PREDICTED:_TBC1_domain_family_member_2A_isoform_X2_[Brachypodium_distachyon]_x0001_gi|944086872|gb|KQK22224.1|_hypothetical_protein_BRADI_1g65940_[Brachypodium_distachyon]	gi|960456692|ref|XM_014896951.1|_PREDICTED:_Brachypodium_distachyon_TBC1_domain_family_member_2A_(LOC100840960),_transcript_variant_X4,_mRNA	NA
PH01002476G0270	1.23032	1.52778	1.19266	2.60547	2.65	2.94189	2.07488	1.05303	1.05029e-09	1.28711e-08	gtp-binding_protein	gi|125546199|gb|EAY92338.1|_hypothetical_protein_OsI_14063_[Oryza_sativa_Indica_Group]	gi|960450403|ref|XM_014898087.1|_PREDICTED:_Brachypodium_distachyon_uncharacterized_LOC100834085_(LOC100834085),_transcript_variant_X4,_mRNA	sp|Q5FPX9|ENGB_GLUOX_Probable_GTP-binding_protein_EngB_OS=Gluconobacter_oxydans_(strain_621H)_GN=engB_PE=3_SV=1
PH01000732G0740	14.7351	16.2534	14.4625	24.1521	23.1579	26.8744	1.63218	0.706803	1.06185e-09	1.30077e-08	protein_phosphatase_2c	gi|944267709|gb|KQL31949.1|_hypothetical_protein_SETIT_017649mg_[Setaria_italica]	gi|115449254|ref|NM_001054942.1|_Oryza_sativa_Japonica_Group_Os02g0799000_(Os02g0799000)_mRNA,_complete_cds	sp|Q69QZ0|P2C27_ORYSJ_Probable_protein_phosphatase_2C_27_OS=Oryza_sativa_subsp._japonica_GN=Os02g0799000_PE=2_SV=1
PH01000051G1650	1.56573	1.50246	1.62476	3.4649	3.51736	3.22251	2.17449	1.12068	1.06818e-09	1.30752e-08	protein_kinase	NA	NA	NA
PH01000068G1550	35.4035	30.1054	31.9327	52.8347	57.4149	51.8729	1.66379	0.734475	1.09388e-09	1.33846e-08	40s_ribosomal_protein_expressed	NA	gi|242388074|emb|FP094734.1|_Phyllostachys_edulis_cDNA_clone:_bphyst022b21,_full_insert_sequence	NA
PH01000095G1010	3.8102	4.69342	4.27684	6.74389	7.1324	7.7606	1.69297	0.759553	1.12506e-09	1.37609e-08	hua_enhancer_2	NA	NA	NA
PH01001842G0180	0.913724	1.53777	1.2971	6.24831	6.58672	4.08355	4.51332	2.17419	1.14624e-09	1.40038e-08	Os07g0516400	gi|474410486|gb|EMS66808.1|_hypothetical_protein_TRIUR3_35328_[Triticum_urartu]	gi|573950952|ref|XM_006657701.1|_PREDICTED:_Oryza_brachyantha_uncharacterized_LOC102704072_(LOC102704072),_mRNA	NA
PH01000278G0220	12.9574	14.562	11.9107	22.2824	26.5338	22.6613	1.81276	0.858191	1.15839e-09	1.41468e-08	nop14-like_family_expressed	NA	gi|573938282|ref|XM_006651519.1|_PREDICTED:_Oryza_brachyantha_nucleolar_protein_14-like_(LOC102708046),_mRNA	sp|P78316|NOP14_HUMAN_Nucleolar_protein_14_OS=Homo_sapiens_GN=NOP14_PE=1_SV=3
PH01002481G0310	2.27728	1.41948	1.09754	4.55958	6.12005	5.39714	3.35331	1.74558	1.16058e-09	1.41677e-08	flavonol_3-o-_expressed	gi|357117461|ref|XP_003560486.1|_PREDICTED:_anthocyanidin_3-O-glucosyltransferase-like_[Brachypodium_distachyon]_x0001_gi|944081936|gb|KQK17288.1|_hypothetical_protein_BRADI_1g33490_[Brachypodium_distachyon]	gi|960450900|ref|XM_003560439.3|_PREDICTED:_Brachypodium_distachyon_anthocyanidin_3-O-glucosyltransferase-like_(LOC100838538),_mRNA	NA
PH01000353G0960	22.9961	24.8305	19.3684	35.5276	36.2121	39.6848	1.65823	0.729641	1.161e-09	1.41677e-08	hypothetical_protein_OsI_10702	gi|475591845|gb|EMT21898.1|_hypothetical_protein_F775_32629_[Aegilops_tauschii]	gi|242385494|emb|FP098497.1|_Phyllostachys_edulis_cDNA_clone:_bphylf059l01,_full_insert_sequence	NA
PH01000589G0300	4.64234	4.583	4.60205	7.4535	8.2162	7.56025	1.68	0.748457	1.16403e-09	1.41896e-08	receptor-like_protein_kinase	gi|357113850|ref|XP_003558714.1|_PREDICTED:_probable_LRR_receptor-like_serine/threonine-protein_kinase_At2g16250_[Brachypodium_distachyon]_x0001_gi|944077628|gb|KQK12980.1|_hypothetical_protein_BRADI_1g07200_[Brachypodium_distachyon]	gi|960453876|ref|XM_003558666.3|_PREDICTED:_Brachypodium_distachyon_probable_LRR_receptor-like_serine/threonine-protein_kinase_At2g16250_(LOC100823307),_mRNA	NA
PH01000949G0710	18.9515	22.0967	19.4565	33.2642	32.2816	32.2339	1.61607	0.69249	1.16413e-09	1.41896e-08	cysteine_proteinase	gi|194352750|emb|CAQ00103.1|_papain-like_cysteine_proteinase_[Hordeum_vulgare_subsp._vulgare]_x0001_gi|326514262|dbj|BAJ92281.1|_predicted_protein_[Hordeum_vulgare_subsp._vulgare]_x0001_gi|326519402|dbj|BAJ96700.1|_predicted_protein_[Hordeum_vulgare_subsp._vulgare]_x0001_gi|326524351|dbj|BAK00559.1|_predicted_protein_[Hordeum_vulgare_subsp._vulgare]_x0001_gi|326531998|dbj|BAK01375.1|_predicted_pr…	NA	sp|O65493|XCP1_ARATH_Xylem_cysteine_proteinase_1_OS=Arabidopsis_thaliana_GN=XCP1_PE=1_SV=1
PH01000327G0190	1.14129	1.35226	1.02423	2.43662	2.42634	2.27847	2.0301	1.02155	1.1667e-09	1.42155e-08	leucine-rich_repeat_receptor_protein_kinase	gi|573948382|ref|XP_006656496.1|_PREDICTED:_leucine-rich_repeat_receptor-like_kinase_protein_FLORAL_ORGAN_NUMBER1-like_[Oryza_brachyantha]	gi|573948381|ref|XM_006656433.1|_PREDICTED:_Oryza_brachyantha_leucine-rich_repeat_receptor-like_kinase_protein_FLORAL_ORGAN_NUMBER1-like_(LOC102722222),_mRNA	sp|Q5Z9N5|FON1_ORYSJ_Leucine-rich_repeat_receptor-like_kinase_protein_FLORAL_ORGAN_NUMBER1_OS=Oryza_sativa_subsp._japonica_GN=FON1_PE=1_SV=1
PH01001698G0040	1.01538	1.33504	1.40137	3.69458	3.31064	3.094	2.69184	1.42859	1.19033e-09	1.44979e-08	wrky-type_transcription_factor_45-2	gi|475559545|gb|EMT13369.1|_Putative_WRKY_transcription_factor_70_[Aegilops_tauschii]	gi|514819544|ref|XM_004984411.1|_PREDICTED:_Setaria_italica_probable_WRKY_transcription_factor_70_(LOC101759724),_transcript_variant_X2,_mRNA	NA
PH01000268G0810	3.1917	3.97384	4.16098	7.70463	8.40244	7.27761	2.0646	1.04586	1.1913e-09	1.45041e-08	33_kda_secretory	gi|115467404|ref|NP_001057301.1|_Os06g0253600_[Oryza_sativa_Japonica_Group]_x0001_gi|113595341|dbj|BAF19215.1|_Os06g0253600_[Oryza_sativa_Japonica_Group]	gi|116631795|emb|CT837952.1|_Oryza_sativa_(indica_cultivar-group)_cDNA_clone:OSIGCEA033D03,_full_insert_sequence	NA
PH01001495G0020	3.96874	4.81389	4.76542	7.7645	7.96963	8.0985	1.75912	0.814853	1.22394e-09	1.48901e-08	tyrosine_specific_protein_phosphatase_protein	gi|573956401|ref|XP_006660436.1|_PREDICTED:_probable_tyrosine-protein_phosphatase_At1g05000-like_[Oryza_brachyantha]	gi|242374534|emb|FP095694.1|_Phyllostachys_edulis_cDNA_clone:_bphylf056e09,_full_insert_sequence	NA
PH01001891G0450	63.3644	70.3651	71.9274	110.582	119.809	107.196	1.64151	0.715019	1.24576e-09	1.51208e-08	proton_translocating_pyrophosphatase	gi|326509363|dbj|BAJ91598.1|_predicted_protein_[Hordeum_vulgare_subsp._vulgare]	gi|226530006|ref|NM_001153260.1|_Zea_mays_uncharacterized_LOC100280334_(LOC100280334),_mRNA_x0001_gi|219888528|gb|BT056032.1|_Zea_mays_full-length_cDNA_clone_ZM_BFc0150B24_mRNA,_complete_cds	NA
PH01001689G0190	3.72646	4.54879	2.83003	8.1626	10.8655	9.95317	2.60969	1.38388	1.30843e-09	1.58211e-08	type_i_inositol-_-trisphosphate_5-phosphatase_expressed	NA	NA	sp|Q9LR47|IP5P6_ARATH_Type_IV_inositol_polyphosphate_5-phosphatase_6_OS=Arabidopsis_thaliana_GN=IP5P6_PE=1_SV=2
PH01001556G0330	10.0055	11.3372	9.79138	16.406	17.0999	16.7932	1.61557	0.692039	1.31013e-09	1.58356e-08	pre-mrna-splicing_factor_cwc-_partial	gi|474004416|gb|EMS52341.1|_Nucleolar_MIF4G_domain-containing_protein_1_[Triticum_urartu]	gi|960479582|ref|XM_010237418.2|_PREDICTED:_Brachypodium_distachyon_nucleolar_MIF4G_domain-containing_protein_1_(LOC100834732),_transcript_variant_X5,_mRNA	sp|Q5C9Z4|NOM1_HUMAN_Nucleolar_MIF4G_domain-containing_protein_1_OS=Homo_sapiens_GN=NOM1_PE=1_SV=1
PH01001716G0120	1.74569	2.04361	1.95702	3.25303	3.35266	3.34109	1.73098	0.791588	1.38097e-09	1.66286e-08	hypothetical_protein_OsI_03886	gi|669029978|emb|CDM84357.1|_unnamed_protein_product_[Triticum_aestivum]	gi|835984544|ref|XM_004970042.2|_PREDICTED:_Setaria_italica_uncharacterized_LOC101760716_(LOC101760716),_mRNA	NA
PH01001166G0460	1.27241	1.87044	1.51638	2.74358	2.97699	2.89114	1.84832	0.886211	1.38673e-09	1.66854e-08	transducin-like_protein	gi|960468268|ref|XP_003569190.3|_PREDICTED:_uncharacterized_protein_LOC100827475_[Brachypodium_distachyon]_x0001_gi|944072804|gb|KQK08288.1|_hypothetical_protein_BRADI_2g40942_[Brachypodium_distachyon]	gi|573913179|ref|XR_423020.1|_PREDICTED:_Oryza_brachyantha_uncharacterized_LOC102707069_(LOC102707069),_misc_RNA	sp|Q6PNC0|DMXL1_MOUSE_DmX-like_protein_1_OS=Mus_musculus_GN=Dmxl1_PE=1_SV=1
PH01000964G0310	94.257	92.9695	87.2138	130.244	136.204	148.012	1.5102	0.59474	1.4001e-09	1.68272e-08	beta_tubulin	gi|115436006|ref|NP_001042761.1|_Os01g0282800_[Oryza_sativa_Japonica_Group]_x0001_gi|74053560|sp|Q43594.2|TBB1_ORYSJ_RecName:_Full=Tubulin_beta-1_chain;_AltName:_Full=Beta-1-tubulin_x0001_gi|13486716|dbj|BAB39951.1|_putative_tubulin_beta-4_chain_[Oryza_sativa_Japonica_Group]_x0001_gi|15408819|dbj|BAB64211.1|_putative_beta-tubulin_4_[Oryza_sativa_Japonica_Group]_x0001_gi|113532292|dbj|BAF04675.1|_…	NA	sp|Q43594|TBB1_ORYSJ_Tubulin_beta-1_chain_OS=Oryza_sativa_subsp._japonica_GN=TUBB1_PE=2_SV=2
PH01002187G0020	28.8456	30.4478	33.9241	63.1326	52.0324	49.5509	1.76701	0.821308	1.40854e-09	1.69094e-08	zinc_c2h2_type_family_expressed	gi|34925590|sp|Q42430.1|ZFP1_WHEAT_RecName:_Full=Zinc_finger_protein_1;_AltName:_Full=WZF1_x0001_gi|485814|dbj|BAA03901.1|_zinc-finger_protein_WZF1_[Triticum_aestivum]_x0001_gi|485816|dbj|BAA03902.1|_zinc-finger_protein_WZF1_[Triticum_aestivum]	NA	NA
PH01005049G0060	2.63685	3.18449	2.38414	4.7011	4.73688	4.84255	1.74036	0.79939	1.42944e-09	1.71538e-08	kinesin_motor_domain_containing_expressed	gi|77556349|gb|ABA99145.1|_Kinesin_motor_domain_containing_protein,_expressed_[Oryza_sativa_Japonica_Group]	gi|297613447|ref|NM_001073699.2|_Oryza_sativa_Japonica_Group_Os12g0590500_(Os12g0590500)_mRNA,_complete_cds	sp|Q27IK6|POK2_ARATH_Phragmoplast_orienting_kinesin_2_OS=Arabidopsis_thaliana_GN=POK2_PE=2_SV=1
PH01004395G0120	3.39605	3.86551	3.08586	5.73074	5.95217	6.74883	1.78129	0.83292	1.48237e-09	1.77488e-08	translation_initiation_factor_if-2	NA	gi|721641125|ref|XM_003566623.2|_PREDICTED:_Brachypodium_distachyon_translation_initiation_factor_IF-2_(LOC100828379),_transcript_variant_X1,_mRNA	NA
PH01001474G0470	2.13181	2.41114	1.9705	3.52692	3.55487	4.33061	1.75213	0.809108	1.4923e-09	1.78542e-08	phd-finger_family_homeodomain_protein	gi|222619244|gb|EEE55376.1|_hypothetical_protein_OsJ_03445_[Oryza_sativa_Japonica_Group]	gi|960464111|ref|XM_010234014.2|_PREDICTED:_Brachypodium_distachyon_dynamin-related_protein_5A_(LOC100833270),_transcript_variant_X1,_mRNA	sp|F4HPR5|DRP5A_ARATH_Dynamin-related_protein_5A_OS=Arabidopsis_thaliana_GN=DRP5A_PE=2_SV=1
PH01001105G0500	4.26365	4.64521	4.35989	6.64459	6.85441	8.14747	1.63139	0.706098	1.52248e-09	1.81948e-08	cellulose_synthase	NA	gi|213522384|gb|DQ020215.2|_Bambusa_oldhamii_cellulose_synthase_BoCesA7_mRNA,_complete_cds	NA
PH01000435G0420	7.77203	8.20897	8.16408	13.1721	12.3883	13.2006	1.60534	0.682877	1.53385e-09	1.831e-08	phosphatidylinositol_transfer-like_protein_ii	gi|573954588|ref|XP_006659538.1|_PREDICTED:_phosphatidylinositol/phosphatidylcholine_transfer_protein_SFH6-like_isoform_X1_[Oryza_brachyantha]_x0001_gi|573954590|ref|XP_006659539.1|_PREDICTED:_phosphatidylinositol/phosphatidylcholine_transfer_protein_SFH6-like_isoform_X2_[Oryza_brachyantha]	gi|573954589|ref|XM_006659476.1|_PREDICTED:_Oryza_brachyantha_phosphatidylinositol/phosphatidylcholine_transfer_protein_SFH6-like_(LOC102699706),_transcript_variant_X2,_mRNA	NA
PH01006636G0010	1.6103	1.21606	1.30252	3.35768	2.93726	3.10344	2.27625	1.18666	1.56367e-09	1.8631e-08	hypothetical_protein_OsI_14687	NA	NA	NA
PH01001689G0210	2.84965	2.59036	1.91443	5.26668	4.85523	6.27124	2.22901	1.15641	1.59786e-09	1.89956e-08	type_i_inositol-_-trisphosphate_5-phosphatase_expressed	gi|944085291|gb|KQK20643.1|_hypothetical_protein_BRADI_1g55760_[Brachypodium_distachyon]	gi|960449456|ref|XM_014896316.1|_PREDICTED:_Brachypodium_distachyon_type_I_inositol_polyphosphate_5-phosphatase_4-like_(LOC100840849),_transcript_variant_X2,_mRNA	NA
PH01000547G0050	0.438588	0.422887	0.345892	1.11456	1.22201	1.14154	2.88074	1.52644	1.60486e-09	1.90646e-08	pentatricopeptide_repeat-containing_protein	gi|944240941|gb|KQL05249.1|_hypothetical_protein_SETIT_000581mg_[Setaria_italica]	NA	sp|Q9M2Y7|PP274_ARATH_Pentatricopeptide_repeat-containing_protein_At3g49710_OS=Arabidopsis_thaliana_GN=PCMP-H79_PE=2_SV=1
PH01000164G0950	2.55213	1.90896	3.0862	9.74806	7.10075	7.25822	3.19414	1.67543	1.60882e-09	1.91046e-08	nbs-lrr_type_partial	gi|413934802|gb|AFW69353.1|_hypothetical_protein_ZEAMMB73_341496_[Zea_mays]	NA	NA
PH01003539G0010	2.54352	2.82217	2.463	5.08768	5.2221	4.57832	1.90174	0.927316	1.62501e-09	1.92896e-08	hypothetical_protein_OsI_31061	gi|960488319|ref|XP_014758534.1|_PREDICTED:_uncharacterized_protein_LOC104584666_isoform_X4_[Brachypodium_distachyon]	gi|960488318|ref|XM_014903048.1|_PREDICTED:_Brachypodium_distachyon_uncharacterized_LOC104584666_(LOC104584666),_transcript_variant_X4,_mRNA	sp|Q0VGT4|ZGRF1_MOUSE_Protein_ZGRF1_OS=Mus_musculus_GN=Zgrf1_PE=1_SV=2
PH01000050G1800	0.709094	0.414369	1.11845	3.16713	2.91451	3.60117	4.31899	2.11069	1.64181e-09	1.94817e-08	altered_response_to_gravity	gi|695059691|ref|XP_009418213.1|_PREDICTED:_chaperone_protein_dnaJ_11,_chloroplastic-like_[Musa_acuminata_subsp._malaccensis]	gi|514770117|ref|XM_004966861.1|_PREDICTED:_Setaria_italica_chaperone_protein_dnaJ_11,_chloroplastic_(LOC101763797),_mRNA	sp|Q65H55|DNAJ_BACLD_Chaperone_protein_DnaJ_OS=Bacillus_licheniformis_(strain_ATCC_14580_/_DSM_13_/_JCM_2505_/_NBRC_12200_/_NCIMB_9375_/_NRRL_NRS-1264_/_Gibson_46)_GN=dnaJ_PE=3_SV=1
PH01001722G0060	0.207679	0.194176	0.169246	0.441404	0.525294	0.428915	2.44372	1.28908	1.64258e-09	1.94836e-08	hypothetical_protein_OsI_00665	NA	NA	NA
PH01001895G0140	4.07619	5.1915	4.73961	7.87161	7.41866	8.05045	1.66633	0.73667	1.65882e-09	1.96542e-08	heat_repeat_family_expressed	gi|242050654|ref|XP_002463071.1|_hypothetical_protein_SORBIDRAFT_02g037270_[Sorghum_bicolor]_x0001_gi|241926448|gb|EER99592.1|_hypothetical_protein_SORBIDRAFT_02g037270_[Sorghum_bicolor]	gi|960458760|ref|XM_003562797.3|_PREDICTED:_Brachypodium_distachyon_importin-5_(LOC100821182),_transcript_variant_X1,_mRNA	sp|Q8BKC5|IPO5_MOUSE_Importin-5_OS=Mus_musculus_GN=Ipo5_PE=1_SV=3
PH01000430G0320	10.2371	9.70088	11.6375	19.1758	18.5452	18.5477	1.78204	0.833526	1.70012e-09	2.01285e-08	guanylate_kinase_family_expressed	gi|108707868|gb|ABF95663.1|_Guanylate_kinase_family_protein,_expressed_[Oryza_sativa_Japonica_Group]	gi|326509850|dbj|AK355923.1|_Hordeum_vulgare_subsp._vulgare_mRNA_for_predicted_protein,_complete_cds,_clone:_NIASHv1027O10	sp|Q10M74|GMK2_ORYSJ_Guanylate_kinase_2,_chloroplastic/mitochondrial_OS=Oryza_sativa_subsp._japonica_GN=V2_PE=1_SV=1
PH01001641G0310	10.0152	10.2981	9.27635	14.5779	15.0778	16.3043	1.55324	0.635285	1.71075e-09	2.02393e-08	mapk_activating	gi|357136108|ref|XP_003569648.1|_PREDICTED:_uncharacterized_protein_LOC100838789_[Brachypodium_distachyon]_x0001_gi|944073914|gb|KQK09398.1|_hypothetical_protein_BRADI_2g47747_[Brachypodium_distachyon]	gi|960467755|ref|XM_003569600.3|_PREDICTED:_Brachypodium_distachyon_uncharacterized_LOC100838789_(LOC100838789),_mRNA	NA
PH01004328G0020	6.44358	7.34671	6.19219	10.277	10.7296	12.6048	1.68204	0.750214	1.7149e-09	2.02809e-08	heat_shock_protein_82	gi|514753827|ref|XP_004962889.1|_PREDICTED:_heat_shock_protein_90-6,_mitochondrial_[Setaria_italica]_x0001_gi|944252525|gb|KQL16788.1|_hypothetical_protein_SETIT_021237mg_[Setaria_italica]	gi|115488789|ref|NM_001073414.1|_Oryza_sativa_Japonica_Group_Os12g0514500_(Os12g0514500)_mRNA,_complete_cds	sp|F4JFN3|HS906_ARATH_Heat_shock_protein_90-6,_mitochondrial_OS=Arabidopsis_thaliana_GN=HSP90-6_PE=2_SV=1
PH01000429G0550	0.913074	1.08355	1.05245	3.37506	2.79803	2.8536	2.96047	1.56582	1.76604e-09	2.08392e-08	flavonol_glucosyltransferase	NA	NA	NA
PH01001018G0370	1.29019	1.19816	0.880009	2.32007	2.71211	3.04594	2.39824	1.26197	1.78876e-09	2.10838e-08	dna_repair-recombination_protein	gi|944265473|gb|KQL29713.1|_hypothetical_protein_SETIT_016108mg_[Setaria_italica]	gi|115446226|ref|NM_001053428.1|_Oryza_sativa_Japonica_Group_Os02g0497500_(Os02g0497500)_mRNA,_complete_cds	NA
PH01000103G1450	3.60686	3.69444	2.65279	6.1793	7.34199	6.5038	2.01174	1.00845	1.82847e-09	2.15438e-08	exonuclease_family_expressed	NA	NA	NA
PH01001624G0020	1.04511	0.761055	0.760823	2.82304	2.59261	1.91891	2.85727	1.51464	1.98402e-09	2.32817e-08	expansin_os-expa2	gi|351630229|gb|AEQ55269.1|_expansin_[Breonia_chinensis]	gi|242386908|emb|FP094161.1|_Phyllostachys_edulis_cDNA_clone:_bphyem105j06,_full_insert_sequence	sp|Q40636|EXPA2_ORYSJ_Expansin-A2_OS=Oryza_sativa_subsp._japonica_GN=EXPA2_PE=2_SV=2
PH01000003G1970	0.137824	0.212625	0.108695	0.636812	0.810509	0.643952	4.55472	2.18736	1.99897e-09	2.34485e-08	retrotransposon_expressed	gi|357143173|ref|XP_003572828.1|_PREDICTED:_uncharacterized_protein_LOC100827692_[Brachypodium_distachyon]_x0001_gi|944065207|gb|KQK00798.1|_hypothetical_protein_BRADI_3g51866_[Brachypodium_distachyon]	gi|960476810|ref|XM_003572781.3|_PREDICTED:_Brachypodium_distachyon_uncharacterized_LOC100828000_(LOC100828000),_mRNA	NA
PH01003018G0200	6.99519	6.97252	6.85655	11.0584	10.3316	11.9264	1.59989	0.677969	2.00252e-09	2.34745e-08	dihydroxy-acid_partial	gi|326509713|dbj|BAJ87072.1|_predicted_protein_[Hordeum_vulgare_subsp._vulgare]	gi|960472893|ref|XM_014899937.1|_PREDICTED:_Brachypodium_distachyon_dihydroxy-acid_dehydratase,_chloroplastic_(LOC100829216),_mRNA	sp|Q9LIR4|ILVD_ARATH_Dihydroxy-acid_dehydratase,_chloroplastic_OS=Arabidopsis_thaliana_GN=DHAD_PE=1_SV=1
PH01001371G0480	193.417	206.089	155.793	286.507	317.732	334.777	1.69101	0.757884	2.00267e-09	2.34745e-08	copper_chaperone	gi|357149299|ref|XP_003575064.1|_PREDICTED:_copper_transport_protein_ATX1_[Brachypodium_distachyon]_x0001_gi|944064122|gb|KQJ99712.1|_hypothetical_protein_BRADI_3g44820_[Brachypodium_distachyon]	gi|242384627|emb|FP098226.1|_Phyllostachys_edulis_cDNA_clone:_bphyst023c06,_full_insert_sequence	NA
PH01002775G0190	3.00595	3.02315	2.71377	5.84795	4.87699	6.22687	1.93893	0.955262	2.03007e-09	2.37781e-08	myb-like_dna-binding_shaqkyf_class_family_expressed	NA	NA	NA
PH01000150G1230	8.09409	8.03685	8.18043	13.3566	12.0321	14.3008	1.63255	0.707127	2.04103e-09	2.38889e-08	glycerophosphoryl_diester_phosphodiesterase_family_expressed	gi|960481106|ref|XP_003572357.2|_PREDICTED:_glycerophosphodiester_phosphodiesterase_GDPDL3_[Brachypodium_distachyon]_x0001_gi|944063301|gb|KQJ98891.1|_hypothetical_protein_BRADI_3g39790_[Brachypodium_distachyon]	gi|835994938|ref|XM_004973787.2|_PREDICTED:_Setaria_italica_glycerophosphodiester_phosphodiesterase_GDPDL4_(LOC101769120),_transcript_variant_X1,_mRNA	NA
PH01001074G0560	17.4104	17.2999	17.5108	31.7868	29.1499	26.7048	1.67828	0.746983	2.05157e-09	2.40034e-08	24_kda_seed_maturation_protein	gi|514772266|ref|XP_004967455.1|_PREDICTED:_reticulon-like_protein_B1_[Setaria_italica]_x0001_gi|944239020|gb|KQL03328.1|_hypothetical_protein_SETIT_002511mg_[Setaria_italica]	gi|242388972|emb|FP095235.1|_Phyllostachys_edulis_cDNA_clone:_bphylf031m23,_full_insert_sequence	NA
PH01000450G0210	5.67955	6.82039	6.83075	11.2841	12.1883	12.1144	1.84095	0.880451	2.07498e-09	2.42506e-08	hydroxyproline-rich_glyco	gi|573948072|ref|XP_006656343.1|_PREDICTED:_uncharacterized_protein_LOC102703042_[Oryza_brachyantha]	gi|960458006|ref|XM_010242068.2|_PREDICTED:_Brachypodium_distachyon_formin-like_protein_3_(LOC100823137),_transcript_variant_X4,_mRNA	NA
PH01002430G0110	0.69658	0.651291	0.824038	1.78807	1.83531	2.12257	2.64558	1.40358	2.09496e-09	2.44751e-08	pyruvate_kinase_family_expressed	gi|357112421|ref|XP_003558007.1|_PREDICTED:_pyruvate_kinase,_cytosolic_isozyme-like_[Brachypodium_distachyon]_x0001_gi|944086532|gb|KQK21884.1|_hypothetical_protein_BRADI_1g63710_[Brachypodium_distachyon]	gi|721622337|ref|XM_003557959.2|_PREDICTED:_Brachypodium_distachyon_pyruvate_kinase,_cytosolic_isozyme-like_(LOC100837912),_mRNA	sp|Q42954|KPYC_TOBAC_Pyruvate_kinase,_cytosolic_isozyme_OS=Nicotiana_tabacum_PE=2_SV=1
PH01000186G1080	7.46552	6.60706	6.05011	11.2285	11.9646	12.0802	1.75291	0.809752	2.10655e-09	2.46014e-08	protein_phosphatase_2c	NA	gi|156764310|dbj|AK287695.1|_Oryza_sativa_Japonica_Group_cDNA,_clone:_J065129B08,_full_insert_sequence	NA
PH01001411G0110	7.5792	6.77728	6.69944	10.9994	12.6409	13.4849	1.76317	0.818174	2.16649e-09	2.52643e-08	aaa_family_expressed	gi|326509853|dbj|BAJ87142.1|_predicted_protein_[Hordeum_vulgare_subsp._vulgare]_x0001_gi|326528841|dbj|BAJ97442.1|_predicted_protein_[Hordeum_vulgare_subsp._vulgare]	NA	sp|F4IJ77|AATP4_ARATH_AAA-ATPase_At2g46620_OS=Arabidopsis_thaliana_GN=At2g46620_PE=2_SV=1
PH01001099G0640	7.07169	7.07775	6.71786	11.0796	11.4943	11.1986	1.61844	0.694607	2.17777e-09	2.53772e-08	glycosyl_hydrolase_family_3_n_terminal_domain_containing_expressed	gi|326492610|dbj|BAJ90161.1|_predicted_protein_[Hordeum_vulgare_subsp._vulgare]_x0001_gi|326502242|dbj|BAJ95184.1|_predicted_protein_[Hordeum_vulgare_subsp._vulgare]	gi|326502241|dbj|AK363981.1|_Hordeum_vulgare_subsp._vulgare_mRNA_for_predicted_protein,_complete_cds,_clone:_NIASHv2020I22	NA
PH01002071G0310	3.79259	3.16691	3.56169	6.15629	5.65628	6.53856	1.74421	0.802571	2.23074e-09	2.59659e-08	mitogen_activated_protein_kinase_kinase	gi|357136982|ref|XP_003570081.1|_PREDICTED:_probable_serine/threonine-protein_kinase_WNK4_[Brachypodium_distachyon]_x0001_gi|944065139|gb|KQK00730.1|_hypothetical_protein_BRADI_3g51457_[Brachypodium_distachyon]	gi|960481845|ref|XM_003570033.3|_PREDICTED:_Brachypodium_distachyon_probable_serine/threonine-protein_kinase_WNK4_(LOC100840625),_mRNA	sp|Q6EU49|WNK4_ORYSJ_Probable_serine/threonine-protein_kinase_WNK4_OS=Oryza_sativa_subsp._japonica_GN=WNK4_PE=2_SV=1
PH01003087G0190	0.0904304	0.0317066	0.160466	0.459614	0.450313	0.597033	5.33243	2.41479	2.2828e-09	2.6533e-08	nbs-lrr_partial	gi|284434483|gb|ADB85254.1|_putative_disease_resistance_protein_[Phyllostachys_edulis]	gi|284434482|gb|GQ252797.1|_Phyllostachys_edulis_clone_00002_putative_disease_resistance_proteins_and_putative_fructose_pyrophosphate_genes,_complete_cds;_and_putative_retrotransposon_protein_gene,_partial_cds	NA
PH01000716G0610	34.3644	34.01	32.7321	48.9135	49.1744	59.6811	1.56043	0.641939	2.28459e-09	2.65441e-08	udp-glucose_6-_expressed	gi|514794825|ref|XP_004973153.1|_PREDICTED:_UDP-glucose_6-dehydrogenase_4_[Setaria_italica]_x0001_gi|944236951|gb|KQL01289.1|_hypothetical_protein_SETIT_013662mg_[Setaria_italica]	gi|242387271|emb|FP099477.1|_Phyllostachys_edulis_cDNA_clone:_bphylf049h09,_full_insert_sequence	NA
PH01001466G0410	4.8743	5.3053	4.57521	8.20724	8.16879	8.32234	1.67392	0.74323	2.28597e-09	2.65505e-08	leucine_zipper-containing_protein	gi|475588433|gb|EMT20857.1|_Exocyst_complex_component_7_[Aegilops_tauschii]	gi|960494625|ref|XM_003579559.3|_PREDICTED:_Brachypodium_distachyon_exocyst_complex_component_EXO70A1-like_(LOC100833952),_mRNA	NA
PH01002340G0250	1.79422	1.75436	1.6741	3.26935	3.21191	3.31114	1.87498	0.906872	2.29898e-09	2.66821e-08	jmjc_domain_containing_expressed	NA	gi|242040066|ref|XM_002467383.1|_Sorghum_bicolor_hypothetical_protein,_mRNA	NA
PH01000025G0290	1.60582	1.76127	1.40714	2.72687	2.78589	3.65243	1.91972	0.940896	2.35888e-09	2.73275e-08	kinesin_motor_domain_containing_expressed	gi|222617388|gb|EEE53520.1|_hypothetical_protein_OsJ_36705_[Oryza_sativa_Japonica_Group]	gi|960489026|ref|XM_014903200.1|_PREDICTED:_Brachypodium_distachyon_phragmoplast_orienting_kinesin_2_(LOC100844828),_transcript_variant_X3,_mRNA	NA
PH01001164G0590	24.3956	26.0953	25.4846	36.532	36.7385	42.6522	1.52579	0.609557	2.38051e-09	2.75579e-08	bri1-kd_interacting_protein_partial	NA	NA	sp|Q6A026|PDS5A_MOUSE_Sister_chromatid_cohesion_protein_PDS5_homolog_A_OS=Mus_musculus_GN=Pds5a_PE=1_SV=3
PH01000003G4260	4.70869	5.40951	3.95055	8.8877	10.5479	10.7865	2.14817	1.10311	2.40298e-09	2.77877e-08	bet_v_i_allergen-like	NA	gi|573945522|ref|XM_006655036.1|_PREDICTED:_Oryza_brachyantha_abscisic_acid_receptor_PYL8-like_(LOC102702472),_partial_mRNA	sp|Q84MC7|PYL9_ARATH_Abscisic_acid_receptor_PYL9_OS=Arabidopsis_thaliana_GN=PYL9_PE=1_SV=1
PH01000424G0150	0.8389	0.831248	0.805425	1.34821	1.355	1.5004	1.69804	0.763867	2.40606e-09	2.78132e-08	guanine_nucleotide-exchange_protein_gep2	NA	NA	NA
PH01000970G0650	0.94483	0.4417	0.413967	3.00738	3.78386	2.23924	5.01555	2.32641	2.42982e-09	2.80674e-08	Os09g0493000	gi|357159111|ref|XP_003578342.1|_PREDICTED:_uncharacterized_protein_LOC100828541_[Brachypodium_distachyon]_x0001_gi|944055157|gb|KQJ90795.1|_hypothetical_protein_BRADI_4g33970_[Brachypodium_distachyon]	gi|242375225|emb|FP101344.1|_Phyllostachys_edulis_cDNA_clone:_bphyem211g22,_full_insert_sequence	NA
PH01005110G0050	4.38588	4.32854	4.93217	9.23173	8.78229	8.90956	1.97292	0.980331	2.43441e-09	2.81102e-08	leaf_development_and_shoot_apical_meristem_regulating_protein	gi|944078424|gb|KQK13776.1|_hypothetical_protein_BRADI_1g12431_[Brachypodium_distachyon]	NA	sp|Q10F39|AGO11_ORYSJ_Protein_argonaute_11_OS=Oryza_sativa_subsp._japonica_GN=AGO11_PE=2_SV=2
PH01001021G0490	15.5142	16.0089	16.2621	25.452	23.3769	27.5764	1.59893	0.677109	2.46472e-09	2.84189e-08	ras-gtpase_activating_protein_sh3_domain-binding_protein_2	gi|115453553|ref|NP_001050377.1|_Os03g0418800_[Oryza_sativa_Japonica_Group]_x0001_gi|31126693|gb|AAP44616.1|_putative_GAP_SH3_binding_protein_[Oryza_sativa_Japonica_Group]_x0001_gi|37718822|gb|AAR01693.1|_putative_GAP_SH3_binding_protein_[Oryza_sativa_Japonica_Group]_x0001_gi|108708852|gb|ABF96647.1|_Nuclear_transport_factor_2_domain_containing_protein,_expressed_[Oryza_sativa_Japonica_Group]_x00…	gi|242386663|emb|FP099068.1|_Phyllostachys_edulis_cDNA_clone:_bphylf042e23,_full_insert_sequence	sp|P97855|G3BP1_MOUSE_Ras_GTPase-activating_protein-binding_protein_1_OS=Mus_musculus_GN=G3bp1_PE=1_SV=1
PH01000948G0110	1.67625	2.13855	1.49255	3.23792	3.03625	4.10816	1.95622	0.968069	2.47157e-09	2.84876e-08	zinc_finger_(c3hc4-type_ring_finger)	gi|721612995|ref|XP_003560335.2|_PREDICTED:_uncharacterized_protein_LOC100829964_isoform_X1_[Brachypodium_distachyon]_x0001_gi|944081380|gb|KQK16732.1|_hypothetical_protein_BRADI_1g30260_[Brachypodium_distachyon]	gi|960456322|ref|XM_003560287.3|_PREDICTED:_Brachypodium_distachyon_uncharacterized_LOC100829964_(LOC100829964),_transcript_variant_X1,_mRNA	sp|Q3ED78|C3H7_ARATH_Zinc_finger_CCCH_domain-containing_protein_7_OS=Arabidopsis_thaliana_GN=At1g21570_PE=1_SV=1
PH01000502G0260	2.16791	2.30994	2.35365	4.34493	3.87221	4.40394	1.84748	0.885561	2.47286e-09	2.84921e-08	inositol-_-trisphosphate_5-phosphatase	gi|721636109|ref|XP_003565993.2|_PREDICTED:_type_I_inositol_polyphosphate_5-phosphatase_1-like_[Brachypodium_distachyon]_x0001_gi|944069716|gb|KQK05200.1|_hypothetical_protein_BRADI_2g18670_[Brachypodium_distachyon]	gi|960463608|ref|XM_003565945.3|_PREDICTED:_Brachypodium_distachyon_type_I_inositol_polyphosphate_5-phosphatase_1-like_(LOC100838463),_mRNA	NA
PH01004294G0010	2.42051	2.82021	2.14388	4.37031	5.01559	5.40878	2.00345	1.00249	2.54604e-09	2.93141e-08	calcium-transporting_atpase_plasma_membrane-_expressed	gi|42408736|dbj|BAD09972.1|_putative_calcium-transporting_ATPase_8,_plasma_membrane-type_[Oryza_sativa_Japonica_Group]_x0001_gi|42408758|dbj|BAD09994.1|_putative_calcium-transporting_ATPase_8,_plasma_membrane-type_[Oryza_sativa_Japonica_Group]	gi|960477538|ref|XM_010237022.2|_PREDICTED:_Brachypodium_distachyon_calcium-transporting_ATPase_8,_plasma_membrane-type-like_(LOC100834729),_mRNA	NA
PH01000057G1170	26.4073	32.2125	29.933	46.3397	45.3167	46.3079	1.55799	0.639687	2.64814e-09	3.04455e-08	iq_calmodulin-binding_motif_family_expressed	NA	NA	NA
PH01000030G0050	5.91009	5.01887	5.85832	10.021	9.66865	10.2986	1.78637	0.837032	2.71799e-09	3.12372e-08	myb_protein	NA	NA	NA
PH01001422G0240	2.98071	3.19978	2.97953	4.55674	5.16578	6.42884	1.76325	0.818233	2.72038e-09	3.12534e-08	clip-associating_protein_1-like	gi|218191177|gb|EEC73604.1|_hypothetical_protein_OsI_08085_[Oryza_sativa_Indica_Group]	gi|37989743|dbj|AK120120.1|_Oryza_sativa_Japonica_Group_cDNA_clone:J013025O20,_full_insert_sequence	NA
PH01000978G0340	20.9236	21.7485	21.7678	33.3912	34.9067	33.7626	1.58381	0.663399	2.7667e-09	3.17741e-08	inosine-uridine_preferring_nucleoside_hydrolase	gi|242048484|ref|XP_002461988.1|_hypothetical_protein_SORBIDRAFT_02g011950_[Sorghum_bicolor]_x0001_gi|241925365|gb|EER98509.1|_hypothetical_protein_SORBIDRAFT_02g011950_[Sorghum_bicolor]	gi|573957565|ref|XM_006660931.1|_PREDICTED:_Oryza_brachyantha_probable_uridine_nucleosidase_2-like_(LOC102706681),_mRNA	sp|Q652Q8|URH2_ORYSJ_Probable_uridine_nucleosidase_2_OS=Oryza_sativa_subsp._japonica_GN=URH2_PE=2_SV=1
PH01000448G0350	12.2022	12.8062	10.0431	20.433	19.3027	19.2147	1.68182	0.750025	2.78228e-09	3.19299e-08	smc3_protein	gi|218189998|gb|EEC72425.1|_hypothetical_protein_OsI_05743_[Oryza_sativa_Indica_Group]_x0001_gi|222622118|gb|EEE56250.1|_hypothetical_protein_OsJ_05272_[Oryza_sativa_Japonica_Group]	gi|115444046|ref|NM_001052338.1|_Oryza_sativa_Japonica_Group_Os02g0133300_(Os02g0133300)_mRNA,_complete_cds	sp|Q56YN8|SMC3_ARATH_Structural_maintenance_of_chromosomes_protein_3_OS=Arabidopsis_thaliana_GN=SMC3_PE=2_SV=1
PH01007418G0020	1.56846	2.47469	1.51185	3.74429	4.71103	5.39884	2.494	1.31846	2.80728e-09	3.22052e-08	set_domain_protein_sdg117	gi|193848504|gb|ACF22695.1|_hypothetical_protein-2_[Brachypodium_distachyon]	gi|115448208|ref|NM_001054419.1|_Oryza_sativa_Japonica_Group_Os02g0708500_(Os02g0708500)_mRNA,_complete_cds	NA
PH01000376G0520	7.62544	7.20591	5.11335	11.9077	11.5067	13.2746	1.83953	0.879341	2.84989e-09	3.26822e-08	glutamic_acid-rich_protein	gi|125545883|gb|EAY92022.1|_hypothetical_protein_OsI_13715_[Oryza_sativa_Indica_Group]	gi|115455664|ref|NM_001057968.1|_Oryza_sativa_Japonica_Group_Os03g0775700_(Os03g0775700)_mRNA,_complete_cds	NA
PH01001104G0340	1.51237	1.90896	1.66983	3.17947	2.86899	3.5331	1.882	0.912269	2.85484e-09	3.27272e-08	jm703_orysj_ame:_full=lysine-specific_demethylase_jmj703_ame:_full=jumonji_domain-containing_protein_703_ame:_full=lysine-specific_histone_demethylase_jmj703_ame:_full=protein_jumonji_703	gi|115463075|ref|NP_001055137.1|_Os05g0302300_[Oryza_sativa_Japonica_Group]_x0001_gi|113578688|dbj|BAF17051.1|_Os05g0302300_[Oryza_sativa_Japonica_Group]_x0001_gi|937918317|dbj|BAS93235.1|_Os05g0302300_[Oryza_sativa_Japonica_Group]	gi|960480803|ref|XM_010236971.2|_PREDICTED:_Brachypodium_distachyon_lysine-specific_demethylase_JMJ18-like_(LOC100826668),_transcript_variant_X3,_mRNA	sp|F4I6G4|JMJ18_ARATH_Lysine-specific_demethylase_JMJ18_OS=Arabidopsis_thaliana_GN=JMJ18_PE=2_SV=1
PH01000055G1880	5.87728	5.85956	5.58182	8.45646	9.06434	9.99159	1.5886	0.667755	2.86018e-09	3.27766e-08	mdr-like_abc_transporter	gi|90399107|emb|CAC09461.2|_H0423H10.7_[Oryza_sativa_Indica_Group]_x0001_gi|125549936|gb|EAY95758.1|_hypothetical_protein_OsI_17633_[Oryza_sativa_Indica_Group]	NA	NA
PH01000143G1390	9.631	10.3134	10.7385	17.0107	15.3451	18.4563	1.65604	0.72774	2.901e-09	3.32204e-08	hydroxymethylglutaryl_coenzyme_a_synthase	gi|357114342|ref|XP_003558959.1|_PREDICTED:_hydroxymethylglutaryl-CoA_synthase-like_[Brachypodium_distachyon]_x0001_gi|944088609|gb|KQK23961.1|_hypothetical_protein_BRADI_1g77290_[Brachypodium_distachyon]_x0001_gi|944088610|gb|KQK23962.1|_hypothetical_protein_BRADI_1g77290_[Brachypodium_distachyon]	gi|960459800|ref|XR_001405453.1|_PREDICTED:_Brachypodium_distachyon_hydroxymethylglutaryl-CoA_synthase-like_(LOC100846544),_transcript_variant_X2,_misc_RNA	NA
PH01000114G0400	0.480958	0.614305	0.487681	1.127	1.25453	1.23873	2.28704	1.19348	2.94815e-09	3.37361e-08	cyclin-like_protein	gi|115444175|ref|NP_001045867.1|_Os02g0143200_[Oryza_sativa_Japonica_Group]_x0001_gi|45736188|dbj|BAD13233.1|_cyclin-like_protein_[Oryza_sativa_Japonica_Group]_x0001_gi|113535398|dbj|BAF07781.1|_Os02g0143200_[Oryza_sativa_Japonica_Group]_x0001_gi|937901888|dbj|BAS76942.1|_Os02g0143200_[Oryza_sativa_Japonica_Group]	gi|573921420|ref|XM_006648239.1|_PREDICTED:_Oryza_brachyantha_uncharacterized_LOC102704216_(LOC102704216),_mRNA	NA
PH01000918G0060	5.3589	5.35673	5.31437	8.32064	7.81039	9.27834	1.58511	0.664585	3.05536e-09	3.49377e-08	methionine_s-methyltransferase	gi|218195928|gb|EEC78355.1|_hypothetical_protein_OsI_18110_[Oryza_sativa_Indica_Group]	gi|960466356|ref|XM_010233569.2|_PREDICTED:_Brachypodium_distachyon_methionine_S-methyltransferase_(LOC100836641),_transcript_variant_X3,_mRNA	sp|Q9MBC2|MMT1_HORVU_Methionine_S-methyltransferase_OS=Hordeum_vulgare_GN=MMT1_PE=1_SV=1
PH01002908G0270	1.72607	2.70196	2.15877	4.09234	4.00201	4.69287	1.94134	0.957052	3.08106e-09	3.52189e-08	retrotransposon_unclassified	gi|960478266|ref|XP_014756430.1|_PREDICTED:_UDP-glucose:glycoprotein_glucosyltransferase_isoform_X2_[Brachypodium_distachyon]	gi|573960499|ref|XM_006662370.1|_PREDICTED:_Oryza_brachyantha_UDP-glucose:glycoprotein_glucosyltransferase-like_(LOC102714409),_mRNA	NA
PH01002669G0020	2.07752	2.14478	2.13907	3.62633	3.50319	4.0054	1.75039	0.807679	3.11404e-09	3.55575e-08	wd_repeat_domain_11	gi|222622132|gb|EEE56264.1|_hypothetical_protein_OsJ_05300_[Oryza_sativa_Japonica_Group]	NA	sp|Q8K1X1|WDR11_MOUSE_WD_repeat-containing_protein_11_OS=Mus_musculus_GN=Wdr11_PE=1_SV=1
PH01002633G0060	10.3822	10.2598	10.62	16.3068	16.4776	16.3574	1.57194	0.652543	3.24361e-09	3.69177e-08	retrotransposon_unclassified	gi|475534248|gb|EMT08535.1|_Thioredoxin-like_protein_4B_[Aegilops_tauschii]	gi|573961453|ref|XM_006662828.1|_PREDICTED:_Oryza_brachyantha_thioredoxin-like_protein_4B-like_(LOC102699721),_mRNA	sp|Q8BUH1|TXN4B_MOUSE_Thioredoxin-like_protein_4B_OS=Mus_musculus_GN=Txnl4b_PE=2_SV=2
PH01002023G0020	0.77907	0.62219	0.631481	1.47986	1.51896	1.56064	2.24301	1.16544	3.34104e-09	3.79316e-08	embryogenesis_transmembrane	NA	NA	NA
PH01000411G0930	70.8855	68.196	70.8155	115.556	118.823	100.998	1.59781	0.6761	3.35179e-09	3.804e-08	arabinogalactan_protein	NA	NA	NA
PH01002298G0290	1.73844	1.14735	1.53232	4.72495	4.84978	3.73925	3.0135	1.59144	3.35365e-09	3.80475e-08	abc_transporter_family	gi|944251920|gb|KQL16183.1|_hypothetical_protein_SETIT_021659mg_[Setaria_italica]	gi|514752254|ref|XM_004962477.1|_PREDICTED:_Setaria_italica_ABC_transporter_G_family_member_11-like_(LOC101766067),_mRNA	sp|Q8RXN0|AB11G_ARATH_ABC_transporter_G_family_member_11_OS=Arabidopsis_thaliana_GN=ABCG11_PE=1_SV=1
PH01000254G0180	1.75834	1.68595	1.33011	3.08393	3.33559	4.22799	2.23012	1.15712	3.41862e-09	3.8757e-08	ctp_synthase	gi|115465565|ref|NP_001056382.1|_Os05g0573300_[Oryza_sativa_Japonica_Group]_x0001_gi|52353539|gb|AAU44105.1|_putative_CTP_synthase_[Oryza_sativa_Japonica_Group]_x0001_gi|113579933|dbj|BAF18296.1|_Os05g0573300_[Oryza_sativa_Japonica_Group]_x0001_gi|215687369|dbj|BAG91934.1|_unnamed_protein_product_[Oryza_sativa_Japonica_Group]_x0001_gi|222632637|gb|EEE64769.1|_hypothetical_protein_OsJ_19625_[Oryza…	gi|835951511|ref|XM_004961099.2|_PREDICTED:_Setaria_italica_CTP_synthase-like_(LOC101783072),_transcript_variant_X1,_mRNA	sp|P70698|PYRG1_MOUSE_CTP_synthase_1_OS=Mus_musculus_GN=Ctps1_PE=1_SV=2
PH01001546G0380	4.27004	5.02724	3.89692	7.02082	7.15213	9.09491	1.76349	0.818435	3.52241e-09	3.99194e-08	cytosine-5_dna_methyltransferase	gi|474175089|gb|EMS57761.1|_DNA_(cytosine-5)-methyltransferase_1B_[Triticum_urartu]	gi|960459481|ref|XM_010229965.2|_PREDICTED:_Brachypodium_distachyon_DNA_(cytosine-5)-methyltransferase_1B_(LOC100829061),_transcript_variant_X1,_mRNA	NA
PH01004615G0050	3.68819	4.57005	3.45082	6.14459	6.64547	7.72053	1.75169	0.808744	3.63225e-09	4.11056e-08	transcriptional_activator-like	gi|333471383|gb|AEF38425.1|_5-methylcytosine_DNA_glycosylase_[Triticum_aestivum]	gi|960486876|ref|XR_001407737.1|_PREDICTED:_Brachypodium_distachyon_uncharacterized_LOC100841571_(LOC100841571),_transcript_variant_X3,_misc_RNA	sp|Q9SJQ6|ROS1_ARATH_Protein_ROS1_OS=Arabidopsis_thaliana_GN=ROS1_PE=1_SV=2
PH01000004G3230	13.8707	11.9043	13.7637	20.1833	20.7951	21.0278	1.56824	0.649146	3.65522e-09	4.13508e-08	aux1-like_permease	gi|125528428|gb|EAY76542.1|_hypothetical_protein_OsI_04484_[Oryza_sativa_Indica_Group]_x0001_gi|134026464|dbj|BAF49449.1|_putative_AUX1-like_permease_[Oryza_sativa_Indica_Group]	gi|573914751|ref|XM_006644979.1|_PREDICTED:_Oryza_brachyantha_auxin_transporter-like_protein_1-like_(LOC102719340),_mRNA	NA
PH01000191G0020	0.286524	0.248197	0.199383	0.747599	0.607486	0.975791	3.17513	1.66682	3.71005e-09	4.19562e-08	nbs-lrr_resistance_protein_rgh1	NA	NA	NA
PH01000869G0310	22.5399	21.8608	21.3137	38.1346	35.2066	34.8536	1.64644	0.719352	3.72234e-09	4.20802e-08	unknown_protein	gi|54287591|gb|AAV31335.1|_unknown_protein_[Oryza_sativa_Japonica_Group]_x0001_gi|215765264|dbj|BAG86961.1|_unnamed_protein_product_[Oryza_sativa_Japonica_Group]_x0001_gi|222631446|gb|EEE63578.1|_hypothetical_protein_OsJ_18395_[Oryza_sativa_Japonica_Group]_x0001_gi|937918896|dbj|BAS93814.1|_Os05g0386900_[Oryza_sativa_Japonica_Group]	gi|960472472|ref|XM_014899853.1|_PREDICTED:_Brachypodium_distachyon_UDP-D-xylose:L-fucose_alpha-1,3-D-xylosyltransferase_MGP4_(LOC100839509),_transcript_variant_X2,_mRNA	NA
PH01002283G0250	13.6693	15.5827	13.6051	22.4939	23.7815	24.2043	1.64453	0.717673	3.86098e-09	4.35545e-08	hypothetical_protein_OsI_08945	gi|473781724|gb|EMS46101.1|_hypothetical_protein_TRIUR3_16371_[Triticum_urartu]	gi|573920587|ref|XM_006647831.1|_PREDICTED:_Oryza_brachyantha_exocyst_complex_component_SEC6-like_(LOC102702534),_mRNA	NA
PH01000216G0800	0.0245784	0.0603235	0.0484594	0.227127	0.233128	0.287092	5.60393	2.48644	4.04044e-09	4.55628e-08	mrp-like_abc_transporter	gi|937921348|dbj|BAS96265.1|_Os06g0158900_[Oryza_sativa_Japonica_Group]	gi|960455210|ref|XR_729686.2|_PREDICTED:_Brachypodium_distachyon_ABC_transporter_C_family_member_10-like_(LOC100827867),_transcript_variant_X3,_misc_RNA	NA
PH01001852G0020	1.19505	1.3713	1.7136	3.91538	5.35843	4.19322	3.14654	1.65377	4.06687e-09	4.58446e-08	zim_motif_family_expressed	gi|242036713|ref|XP_002465751.1|_hypothetical_protein_SORBIDRAFT_01g045190_[Sorghum_bicolor]_x0001_gi|241919605|gb|EER92749.1|_hypothetical_protein_SORBIDRAFT_01g045190_[Sorghum_bicolor]	gi|242383117|emb|FP097314.1|_Phyllostachys_edulis_cDNA_clone:_bphyem122g05,_full_insert_sequence	sp|A2XD78|TI11A_ORYSI_Protein_TIFY_11a_OS=Oryza_sativa_subsp._indica_GN=TIFY11A_PE=3_SV=1
PH01000955G0510	1.81967	2.51932	2.90697	4.78594	6.32856	5.26043	2.25987	1.17624	4.20628e-09	4.73825e-08	Os12g0623600	gi|514754978|ref|XP_004963169.1|_PREDICTED:_plant_cysteine_oxidase_2-like_[Setaria_italica]_x0001_gi|944252932|gb|KQL17195.1|_hypothetical_protein_SETIT_022810mg_[Setaria_italica]	gi|573965290|ref|XM_006664700.1|_PREDICTED:_Oryza_brachyantha_probable_2-aminoethanethiol_dioxygenase-like_(LOC102723010),_partial_mRNA	NA
PH01000286G0290	2.94718	2.76121	2.49576	4.57632	4.8347	4.93188	1.74825	0.805912	4.26976e-09	4.80806e-08	senescence-associated_expressed	gi|326506414|dbj|BAJ86525.1|_predicted_protein_[Hordeum_vulgare_subsp._vulgare]	gi|960462008|ref|XM_010229631.2|_PREDICTED:_Brachypodium_distachyon_AUGMIN_subunit_3_(LOC100822416),_transcript_variant_X3,_mRNA	NA
PH01005492G0020	1.49897	1.69349	1.3573	2.79603	2.94888	3.49616	2.03111	1.02227	4.32371e-09	4.86364e-08	serine_threonine_protein_kinase	NA	NA	NA
PH01000158G1100	2.45004	2.57709	1.82488	5.66016	6.45522	6.77434	2.75682	1.463	4.38219e-09	4.92594e-08	polcalcin_phl_p_7_(calcium-binding_pollen_allergen_phl_p_7)	gi|514736148|ref|XP_004958335.1|_PREDICTED:_uncharacterized_protein_LOC101775212_[Setaria_italica]	gi|242046311|ref|XM_002460982.1|_Sorghum_bicolor_hypothetical_protein,_mRNA	NA
PH01000837G0210	5.12952	5.37839	5.8562	10.0672	9.82345	9.1301	1.77344	0.826549	4.5204e-09	5.07412e-08	moco_containing_protein	gi|218186792|gb|EEC69219.1|_hypothetical_protein_OsI_38220_[Oryza_sativa_Indica_Group]	gi|115488429|ref|NM_001073234.1|_Oryza_sativa_Japonica_Group_Os12g0442800_(Os12g0442800)_mRNA,_complete_cds	NA
PH01000433G0370	12.0167	10.4182	10.8554	19.6516	19.6872	17.8273	1.7172	0.78006	4.53696e-09	5.09091e-08	speckle-type_poz_protein	gi|115486962|ref|NP_001065968.1|_Os12g0111500_[Oryza_sativa_Japonica_Group]_x0001_gi|77553421|gb|ABA96217.1|_BTB/POZ_domain_containing_protein,_expressed_[Oryza_sativa_Japonica_Group]_x0001_gi|113648475|dbj|BAF28987.1|_Os12g0111500_[Oryza_sativa_Japonica_Group]_x0001_gi|215692476|dbj|BAG87896.1|_unnamed_protein_product_[Oryza_sativa_Japonica_Group]_x0001_gi|215737647|dbj|BAG96777.1|_unnamed_prote…	gi|242386001|emb|FP093852.1|_Phyllostachys_edulis_cDNA_clone:_bphylf052c21,_full_insert_sequence	sp|Q9LYL9|Y3623_ARATH_BTB/POZ_domain-containing_protein_At3g56230_OS=Arabidopsis_thaliana_GN=At3g56230_PE=2_SV=1
PH01000142G0270	4.80656	4.74512	3.62128	7.51865	7.94651	7.74587	1.76202	0.817231	4.54682e-09	5.10017e-08	casp_c	NA	gi|326530701|dbj|AK369948.1|_Hordeum_vulgare_subsp._vulgare_mRNA_for_predicted_protein,_complete_cds,_clone:_NIASHv2101M02	NA
PH01002111G0060	8.41135	7.86447	6.89376	13.8692	12.8277	13.2899	1.72583	0.787294	4.62825e-09	5.1842e-08	protein_kinase	gi|514729458|ref|XP_004956702.1|_PREDICTED:_serine/threonine-protein_kinase_CDL1_[Setaria_italica]_x0001_gi|514729462|ref|XP_004956703.1|_PREDICTED:_serine/threonine-protein_kinase_CDL1_[Setaria_italica]_x0001_gi|514729466|ref|XP_004956704.1|_PREDICTED:_serine/threonine-protein_kinase_CDL1_[Setaria_italica]	gi|514729465|ref|XM_004956647.1|_PREDICTED:_Setaria_italica_serine/threonine-protein_kinase_CDL1_(LOC101766019),_transcript_variant_X3,_mRNA	NA
PH01000019G1140	11.2042	13.4715	11.7364	18.2467	18.1445	21.7393	1.59646	0.674877	4.70843e-09	5.26843e-08	sec63_domain_containing_protein	gi|125537724|gb|EAY84119.1|_hypothetical_protein_OsI_05501_[Oryza_sativa_Indica_Group]	gi|960477064|ref|XM_003571420.3|_PREDICTED:_Brachypodium_distachyon_U5_small_nuclear_ribonucleoprotein_200_kDa_helicase_(LOC100827281),_mRNA	sp|Q9SYP1|DEXHC_ARATH_DExH-box_ATP-dependent_RNA_helicase_DExH12_OS=Arabidopsis_thaliana_GN=EMB1507_PE=2_SV=1
PH01002853G0100	4.36984	4.93231	4.47084	6.85149	7.15697	7.95729	1.59484	0.673414	4.74564e-09	5.30447e-08	dna_polymerase_lambda	gi|514762711|ref|XP_004965094.1|_PREDICTED:_protein-methionine_sulfoxide_oxidase_mical3a-like_[Setaria_italica]_x0001_gi|944245798|gb|KQL10092.1|_hypothetical_protein_SETIT_005693mg_[Setaria_italica]	gi|960452672|ref|XM_003563980.3|_PREDICTED:_Brachypodium_distachyon_DNA_polymerase_beta_(LOC100827137),_mRNA	sp|Q94JX5|WLIM1_ARATH_LIM_domain-containing_protein_WLIM1_OS=Arabidopsis_thaliana_GN=WLIM1_PE=1_SV=1
PH01002168G0300	2.53704	2.67474	2.5114	4.07451	4.26514	4.56734	1.6712	0.740886	4.78297e-09	5.34432e-08	pdr-like_abc_transporter	gi|473913229|gb|EMS49680.1|_ABC_transporter_G_family_member_38_[Triticum_urartu]	gi|955715506|ref|XM_004956414.3|_PREDICTED:_Setaria_italica_ABC_transporter_G_family_member_45-like_(LOC101774127),_transcript_variant_X3,_mRNA	NA
PH01000159G0310	0.266067	0.306517	0.292268	0.623457	0.603876	0.781785	2.32308	1.21604	4.80705e-09	5.36934e-08	phosphatidylinositol_-kinase	gi|475562075|gb|EMT13917.1|_1-phosphatidylinositol-3-phosphate_5-kinase_[Aegilops_tauschii]	NA	NA
[truncated: 4,139 more rows]
