# Supplementary material for: Transcriptome characterization of moso bamboo (Phyllostachys edulis) seedlings in response to exogenous gibberellin applications
Source: BMC Plant Biol. 2018 Jun 20;18:125. doi: 10.1186/s12870-018-1336-z (PMC6011363; doi:10.1186/s12870-018-1336-z)
Supplement: Supplementary file 3 — Table S1. Primer list used in this study. (XLSX 20 kb) [file 12870_2018_1336_MOESM3_ESM.xlsx]

## Sheet:  primer list of RNAseq
Bamboo gene ID	Label	RT-qPCR primers
PH01000141G0020	F	GTATTTCACCAGCACCCTCG
	R	TCCGCGAAGAATTCCCTGTA
PH01002631G0110	F	AGGTGCAACTACTACCCACC
	R	GTGTCACCGATGTTGACGAC
PH01000142G0910	F	CAGGTCATGTCCGAGGTGTA
	R	TCCTTCTCCTCCACCCTGTA
PH01001316G0350	F	CCGGGTGCTATCAAACGCG
	R	CGTCAGAAAGTCCAGGATGGA
PH01000204G0350	F	CCTCCAACTACTCTGCTGCT
	R	GTTGGCGTCCTGTTTTGTCT
PH01001105G0500	F	CCTCGCCGGTGTTGATACC
	R	AGCTTCCCAAAGAGAGGCC
PH01001945G0320	F	CCGGGGTTGTTAAGGTTGTG
	R	CCGCCTTCTTATTGTGGTCG
PH01001945G0240	F	CGGCTCATACCAACGACAAG
	R	AAACGTTGAACAGCAGACCC
PH01000405G0290	F	ACATCCTCGGCAAGCTCTT
	R	CTAGCCGGGATCTCTTTGCT
PH01001317G0310	F	CTGTACCAGTTCCACAAGCG
	R	CGGAAGGAGTCTCGGTTCTT
NTB	F	AATAGCTGTCCCTGGAGGAGTTT
	R	TCTTGTTTGACACCGAAGAGGAG

## Sheet: primer list of AS
Bamboo gene ID	Homologs in Arabidopsis	Label	Isoforms primers
PH01000129G0530	RAB6A	F	ACAGAAAGAGGTGGTGATG
		R	ACCGTGCTCCTGTGCCTTG
PH01000261G0880	NOT2A	F	CATGGGCATTCTGGGATC
		R	ATACCTTGTTGAAGCATACTACTC
PH01000397G0070	PAE9	F	AGGGACGAGGTGGTGGGT
		R	ATCTCTGTGGCAATTGGAAACT
PH01000197G0160	ATAD3	F	GGTAAACTACTAATGGGCATTGGAG
		R	GAGCCTTAAATCCTAACAAT
PH01000276G0360	At3g51130	F	TCCTCGGTGATTGTGGTC
		R	ACGATTGGAAGAGGGTAA
UBQ		F	GGGTCGTCCAGTGTCCTCTATTA
		R	TCAACCAAACCACTGTACCTCAG

## Sheet: primer list of AS qPCR
Bamboo gene ID	Homologs in Arabidopsis	Label	primers for AS qPCR
PH01000129G0530	RAB6A	F	TTTGCATGAAGCGGACAA
		R	ATGAACATGACACCGTGCT
PH01000261G0880	NOT2A	F	ATTGTTGGGGGAAGTCCTGT
		R	TAAGAGCCCCACTTCCAGAG
PH01000397G0070	PAE9	F	CTCTCGGCTGGGAGTTGAGT
		R	CGTCTGACATGACTACTAAGATTGC
PH01000197G0160	ATAD3	F	GCAACCCAACTTTATCACCA
		R	GCGTAAATTTTGTGCCTCTG
PH01000276G0360	At3g51130	F	AATCCAGACACAAGGTTCCA
		R	CACGCAGTATCAAATCCAAGT
UBQ		F	GGGTCGTCCAGTGTCCTCTATTA
		R	TCAACCAAACCACTGTACCTCAG

## Sheet: primer list of NATs
Bamboo NATs ID	Label	primers
PH01001798G0420_PH01001798G0410_Sense	F	TTCCCAGCAATACCACTA
	R	GGTTGTCTGCCCTAAATC
PH01001798G0420_PH01001798G0410_Anti-sense	F	AACAAGGCTGTGGTAGGA
	R	GAAGTCAGCAACAGGGAG
PH01000370G0980_PH01000370G0970_Sense	F	GTCAAGTCTGGTGGTGGA
	R	GCAGTGGGCTTAAATGAG
PH01000370G0980_PH01000370G0970_Anti-sense	F	TCAGATGAGTGGGCAGAG
	R	GGATGAGCCTGTAGTGGAG
PH01000166G0160_Sense	F	CGGGAGTTGATTACAGATGG
	R	CTGCTTGTCATAGCCTTACC
PH01000166G0160_Anti-sense	F	GCTTTCGCTTCTTTCTGTG
	R	GTGATGGGAGTTGCTTGTT
PH01001272G0020_PH01001272G0030_Sense	F	CAAGCCTCCCAAGTAAAT
	R	CCACAGCCTCAGAAACCA
PH01001272G0020_PH01001272G0030_Anti-sense	F	AGTCGTGGAAGCAGGGAGG
	R	CGGTCTTGAGCCAGAGCAG
PH01001091G0280_PH01001091G0290_Sense	F	TGCGTAATCGTCAAGAGC
	R	CTGGCAATGCAGACAAGG
PH01001091G0280_PH01001091G0290_Anti-sense	F	ATGGAGACGCTGGGAAAGA
	R	ACGACGCCGAAGGAGTAGA
PH01001255G0050_PH01001255G0060_Sense	F	CCGCTCGTCATCTTCCTC
	R	CGAATCGGTCTCGCCTGT
PH01001255G0050_PH01001255G0060_Anti-sense	F	GCTTCGGCAAGACCAACA
	R	TCCAGCCTCTGCTTCCAC
UBQ	F	GGGTCGTCCAGTGTCCTCTATTA
	R	TCAACCAAACCACTGTACCTCAG
