# Supplementary material for: Transcriptome characterization of moso bamboo (Phyllostachys edulis) seedlings in response to exogenous gibberellin applications
Source: BMC Plant Biol. 2018 Jun 20;18:125. doi: 10.1186/s12870-018-1336-z (PMC6011363; doi:10.1186/s12870-018-1336-z)
Supplement: Supplementary file 4 — Table S4. GO analysis of DEGs. (XLSX 93 kb) [file 12870_2018_1336_MOESM4_ESM.xlsx]

## Sheet: total
SUID	adjustedPValue_DEGs_total	description_DEGs_total	N_DEGs_total	name	nn_DEGs_total	nodeFillColor_DEGs_total	nodeFontSize_DEGs_total	nodeSize_DEGs_total	nodeType_DEGs_total	pValue_DEGs_total	selected	shared name	X_DEGs_total	xx_DEGs_total
5174	7.4e-18	photosynthesis	17549	15979	260	17.1305	14	21.4476	ellipse	3e-21	TRUE	15979	3305	115
5226	5.15e-09	phenylpropanoid metabolic process	17549	9698	286	8.28829	14	20.2978	ellipse	4.17e-12	FALSE	9698	3305	103
5195	1.34e-08	oxidation reduction	17549	55114	1598	7.87326	14	40.1497	ellipse	2.17e-11	FALSE	55114	3305	403
5357	1.34e-08	phenylpropanoid biosynthetic process	17549	9699	258	7.87326	14	19.3907	ellipse	1.71e-11	FALSE	9699	3305	94
5250	2.68e-07	secondary metabolic process	17549	19748	507	6.5723	14	24.6577	ellipse	5.42e-10	FALSE	19748	3305	152
5318	2.78e-07	photosynthesis, light reaction	17549	19684	148	6.55535	14	15.4919	ellipse	6.77e-10	FALSE	19684	3305	60
5286	6.67e-07	cellular amino acid derivative metabolic process	17549	6575	490	6.17615	14	24.1661	ellipse	1.89e-09	FALSE	6575	3305	146
5182	2.03e-06	generation of precursor metabolites and energy	17549	6091	541	5.6924	14	24.98	ellipse	6.58e-09	FALSE	6091	3305	156
5301	3.39e-06	aromatic compound biosynthetic process	17549	19438	406	5.46997	14	22.1811	ellipse	1.24e-08	FALSE	19438	3305	123
5218	1.01e-05	cellular amino acid derivative biosynthetic process	17549	42398	339	4.99445	14	20.4939	ellipse	4.1e-08	FALSE	42398	3305	105
5225	2.51e-05	cellular aromatic compound metabolic process	17549	6725	611	4.6002	14	25.8457	ellipse	1.12e-07	FALSE	6725	3305	167
5424	3.84e-05	flavonoid biosynthetic process	17549	9813	176	4.41579	14	15.748	ellipse	1.87e-07	FALSE	9813	3305	62
5325	0.000109	flavonoid metabolic process	17549	9812	181	3.96267	14	15.748	ellipse	5.74e-07	FALSE	9812	3305	62
5278	0.000247	photosynthetic electron transport chain	17549	9767	31	3.6068	14	8.48528	ellipse	1.4e-06	FALSE	9767	3305	18
5209	0.000367	cellular amino acid and derivative metabolic process	17549	6519	983	3.43477	14	31.1127	ellipse	2.23e-06	FALSE	6519	3305	242
5372	0.00186	photosynthesis, light harvesting in photosystem I	17549	9768	26	2.73104	14	7.74597	ellipse	1.2e-05	FALSE	9768	3305	15
5316	0.00191	hydrogen peroxide catabolic process	17549	42744	122	2.71896	14	13.1149	ellipse	1.32e-05	FALSE	42744	3305	43
5203	0.00227	cellular response to oxidative stress	17549	34599	174	2.64352	14	14.9666	ellipse	1.66e-05	FALSE	34599	3305	56
5208	0.00257	small molecule metabolic process	17549	44281	2832	2.59021	14	49.5177	ellipse	2.08e-05	FALSE	44281	3305	613
5407	0.00257	photosynthetic electron transport in photosystem I	17549	9773	24	2.59021	14	7.48331	ellipse	1.99e-05	FALSE	9773	3305	14
5371	0.00263	photosynthesis, light harvesting	17549	9765	39	2.57957	14	8.7178	ellipse	2.24e-05	FALSE	9765	3305	19
5315	0.00363	cellular response to hydrogen peroxide	17549	70301	126	2.44003	14	13.1149	ellipse	3.24e-05	FALSE	70301	3305	43
5379	0.00439	hydrogen peroxide metabolic process	17549	42743	139	2.3579	14	13.5647	ellipse	4.21e-05	FALSE	42743	3305	46
5454	0.00439	microtubule-based movement	17549	7018	108	2.3579	14	12.3288	ellipse	4.26e-05	FALSE	7018	3305	38
5253	0.00719	polysaccharide catabolic process	17549	272	154	2.14348	14	14	ellipse	7.5e-05	FALSE	272	3305	49
5420	0.00719	glutathione metabolic process	17549	6749	84	2.14348	14	11.1355	ellipse	7.57e-05	FALSE	6749	3305	31
5232	0.00781	cellular response to reactive oxygen species	17549	34614	139	2.1076	14	13.4164	ellipse	9.17e-05	FALSE	34614	3305	45
5255	0.00781	photosynthesis, dark reaction	17549	19685	18	2.1076	14	6.63325	ellipse	8.9e-05	FALSE	19685	3305	11
5354	0.00781	reductive pentose-phosphate cycle	17549	19253	18	2.1076	14	6.63325	ellipse	8.9e-05	FALSE	19253	3305	11
5223	0.00817	small molecule biosynthetic process	17549	44283	1301	2.08762	14	34.4674	ellipse	0.000102	FALSE	44283	3305	297
5243	0.00817	oxygen and reactive oxygen species metabolic process	17549	6800	152	2.08762	14	13.8564	ellipse	0.000109	FALSE	6800	3305	48
5306	0.00817	aminoglycan catabolic process	17549	6026	30	2.08762	14	7.74597	ellipse	0.000113	FALSE	6026	3305	15
5307	0.00817	chitin catabolic process	17549	6032	30	2.08762	14	7.74597	ellipse	0.000113	FALSE	6032	3305	15
5343	0.00817	chitin metabolic process	17549	6030	30	2.08762	14	7.74597	ellipse	0.000113	FALSE	6030	3305	15
5235	0.0137	nitrate metabolic process	17549	42126	9	1.86462	14	5.2915	ellipse	0.00021	FALSE	42126	3305	7
5368	0.0137	glucan metabolic process	17549	44042	288	1.86462	14	17.7764	ellipse	0.000209	FALSE	44042	3305	79
5381	0.0137	nitrate assimilation	17549	42128	9	1.86462	14	5.2915	ellipse	0.00021	FALSE	42128	3305	7
5450	0.0137	plastid translation	17549	32544	9	1.86462	14	5.2915	ellipse	0.00021	FALSE	32544	3305	7
5229	0.0193	carbon fixation	17549	15977	29	1.71463	14	7.48331	ellipse	0.000305	FALSE	15977	3305	14
5282	0.02	carbohydrate metabolic process	17549	5975	1479	1.69991	14	36.2767	ellipse	0.000323	FALSE	5975	3305	329
5283	0.0243	carbohydrate catabolic process	17549	16052	343	1.61386	14	18.9737	ellipse	0.000414	FALSE	16052	3305	90
5304	0.0243	lignin metabolic process	17549	9808	43	1.61386	14	8.48528	ellipse	0.000409	FALSE	9808	3305	18
5262	0.0326	cation transport	17549	6812	488	1.4873	14	22	ellipse	0.000567	FALSE	6812	3305	121
5459	0.0348	starch metabolic process	17549	5982	97	1.45883	14	11.3137	ellipse	0.00062	FALSE	5982	3305	32
5183	0.0391	electron transport chain	17549	22900	172	1.40822	14	14.1421	ellipse	0.000712	FALSE	22900	3305	50
5294	0.0394	lipid localization	17549	10876	86	1.40492	14	10.7703	ellipse	0.000733	FALSE	10876	3305	29
5192	0.044	cellular response to chemical stimulus	17549	70887	667	1.35676	14	25.1396	ellipse	0.000849	FALSE	70887	3305	158
5297	0.044	cellular glucan metabolic process	17549	6073	256	1.35676	14	16.6132	ellipse	0.000855	FALSE	6073	3305	69
5177	0.0445	calcium ion transmembrane transport	17549	70588	35	1.35186	14	7.74597	ellipse	0.000911	FALSE	70588	3305	15
5189	0.0445	S-glycoside biosynthetic process	17549	16144	22	1.35186	14	6.63325	ellipse	0.000937	FALSE	16144	3305	11
5259	0.0445	glycosinolate biosynthetic process	17549	19758	22	1.35186	14	6.63325	ellipse	0.000937	FALSE	19758	3305	11
5260	0.0445	glucosinolate biosynthetic process	17549	19761	22	1.35186	14	6.63325	ellipse	0.000937	FALSE	19761	3305	11
5394	0.0475	response to hydrogen peroxide	17549	42542	166	1.32331	14	13.8564	ellipse	0.00102	FALSE	42542	3305	48
5248	0.0611	ion transport	17549	6811	647	1.21361	14	24.6577	ellipse	0.00151	FALSE	6811	3305	152
5328	0.0611	sulfur metabolic process	17549	6790	365	1.21361	14	19.1833	ellipse	0.00144	FALSE	6790	3305	92
5273	0.0669	metal ion transport	17549	30001	335	1.17486	14	18.4391	ellipse	0.00174	FALSE	30001	3305	85
5231	0.0717	response to reactive oxygen species	17549	302	184	1.14426	14	14.2829	ellipse	0.002	FALSE	302	3305	51
5270	0.0718	glucosinolate metabolic process	17549	19760	34	1.14364	14	7.48331	ellipse	0.00213	FALSE	19760	3305	14
5288	0.0718	S-glycoside metabolic process	17549	16143	34	1.14364	14	7.48331	ellipse	0.00213	FALSE	16143	3305	14
5335	0.0718	glycosinolate metabolic process	17549	19757	34	1.14364	14	7.48331	ellipse	0.00213	FALSE	19757	3305	14
5347	0.0718	aminoglycan metabolic process	17549	6022	41	1.14364	14	8	ellipse	0.00206	FALSE	6022	3305	16
5447	0.0734	peptide metabolic process	17549	6518	146	1.13427	14	12.9615	ellipse	0.00226	FALSE	6518	3305	42
5257	0.0763	polysaccharide metabolic process	17549	5976	507	1.1174	14	22	ellipse	0.00247	FALSE	5976	3305	121
5416	0.122	divalent metal ion transport	17549	70838	96	0.912108	14	10.7703	ellipse	0.00476	FALSE	70838	3305	29
5206	0.154	transmembrane transport	17549	55085	846	0.812425	14	27.4226	ellipse	0.00626	FALSE	55085	3305	188
5221	0.185	glycoside metabolic process	17549	16137	117	0.732655	14	11.4891	ellipse	0.00862	FALSE	16137	3305	33
5266	0.267	response to oxidative stress	17549	6979	285	0.573847	14	16.6132	ellipse	0.0136	FALSE	6979	3305	69
5228	0.269	organic substance metabolic process	17549	71704	49	0.570545	14	8	ellipse	0.0148	FALSE	71704	3305	16
5176	0.307	calcium ion transport	17549	6816	54	0.512279	14	8.24621	ellipse	0.0178	FALSE	6816	3305	17
5323	0.314	cellular response to stimulus	17549	51716	1176	0.502804	14	31.5595	ellipse	0.0195	FALSE	51716	3305	249
5180	0.322	carbohydrate biosynthetic process	17549	16051	479	0.492574	14	20.7846	ellipse	0.022	FALSE	16051	3305	108
5331	0.322	glycoside biosynthetic process	17549	16138	76	0.492574	14	9.38083	ellipse	0.0212	FALSE	16138	3305	22
5396	0.37	response to inorganic substance	17549	10035	291	0.431732	14	16.4924	ellipse	0.0298	FALSE	10035	3305	68
5220	0.379	cellular carbohydrate metabolic process	17549	44262	1064	0.421359	14	29.9333	ellipse	0.032	FALSE	44262	3305	224
5360	0.379	plastid organization	17549	9657	245	0.421359	14	15.2315	ellipse	0.0334	FALSE	9657	3305	58
5411	0.379	di-, tri-valent inorganic cation transport	17549	15674	128	0.421359	14	11.4891	ellipse	0.0319	FALSE	15674	3305	33
5299	0.409	ion transmembrane transport	17549	34220	224	0.388361	14	14.5602	ellipse	0.0408	FALSE	34220	3305	53
5238	0.414	response to stimulus	17549	50896	2724	0.382836	14	46.7333	ellipse	0.0423	FALSE	50896	3305	546
5296	0.448	cellular polysaccharide metabolic process	17549	44264	392	0.348799	14	18.6548	ellipse	0.051	FALSE	44264	3305	87
5202	0.552	cellular response to stress	17549	33554	698	0.257944	14	24.2487	ellipse	0.07	FALSE	33554	3305	147
5320	0.552	cofactor metabolic process	17549	51186	503	0.257944	14	20.7846	ellipse	0.0714	FALSE	51186	3305	108
5384	0.583	cellular carbohydrate biosynthetic process	17549	34637	432	0.234358	14	19.2873	ellipse	0.0841	FALSE	34637	3305	93
5444	0.583	microtubule-based process	17549	7017	273	0.234358	14	15.6205	ellipse	0.0802	FALSE	7017	3305	61
5191	0.656	response to chemical stimulus	17549	42221	1323	0.183353	14	32.619	ellipse	0.117	FALSE	42221	3305	266
5188	0.695	sulfur compound biosynthetic process	17549	44272	203	0.158182	14	13.4164	ellipse	0.13	FALSE	44272	3305	45
5265	0.718	response to stress	17549	6950	1727	0.144135	14	36.9324	ellipse	0.161	FALSE	6950	3305	341
5313	0.804	localization	17549	51179	2909	0.0948455	14	47.4552	ellipse	0.223	FALSE	51179	3305	563
5216	0.804	establishment of localization	17549	51234	2842	0.094786	14	46.9042	ellipse	0.227	FALSE	51234	3305	550
5205	0.899	transport	17549	6810	2776	0.0460483	14	46.2169	ellipse	0.285	FALSE	6810	3305	534
5240	0.899	catabolic process	17549	9056	1727	0.0460483	14	36.5513	ellipse	0.295	FALSE	9056	3305	334
5386	0.932	amine metabolic process	17549	9308	712	0.0305062	14	23.4947	ellipse	0.366	FALSE	9308	3305	138
5194	0.977	metabolic process	17549	8152	13612	0.0101662	14	101.311	ellipse	0.465	FALSE	8152	3305	2566
5321	0.977	coenzyme metabolic process	17549	6732	367	0.0101662	14	16.8523	ellipse	0.421	FALSE	6732	3305	71
5173	1	cellular metabolic process	17549	44237	10200	0	14	85.6738	ellipse	1	FALSE	44237	3305	1835
5179	1	biosynthetic process	17549	9058	4297	0	14	56.5685	ellipse	0.669	FALSE	9058	3305	800
5185	1	macromolecule metabolic process	17549	43170	7461	0	14	69.2532	ellipse	1	FALSE	43170	3305	1199
5186	1	macromolecule catabolic process	17549	9057	990	0	14	25.2982	ellipse	0.989	FALSE	9057	3305	160
5198	1	primary metabolic process	17549	44238	9983	0	14	84.3801	ellipse	1	FALSE	44238	3305	1780
5199	1	protein metabolic process	17549	19538	4920	0	14	54.3323	ellipse	1	FALSE	19538	3305	738
5211	1	cellular process	17549	9987	12833	0	14	96.9948	ellipse	0.998	FALSE	9987	3305	2352
5213	1	cellular biosynthetic process	17549	44249	4139	0	14	55.2449	ellipse	0.78	FALSE	44249	3305	763
5214	1	cellular macromolecule biosynthetic process	17549	34645	2470	0	14	40.0999	ellipse	1	FALSE	34645	3305	402
5234	1	nitrogen compound metabolic process	17549	6807	3727	0	14	51.1859	ellipse	0.988	FALSE	6807	3305	655
5237	1	biological_process	17549	8150	17549	0	14	114.978	ellipse	1	FALSE	8150	3305	3305
5241	1	cellular catabolic process	17549	44248	1245	0	14	29.3939	ellipse	0.924	FALSE	44248	3305	216
5245	1	cellular protein metabolic process	17549	44267	4425	0	14	50.6754	ellipse	1	FALSE	44267	3305	642
5246	1	translation	17549	6412	782	0	14	19.6977	ellipse	1	FALSE	6412	3305	97
5275	1	macromolecule biosynthetic process	17549	9059	2489	0	14	40.2989	ellipse	1	FALSE	9059	3305	406
5280	1	cellular macromolecule metabolic process	17549	44260	6882	0	14	65.6049	ellipse	1	FALSE	44260	3305	1076
5290	1	cellular component organization	17549	16043	2001	0	14	36.0555	ellipse	0.999	FALSE	16043	3305	325
5291	1	organelle organization	17549	6996	1465	0	14	31.6228	ellipse	0.968	FALSE	6996	3305	250
5293	1	macromolecule localization	17549	33036	1000	0	14	25.0599	ellipse	0.997	FALSE	33036	3305	157
5309	1	gene expression	17549	10467	2526	0	14	38.3145	ellipse	1	FALSE	10467	3305	367

## Sheet: up-regualted DEGs
GO-ID	p-value	Description	corr p-value	x	n	X	N	Genes in test set
7018	5.2526e-11	microtubule-based movement	1.1388e-07	38	108	1982	17549	PH01003299G0140|PH01000964G0310|PH01002017G0310|PH01002492G0030|PH01000001G0950|PH01000385G0180|PH01000606G0670|PH01000057G1760|PH01000810G0400|PH01000717G0460|PH01001724G0160|PH01000825G0380|PH01000832G0520|PH01005049G0060|PH01000068G0590|PH01000184G1020|PH01000404G0150|PH01000252G0970|PH01003299G0150|PH01000705G0380|PH01001392G0440|PH01003082G0030|PH01000183G0310|PH01000014G2300|PH01001451G0570…
51170	7.0755e-09	nuclear import	5.1132e-06	40	136	1982	17549	PH01002966G0070|PH01004493G0100|PH01000020G0530|PH01000042G2270|PH01001572G0130|PH01000743G0080|PH01000706G0510|PH01002960G0150|PH01000448G0690|PH01001372G0290|PH01004518G0160|PH01002960G0110|PH01001334G0350|PH01001413G0320|PH01000490G0100|PH01000092G1500|PH01000188G0820|PH01001208G0160|PH01001658G0360|PH01000976G0450|PH01001772G0410|PH01000845G0610|PH01000395G0560|PH01000124G0470|PH01004257G0030…
6606	7.0755e-09	protein import into nucleus	5.1132e-06	40	136	1982	17549	PH01002966G0070|PH01004493G0100|PH01000020G0530|PH01000042G2270|PH01001572G0130|PH01000743G0080|PH01000706G0510|PH01002960G0150|PH01000448G0690|PH01001372G0290|PH01004518G0160|PH01002960G0110|PH01001334G0350|PH01001413G0320|PH01000490G0100|PH01000092G1500|PH01000188G0820|PH01001208G0160|PH01001658G0360|PH01000976G0450|PH01001772G0410|PH01000845G0610|PH01000395G0560|PH01000124G0470|PH01004257G0030…
34504	1.1203e-08	protein localization in nucleus	6.0719e-06	40	138	1982	17549	PH01002966G0070|PH01004493G0100|PH01000020G0530|PH01000042G2270|PH01001572G0130|PH01000743G0080|PH01000706G0510|PH01002960G0150|PH01000448G0690|PH01001372G0290|PH01004518G0160|PH01002960G0110|PH01001334G0350|PH01001413G0320|PH01000490G0100|PH01000092G1500|PH01000188G0820|PH01001208G0160|PH01001658G0360|PH01000976G0450|PH01001772G0410|PH01000845G0610|PH01000395G0560|PH01000124G0470|PH01004257G0030…
7017	2.7039e-07	microtubule-based process	0.00011724	60	273	1982	17549	PH01000964G0310|PH01002017G0310|PH01000975G0170|PH01000385G0180|PH01000057G1760|PH01002673G0200|PH01001724G0160|PH01001690G0220|PH01005049G0060|PH01001166G0100|PH01002611G0110|PH01000184G1020|PH01000404G0150|PH01000121G0990|PH01003457G0030|PH01000183G0310|PH01005471G0080|PH01000428G0940|PH01003789G0080|PH01001601G0450|PH01000014G2320|PH01001895G0120|PH01000895G0580|PH01001015G0260|PH01000286G0290…
51716	6.305e-06	cellular response to stimulus	0.0022782	181	1176	1982	17549	PH01005634G0100|PH01003824G0050|PH01000581G0310|PH01000778G0150|PH01000630G0530|PH01000614G0250|PH01001567G0470|PH01002223G0140|PH01000591G0880|PH01006019G0010|PH01000370G0970|PH01004855G0070|PH01004013G0130|PH01004169G0100|PH01001782G0180|PH01000408G0460|PH01003159G0070|PH01004081G0040|PH01000519G0840|PH01000142G0910|PH01002801G0100|PH01000384G0170|PH01000436G0040|PH01000823G0570|PH01000260G0480…
30029	8.1194e-06	actin filament-based process	0.0025147	23	77	1982	17549	PH01002056G0330|PH01002966G0070|PH01002139G0180|PH01005591G0040|PH01002059G0100|PH01005566G0040|PH01002045G0100|PH01002367G0260|PH01005471G0080|PH01000165G0510|PH01000975G0130|PH01083890G0010|PH01000322G1120|PH01002078G0380|PH01002245G0060|PH01003857G0150|PH01000652G0580|PH01000558G0790|PH01000175G0030|PH01000209G0080|PH01004203G0130|PH01001302G0470|PH01002867G0210
70588	1.2134e-05	calcium ion transmembrane transport	0.0028856	14	35	1982	17549	PH01000259G0240|PH01000259G0260|PH01000259G0280|PH01002343G0250|PH01000498G0170|PH01001065G0210|PH01000546G0620|PH01000408G0180|PH01000159G0670|PH01000251G0960|PH01000548G0740|PH01004294G0010|PH01001439G0060|PH01000871G0340
9755	1.23e-05	hormone-mediated signaling pathway	0.0028856	61	312	1982	17549	PH01003824G0050|PH01004171G0020|PH01000630G0530|PH01001567G0470|PH01000075G0200|PH01006019G0010|PH01000370G0970|PH01004169G0100|PH01000497G0760|PH01000816G0100|PH01003159G0070|PH01000519G0840|PH01000142G0910|PH01000384G0170|PH01000347G0020|PH01001453G0310|PH01001734G0370|PH01001899G0250|PH01000554G0550|PH01005193G0070|PH01000003G4260|PH01004547G0040|PH01002146G0070|PH01001281G0440|PH01003631G0130…
6259	1.6958e-05	DNA metabolic process	0.0028856	104	617	1982	17549	PH01001751G0340|PH01000581G0310|PH01000908G0230|PH01001446G0280|PH01000591G0880|PH01000020G1080|PH01000483G0040|PH01000408G0460|PH01004081G0040|PH01000257G0110|PH01000436G0040|PH01000260G0480|PH01002088G0200|PH01000184G1020|PH01002436G0140|PH01000317G0560|PH01000653G0320|PH01000740G0750|PH01000460G0750|PH01001820G0290|PH01003494G0140|PH01000906G0050|PH01005471G0080|PH01003928G0070|PH01000078G0530…
71310	1.7158e-05	cellular response to organic substance	0.0028856	85	481	1982	17549	PH01003824G0050|PH01002641G0230|PH01000363G0900|PH01002396G0160|PH01004171G0020|PH01000630G0530|PH01001567G0470|PH01002223G0140|PH01000075G0200|PH01006019G0010|PH01000370G0970|PH01004855G0070|PH01004013G0130|PH01004169G0100|PH01000497G0760|PH01000816G0100|PH01003159G0070|PH01000519G0840|PH01000142G0910|PH01000384G0170|PH01000347G0020|PH01001453G0310|PH01001734G0370|PH01001799G0110|PH01002223G0190…
51276	1.7496e-05	chromosome organization	0.0028856	92	531	1982	17549	PH01002837G0260|PH01002436G0170|PH01000431G0610|PH01000397G0400|PH01000448G0350|PH01000311G1080|PH01006475G0010|PH01000743G0120|PH01001038G0040|PH01001189G0340|PH01002725G0150|PH01000737G0530|PH01000209G0080|PH01000056G0910|PH01000275G0610|PH01007418G0020|PH01000483G0040|PH01000244G0440|PH01000684G0090|PH01000257G0110|PH01001716G0120|PH01001018G0370|PH01001208G0160|PH01000176G1100|PH01002867G0210…
32870	1.8451e-05	cellular response to hormone stimulus	0.0028856	61	316	1982	17549	PH01003824G0050|PH01004171G0020|PH01000630G0530|PH01001567G0470|PH01000075G0200|PH01006019G0010|PH01000370G0970|PH01004169G0100|PH01000497G0760|PH01000816G0100|PH01003159G0070|PH01000519G0840|PH01000142G0910|PH01000384G0170|PH01000347G0020|PH01001453G0310|PH01001734G0370|PH01001899G0250|PH01000554G0550|PH01005193G0070|PH01000003G4260|PH01004547G0040|PH01002146G0070|PH01001281G0440|PH01003631G0130…
33043	1.9675e-05	regulation of organelle organization	0.0028856	39	174	1982	17549	PH01000264G1180|PH01001699G0340|PH01001317G0310|PH01002436G0170|PH01000077G1310|PH01000706G0510|PH01000652G0600|PH01000022G1220|PH01004395G0120|PH01004857G0140|PH01000627G0440|PH01001655G0500|PH01000928G0240|PH01000092G1500|PH01000637G0470|PH01001574G0240|PH01001690G0220|PH01002867G0210|PH01002436G0140|PH01002278G0360|PH01000053G1030|PH01000762G0290|PH01003023G0090|PH01000692G0600|PH01000427G0550…
6575	1.9965e-05	cellular amino acid derivative metabolic process	0.0028856	86	490	1982	17549	PH01000214G0290|PH01000360G0720|PH01000214G0170|PH01002367G0010|PH01002407G0140|PH01001707G0440|PH01004484G0060|PH01000006G3360|PH01002481G0310|PH01003039G0010|PH01000283G0560|PH01001049G0620|PH01000589G0720|PH01001782G0180|PH01000932G0100|PH01001197G0140|PH01002487G0230|PH01002358G0160|PH01007571G0010|PH01002500G0170|PH01000823G0570|PH01003493G0040|PH01000576G0170|PH01002796G0200|PH01000429G0610…
6730	2.5048e-05	one-carbon metabolic process	0.0032013	93	543	1982	17549	PH01002436G0170|PH01002927G0090|PH01001572G0130|PH01000335G0720|PH01003539G0130|PH01000397G0400|PH01001104G0340|PH01001446G0280|PH01003039G0010|PH01001528G0310|PH01000237G0490|PH01002725G0150|PH01001209G0060|PH01007418G0020|PH01000244G0440|PH01004539G0110|PH01000257G0110|PH01002487G0230|PH01000087G1520|PH01000184G1020|PH01001636G0120|PH01002436G0140|PH01000460G0750|PH01003494G0140|PH01000229G0090…
71495	2.5102e-05	cellular response to endogenous stimulus	0.0032013	67	360	1982	17549	PH01003824G0050|PH01002641G0230|PH01002396G0160|PH01004171G0020|PH01000630G0530|PH01001567G0470|PH01000075G0200|PH01006019G0010|PH01000370G0970|PH01004855G0070|PH01004169G0100|PH01000497G0760|PH01000816G0100|PH01003159G0070|PH01000519G0840|PH01000142G0910|PH01000384G0170|PH01000347G0020|PH01001453G0310|PH01001734G0370|PH01001899G0250|PH01000554G0550|PH01005193G0070|PH01000003G4260|PH01004547G0040…
22402	3.0932e-05	cell cycle process	0.0035923	58	301	1982	17549	PH01000975G0170|PH01000448G0350|PH01000311G1080|PH01000743G0120|PH01000737G0530|PH01000272G0990|PH01000056G0910|PH01001373G0170|PH01001018G0370|PH01001690G0220|PH01002867G0210|PH01002121G0280|PH01002611G0110|PH01000365G1080|PH01000404G0150|PH01002662G0170|PH01003023G0090|PH01005471G0080|PH01000311G1090|PH01004547G0040|PH01003789G0080|PH01000005G2550|PH01002259G0120|PH01001498G0120|PH01000690G0430…
9734	3.3139e-05	auxin mediated signaling pathway	0.0035923	31	129	1982	17549	PH01000087G1340|PH01004534G0100|PH01001420G0080|PH01004171G0020|PH01001567G0470|PH01000075G0200|PH01006019G0010|PH01000497G0760|PH01003159G0070|PH01002160G0180|PH01000105G1710|PH01000384G0170|PH01001899G0250|PH01000554G0550|PH01005193G0070|PH01001006G0260|PH01001091G0290|PH01000183G0570|PH01000667G0020|PH01003631G0130|PH01001346G0370|PH01000093G0690|PH01002850G0020|PH01001652G0410|PH01000911G0360…
71365	3.3139e-05	cellular response to auxin stimulus	0.0035923	31	129	1982	17549	PH01000087G1340|PH01004534G0100|PH01001420G0080|PH01004171G0020|PH01001567G0470|PH01000075G0200|PH01006019G0010|PH01000497G0760|PH01003159G0070|PH01002160G0180|PH01000105G1710|PH01000384G0170|PH01001899G0250|PH01000554G0550|PH01005193G0070|PH01001006G0260|PH01001091G0290|PH01000183G0570|PH01000667G0020|PH01003631G0130|PH01001346G0370|PH01000093G0690|PH01002850G0020|PH01001652G0410|PH01000911G0360…
59	3.5863e-05	protein import into nucleus, docking	0.0036333	10	21	1982	17549	PH01001895G0140|PH01000395G0560|PH01004493G0100|PH01001811G0060|PH01000124G0470|PH01000124G0510|PH01000411G0180|PH01001772G0410|PH01000845G0610|PH01000570G0520
9733	3.7297e-05	response to auxin stimulus	0.0036333	40	185	1982	17549	PH01001317G0310|PH01000087G1340|PH01000198G1320|PH01004534G0100|PH01001420G0080|PH01004171G0020|PH01001567G0470|PH01000075G0200|PH01006019G0010|PH01000291G1190|PH01000497G0760|PH01003159G0070|PH01002160G0180|PH01000188G0820|PH01002069G0120|PH01000105G1710|PH01000384G0170|PH01001899G0250|PH01000554G0550|PH01005193G0070|PH01001006G0260|PH01001091G0290|PH01000183G0570|PH01000667G0020|PH01003631G0130…
6749	3.8545e-05	glutathione metabolic process	0.0036333	23	84	1982	17549	PH01002264G0360|PH01004619G0030|PH01002367G0010|PH01004619G0020|PH01000947G0610|PH01167425G0010|PH01004213G0030|PH01004484G0060|PH01000006G3360|PH01000283G0560|PH01001049G0620|PH01003071G0110|PH01000816G0730|PH01001782G0180|PH01002577G0080|PH01001197G0140|PH01000725G0050|PH01006528G0030|PH01003154G0100|PH01000932G0720|PH01005478G0020|PH01000823G0570|PH01003493G0040
6310	4.2585e-05	DNA recombination	0.0038468	36	161	1982	17549	PH01000264G1180|PH01000224G0720|PH01000444G0900|PH01000311G1080|PH01000186G0040|PH01001189G0340|PH01001189G0320|PH01000928G0240|PH01000244G0440|PH01000637G0470|PH01001556G0330|PH01001018G0370|PH01001018G0350|PH01002867G0210|PH01002121G0280|PH01003023G0090|PH01001204G0070|PH01000692G0600|PH01005471G0080|PH01000311G1090|PH01000423G0800|PH01000175G0730|PH01003928G0070|PH01000749G0810|PH01001727G0310…
9699	4.5612e-05	phenylpropanoid biosynthetic process	0.0039554	51	258	1982	17549	PH01000214G0290|PH01000360G0720|PH01000214G0170|PH01002407G0140|PH01001707G0440|PH01002481G0310|PH01003039G0010|PH01000589G0720|PH01000932G0100|PH01002358G0160|PH01007571G0010|PH01000576G0170|PH01002796G0200|PH01000429G0610|PH01000192G1290|PH01000722G0400|PH01003128G0100|PH01069730G0010|PH01006064G0040|PH01001881G0200|PH01000631G0240|PH01000313G0190|PH01000240G0650|PH01002796G0050|PH01000726G0540…
9698	5.1859e-05	phenylpropanoid metabolic process	0.0042409	55	286	1982	17549	PH01000214G0290|PH01000360G0720|PH01000214G0170|PH01002407G0140|PH01001707G0440|PH01002481G0310|PH01003039G0010|PH01000589G0720|PH01000932G0100|PH01002358G0160|PH01007571G0010|PH01002500G0170|PH01000576G0170|PH01002796G0200|PH01000429G0610|PH01000192G1290|PH01000722G0400|PH01003128G0100|PH01069730G0010|PH01006064G0040|PH01001881G0200|PH01000631G0240|PH01000313G0190|PH01000240G0650|PH01000054G0380…
6260	5.4644e-05	DNA replication	0.0042409	40	188	1982	17549	PH01001751G0340|PH01000224G0720|PH01000119G0780|PH01000020G1080|PH01000186G0040|PH01000873G0610|PH01000673G0150|PH01003899G0020|PH01000244G0440|PH01000616G0340|PH01001373G0170|PH01000637G0470|PH01000085G0420|PH01000257G0110|PH01001018G0370|PH01000526G0790|PH01001018G0350|PH01000526G0770|PH01000184G1020|PH01000332G0350|PH01000432G0850|PH01000740G0750|PH01000460G0750|PH01001204G0070|PH01000692G0600…
7059	5.4772e-05	chromosome segregation	0.0042409	25	97	1982	17549	PH01000264G1180|PH01000448G0350|PH01000031G0910|PH01000311G1080|PH01001830G0370|PH01000737G0530|PH01000056G0910|PH01000928G0240|PH01000637G0470|PH01002867G0210|PH01002121G0280|PH01000229G0830|PH01003023G0090|PH01000692G0600|PH01000311G1090|PH01001727G0310|PH01002853G0100|PH01000129G0040|PH01000229G0860|PH01000005G2550|PH01003704G0230|PH01002259G0120|PH01001498G0120|PH01000690G0430|PH01001526G0360
10876	5.7704e-05	lipid localization	0.0043139	23	86	1982	17549	PH01000174G1000|PH01001689G0140|PH01002201G0230|PH01003947G0110|PH01001372G0050|PH01000514G0770|PH01000000G5090|PH01002146G0070|PH01000514G0760|PH01000272G1010|PH01000435G0560|PH01000145G1080|PH01003810G0120|PH01000272G1040|PH01001709G0310|PH01000397G0420|PH01007413G0040|PH01000646G0090|PH01003232G0140|PH01000468G0190|PH01003051G0100|PH01001305G0250|PH01001692G0180
30036	6.2885e-05	actin cytoskeleton organization	0.0043945	20	70	1982	17549	PH01002056G0330|PH01002139G0180|PH01005591G0040|PH01002059G0100|PH01005566G0040|PH01002045G0100|PH01002367G0260|PH01005471G0080|PH01000165G0510|PH01000975G0130|PH01000322G1120|PH01002078G0380|PH01002245G0060|PH01003857G0150|PH01000652G0580|PH01000558G0790|PH01000175G0030|PH01004203G0130|PH01001302G0470|PH01002867G0210
6869	6.4417e-05	lipid transport	0.0043945	22	81	1982	17549	PH01000174G1000|PH01001689G0140|PH01002201G0230|PH01003947G0110|PH01001372G0050|PH01000514G0770|PH01000000G5090|PH01002146G0070|PH01000514G0760|PH01000272G1010|PH01000435G0560|PH01003810G0120|PH01000272G1040|PH01001709G0310|PH01000397G0420|PH01007413G0040|PH01000646G0090|PH01003232G0140|PH01000468G0190|PH01003051G0100|PH01001305G0250|PH01001692G0180
51169	6.689e-05	nuclear transport	0.0043945	50	255	1982	17549	PH01004493G0100|PH01001572G0130|PH01000743G0080|PH01001372G0290|PH01004518G0160|PH01000092G1500|PH01001208G0160|PH01000976G0450|PH01001772G0410|PH01000845G0610|PH01000395G0560|PH01000124G0470|PH01000124G0510|PH01003099G0050|PH01000882G0150|PH01000411G0180|PH01000266G1160|PH01002968G0230|PH01001852G0400|PH01000101G1740|PH01000570G0520|PH01000346G0910|PH01001023G0020|PH01000666G0830|PH01002966G0070…
6913	6.689e-05	nucleocytoplasmic transport	0.0043945	50	255	1982	17549	PH01004493G0100|PH01001572G0130|PH01000743G0080|PH01001372G0290|PH01004518G0160|PH01000092G1500|PH01001208G0160|PH01000976G0450|PH01001772G0410|PH01000845G0610|PH01000395G0560|PH01000124G0470|PH01000124G0510|PH01003099G0050|PH01000882G0150|PH01000411G0180|PH01000266G1160|PH01002968G0230|PH01001852G0400|PH01000101G1740|PH01000570G0520|PH01000346G0910|PH01001023G0020|PH01000666G0830|PH01002966G0070…
32259	6.9873e-05	methylation	0.0044555	87	514	1982	17549	PH01002436G0170|PH01002927G0090|PH01001572G0130|PH01000335G0720|PH01003539G0130|PH01000397G0400|PH01001104G0340|PH01001446G0280|PH01003039G0010|PH01001528G0310|PH01000237G0490|PH01002725G0150|PH01001209G0060|PH01007418G0020|PH01000244G0440|PH01004539G0110|PH01000257G0110|PH01000087G1520|PH01000184G1020|PH01002436G0140|PH01000460G0750|PH01003494G0140|PH01005471G0080|PH01000111G0760|PH01002236G0220…
6519	9.1525e-05	cellular amino acid and derivative metabolic process	0.0056693	149	983	1982	17549	PH01002367G0010|PH01002407G0140|PH01004484G0060|PH01000240G0180|PH01000283G0560|PH01001049G0620|PH01000333G0660|PH01000220G1000|PH01001782G0180|PH01002358G0160|PH01002500G0170|PH01000823G0570|PH01003491G0110|PH01001556G0410|PH01000192G1290|PH01002264G0360|PH01000718G0270|PH01000097G1540|PH01003128G0100|PH01002276G0100|PH01001881G0200|PH01000223G1130|PH01000631G0240|PH01000313G0190|PH01000141G1140…
23052	9.9109e-05	signaling	0.0059685	176	1194	1982	17549	PH01000532G0300|PH01000307G0580|PH01000764G0670|PH01003824G0050|PH01004610G0110|PH01000941G0590|PH01000630G0530|PH01001359G0150|PH01000056G0750|PH01001567G0470|PH01000652G0600|PH01006019G0010|PH01000370G0970|PH01004855G0070|PH01000272G1040|PH01004013G0130|PH01000025G1710|PH01000523G0850|PH01004169G0100|PH01002632G0060|PH01002023G0130|PH01000966G0560|PH01000092G1500|PH01003159G0070|PH01000519G0840…
30384	0.00013474	phosphoinositide metabolic process	0.0078952	28	120	1982	17549	PH01000145G1540|PH01000528G0010|PH01001689G0190|PH01001405G0290|PH01000017G0030|PH01001689G0210|PH01000159G0310|PH01002584G0010|PH01001614G0080|PH01002971G0160|PH01000650G0150|PH01000008G2700|PH01000156G0810|PH01000134G0870|PH01002910G0040|PH01000962G0250|PH01000142G1570|PH01000826G0470|PH01000395G0680|PH01000070G2100|PH01000066G1040|PH01000612G0550|PH01001954G0410|PH01001922G0220|PH01000146G0750…
7389	0.00015776	pattern specification process	0.0090008	27	115	1982	17549	PH01000801G0400|PH01000087G1340|PH01000363G0900|PH01000652G0580|PH01000327G0190|PH01004203G0130|PH01001892G0010|PH01001716G0120|PH01002072G0150|PH01000853G0770|PH01000386G0280|PH01001068G0390|PH01002867G0210|PH01001876G0170|PH01001899G0250|PH01000496G0330|PH01003820G0150|PH01001091G0290|PH01001857G0210|PH01000129G0040|PH01003119G0210|PH01000123G0740|PH01001498G0120|PH01001302G0470|PH01000095G1010…
6518	0.00016423	peptide metabolic process	0.0091296	32	146	1982	17549	PH01000109G1000|PH01004619G0030|PH01002367G0010|PH01001339G0110|PH01000947G0610|PH01167425G0010|PH01003539G0130|PH01004213G0030|PH01004484G0060|PH01000006G3360|PH01000514G0770|PH01000283G0560|PH01001049G0620|PH01001782G0180|PH01002577G0080|PH01001197G0140|PH01006528G0030|PH01003154G0100|PH01000932G0720|PH01000823G0570|PH01003493G0040|PH01002264G0360|PH01000010G1820|PH01004619G0020|PH01000514G0760…
279	0.00018715	M phase	0.0098961	41	205	1982	17549	PH01000264G1180|PH01003776G0140|PH01000444G0900|PH01000975G0170|PH01000448G0350|PH01000031G0910|PH01000311G1080|PH01000743G0120|PH01001830G0370|PH01000737G0530|PH01000272G0990|PH01000056G0910|PH01000928G0240|PH01000637G0470|PH01001018G0370|PH01001018G0350|PH01000287G0570|PH01002867G0210|PH01002121G0280|PH01002611G0110|PH01000229G0830|PH01000365G1080|PH01002662G0170|PH01003023G0090|PH01000692G0600…
22403	0.00018715	cell cycle phase	0.0098961	41	205	1982	17549	PH01000264G1180|PH01003776G0140|PH01000444G0900|PH01000975G0170|PH01000448G0350|PH01000031G0910|PH01000311G1080|PH01000743G0120|PH01001830G0370|PH01000737G0530|PH01000272G0990|PH01000056G0910|PH01000928G0240|PH01000637G0470|PH01001018G0370|PH01001018G0350|PH01000287G0570|PH01002867G0210|PH01002121G0280|PH01002611G0110|PH01000229G0830|PH01000365G1080|PH01002662G0170|PH01003023G0090|PH01000692G0600…
17038	0.00019514	protein import	0.010073	49	259	1982	17549	PH01004493G0100|PH01001572G0130|PH01000743G0080|PH01001372G0290|PH01004518G0160|PH01000092G1500|PH01001208G0160|PH01000976G0450|PH01001772G0410|PH01000845G0610|PH01000395G0560|PH01000209G0820|PH01000124G0470|PH01000124G0510|PH01003099G0050|PH01000882G0150|PH01000411G0180|PH01002968G0230|PH01001852G0400|PH01000101G1740|PH01000570G0520|PH01000346G0910|PH01001023G0020|PH01000666G0830|PH01000068G0780…
910	0.00020904	cytokinesis	0.010539	23	93	1982	17549	PH01000404G0150|PH01000704G0300|PH01001699G0340|PH01005497G0050|PH01001712G0370|PH01000361G0150|PH01000122G1280|PH01000353G0230|PH01002476G0270|PH01005471G0080|PH01000311G1090|PH01004547G0040|PH01003789G0080|PH01001881G0300|PH01000652G0580|PH01002673G0200|PH01000928G0240|PH01001474G0470|PH01000025G0290|PH01001690G0220|PH01002867G0210|PH01000895G0010|PH01000068G0590
819	0.00021714	sister chromatid segregation	0.01069	10	25	1982	17549	PH01000229G0860|PH01000737G0530|PH01000056G0910|PH01000005G2550|PH01000448G0350|PH01000031G0910|PH01000690G0430|PH01001526G0360|PH01001830G0370|PH01000229G0830
7010	0.00022188	cytoskeleton organization	0.01069	46	240	1982	17549	PH01002056G0330|PH01000704G0300|PH01001699G0340|PH01005497G0050|PH01000353G0230|PH01000975G0170|PH01001806G0020|PH01000165G0510|PH01000364G0690|PH01001830G0370|PH01000975G0130|PH01000322G1120|PH01001606G0180|PH01000652G0580|PH01002673G0200|PH01001814G0110|PH01004203G0130|PH01000092G0430|PH01001690G0220|PH01002867G0210|PH01002611G0110|PH01000404G0150|PH01000395G0560|PH01002139G0180|PH01005591G0040…
51128	0.00025485	regulation of cellular component organization	0.012011	48	255	1982	17549	PH01000174G1150|PH01000264G1180|PH01000812G0140|PH01001699G0340|PH01001317G0310|PH01002436G0170|PH01000077G1310|PH01000706G0510|PH01000652G0600|PH01000022G1220|PH01004395G0120|PH01000652G0580|PH01004857G0140|PH01000627G0440|PH01001655G0500|PH01000928G0240|PH01000092G1500|PH01000637G0470|PH01000136G1530|PH01001574G0240|PH01001690G0220|PH01002867G0210|PH01001042G0030|PH01002436G0140|PH01002278G0360…
51103	0.00028883	DNA ligation involved in DNA repair	0.013046	6	10	1982	17549	PH01000186G0040|PH01000224G0720|PH01001204G0070|PH01000085G0420|PH01000526G0790|PH01000526G0770
6266	0.00028883	DNA ligation	0.013046	6	10	1982	17549	PH01000186G0040|PH01000224G0720|PH01001204G0070|PH01000085G0420|PH01000526G0790|PH01000526G0770
51301	0.00029717	cell division	0.013148	46	243	1982	17549	PH01000704G0300|PH01001699G0340|PH01005497G0050|PH01000361G0150|PH01000122G1280|PH01000353G0230|PH01000448G0690|PH01002320G0240|PH01001528G0310|PH01004013G0130|PH01000652G0580|PH01000272G0990|PH01002673G0200|PH01000928G0240|PH01000386G0280|PH01000195G0610|PH01001690G0220|PH01002867G0210|PH01000895G0010|PH01000068G0590|PH01000134G0970|PH01000404G0150|PH01002662G0170|PH01000121G0990|PH01001712G0370…
7127	0.00034483	meiosis I	0.014952	24	102	1982	17549	PH01000264G1180|PH01003023G0090|PH01000692G0600|PH01005471G0080|PH01000311G1090|PH01000444G0900|PH01000311G1080|PH01000175G0730|PH01000743G0120|PH01001727G0310|PH01002853G0100|PH01000680G0220|PH01000928G0240|PH01000637G0470|PH01001018G0370|PH01002106G0340|PH01001018G0350|PH01000690G0430|PH01001018G0340|PH01000287G0570|PH01000173G0580|PH01002867G0210|PH01001526G0360|PH01002121G0280
42991	0.00040155	transcription factor import into nucleus	0.01707	8	18	1982	17549	PH01001334G0350|PH01001023G0020|PH01004843G0030|PH01000882G0150|PH01001658G0360|PH01000976G0450|PH01000743G0080|PH01001852G0400
46856	0.00045333	phosphoinositide dephosphorylation	0.0189	10	27	1982	17549	PH01002910G0040|PH01002584G0010|PH01000528G0010|PH01001689G0190|PH01000070G2100|PH01001405G0290|PH01001922G0220|PH01001689G0210|PH01000156G0810|PH01000134G0870
42398	0.00047359	cellular amino acid derivative biosynthetic process	0.019372	59	339	1982	17549	PH01000214G0290|PH01000360G0720|PH01000214G0170|PH01002407G0140|PH01001707G0440|PH01000006G3360|PH01002481G0310|PH01003039G0010|PH01000589G0720|PH01001782G0180|PH01000932G0100|PH01002487G0230|PH01002358G0160|PH01007571G0010|PH01000823G0570|PH01000576G0170|PH01002796G0200|PH01000429G0610|PH01000192G1290|PH01000722G0400|PH01003128G0100|PH01069730G0010|PH01006064G0040|PH01001881G0200|PH01000631G0240…
7049	0.00051113	cell cycle	0.020409	69	412	1982	17549	PH01000975G0170|PH01000448G0350|PH01000311G1080|PH01000743G0120|PH01000737G0530|PH01000272G0990|PH01000056G0910|PH01001373G0170|PH01001037G0390|PH01001018G0370|PH01001690G0220|PH01002867G0210|PH01002121G0280|PH01002611G0110|PH01000365G1080|PH01000404G0150|PH01002662G0170|PH01003023G0090|PH01005471G0080|PH01000311G1090|PH01004547G0040|PH01003789G0080|PH01000005G2550|PH01000890G0830|PH01000171G0650…
9987	0.00054267	cellular process	0.020409	1510	12833	1982	17549	PH01005634G0100|PH01000253G0210|PH01000653G0330|PH01000581G0310|PH01002407G0140|PH01001896G0060|PH01004484G0060|PH01000514G0770|PH01000046G1870|PH01000370G0970|PH01004855G0070|PH01004518G0160|PH01000025G1710|PH01000333G0660|PH01000931G0650|PH01000092G1500|PH01000257G0110|PH01000142G0910|PH01000755G0060|PH01005049G0060|PH01000395G0560|PH01000231G0920|PH01004766G0040|PH01000109G0760|PH01000322G0160…
70	0.00054601	mitotic sister chromatid segregation	0.020409	9	23	1982	17549	PH01000229G0860|PH01000737G0530|PH01000056G0910|PH01000005G2550|PH01000448G0350|PH01000031G0910|PH01001526G0360|PH01001830G0370|PH01000229G0830
46271	0.00054601	phenylpropanoid catabolic process	0.020409	9	23	1982	17549	PH01001101G0090|PH01000223G0070|PH01000054G0380|PH01003128G0100|PH01001798G0410|PH01000829G0190|PH01001763G0150|PH01003669G0180|PH01004026G0140
46274	0.00054601	lignin catabolic process	0.020409	9	23	1982	17549	PH01001101G0090|PH01000223G0070|PH01000054G0380|PH01003128G0100|PH01001798G0410|PH01000829G0190|PH01001763G0150|PH01003669G0180|PH01004026G0140
70887	0.00056832	cellular response to chemical stimulus	0.020763	103	667	1982	17549	PH01005634G0100|PH01003824G0050|PH01000630G0530|PH01001567G0470|PH01002223G0140|PH01006019G0010|PH01000370G0970|PH01004855G0070|PH01004013G0130|PH01004169G0100|PH01003159G0070|PH01000519G0840|PH01000142G0910|PH01000384G0170|PH01003585G0160|PH01000347G0020|PH01000171G0220|PH01001799G0110|PH01003099G0050|PH01001899G0250|PH01004547G0040|PH01002146G0070|PH01001281G0440|PH01003631G0130|PH01004235G0050…
51017	0.00057463	actin filament bundle assembly	0.020763	6	11	1982	17549	PH01002056G0330|PH01005591G0040|PH01002059G0100|PH01002367G0260|PH01000975G0130|PH01002078G0380
46839	0.00067345	phospholipid dephosphorylation	0.02362	11	33	1982	17549	PH01002910G0040|PH01002584G0010|PH01185792G0010|PH01000528G0010|PH01001689G0190|PH01000070G2100|PH01001405G0290|PH01001922G0220|PH01001689G0210|PH01000156G0810|PH01000134G0870
45132	0.00067547	meiotic chromosome segregation	0.02362	12	38	1982	17549	PH01000264G1180|PH01002853G0100|PH01000928G0240|PH01003023G0090|PH01000637G0470|PH01000311G1090|PH01002259G0120|PH01000690G0430|PH01000311G1080|PH01002867G0210|PH01001526G0360|PH01002121G0280
6816	0.0007013	calcium ion transport	0.024134	15	54	1982	17549	PH01000259G0240|PH01000259G0260|PH01000259G0280|PH01002343G0250|PH01000498G0170|PH01001065G0210|PH01000546G0620|PH01000408G0180|PH01000159G0670|PH01000917G0620|PH01000251G0960|PH01000548G0740|PH01004294G0010|PH01001439G0060|PH01000871G0340
33365	0.001033	protein localization in organelle	0.032663	49	278	1982	17549	PH01004493G0100|PH01001572G0130|PH01001896G0220|PH01000743G0080|PH01001372G0290|PH01004518G0160|PH01000092G1500|PH01001208G0160|PH01000976G0450|PH01001772G0410|PH01000845G0610|PH01000395G0560|PH01000209G0820|PH01000124G0470|PH01000124G0510|PH01003099G0050|PH01000882G0150|PH01000411G0180|PH01002968G0230|PH01001852G0400|PH01000101G1740|PH01000570G0520|PH01000346G0910|PH01001023G0020|PH01000025G0790…
60	0.0010396	protein import into nucleus, translocation	0.032663	6	12	1982	17549	PH01001895G0140|PH01000395G0560|PH01001811G0060|PH01001772G0410|PH01000845G0610|PH01000570G0520
22616	0.0010396	DNA strand elongation	0.032663	6	12	1982	17549	PH01000186G0040|PH01000224G0720|PH01001204G0070|PH01000085G0420|PH01000526G0790|PH01000526G0770
6271	0.0010396	DNA strand elongation involved in DNA replication	0.032663	6	12	1982	17549	PH01000186G0040|PH01000224G0720|PH01001204G0070|PH01000085G0420|PH01000526G0790|PH01000526G0770
6273	0.0010396	lagging strand elongation	0.032663	6	12	1982	17549	PH01000186G0040|PH01000224G0720|PH01001204G0070|PH01000085G0420|PH01000526G0790|PH01000526G0770
6610	0.0010396	ribosomal protein import into nucleus	0.032663	6	12	1982	17549	PH01001895G0140|PH01000395G0560|PH01001811G0060|PH01001772G0410|PH01000845G0610|PH01000570G0520
48519	0.0010582	negative regulation of biological process	0.032774	90	580	1982	17549	PH01000200G0210|PH01000363G0900|PH01000077G1310|PH01002396G0160|PH01002223G0140|PH01000311G1080|PH01006475G0010|PH01004855G0070|PH01000209G0080|PH01000627G0440|PH01000092G1500|PH01000244G0440|PH01000272G0710|PH01000638G0270|PH01000257G0110|PH01001716G0120|PH01002072G0150|PH01000142G0910|PH01001690G0220|PH01002867G0210|PH01000271G0220|PH01000184G1020|PH01001799G0110|PH01000260G1120|PH01002223G0190…
44281	0.001167	small molecule metabolic process	0.034852	368	2832	1982	17549	PH01002426G0040|PH01001572G0130|PH01002407G0140|PH01000062G1100|PH01004484G0060|PH01001446G0280|PH01000240G0180|PH01000172G1040|PH01000046G1870|PH01004855G0070|PH01004518G0160|PH01002725G0150|PH01000579G0030|PH01000333G0660|PH01000931G0650|PH01000257G0110|PH01002358G0160|PH01000755G0060|PH01003491G0110|PH01000095G0830|PH01001556G0410|PH01001982G0340|PH01000184G1020|PH01000395G0560|PH01000231G0920…
51129	0.0011735	negative regulation of cellular component organization	0.034852	11	35	1982	17549	PH01001317G0310|PH01000627G0440|PH01003571G0050|PH01000053G1030|PH01000092G1500|PH01000077G1310|PH01000634G0180|PH01000706G0500|PH01000706G0510|PH01000423G0800|PH01000066G0530
10639	0.0011735	negative regulation of organelle organization	0.034852	11	35	1982	17549	PH01001317G0310|PH01000627G0440|PH01003571G0050|PH01000053G1030|PH01000092G1500|PH01000077G1310|PH01000634G0180|PH01000706G0500|PH01000706G0510|PH01000423G0800|PH01000066G0530
9813	0.0011976	flavonoid biosynthetic process	0.035085	34	176	1982	17549	PH01000968G0440|PH01000088G0180|PH01000214G0290|PH01000214G0170|PH01002407G0140|PH01001707G0440|PH01000764G0290|PH01002481G0310|PH01000589G0720|PH01000270G0270|PH01002358G0160|PH01002898G0190|PH01007571G0010|PH01000131G0110|PH01002796G0200|PH01000429G0610|PH01000192G1290|PH01000722G0400|PH01000501G0070|PH01001533G0400|PH01000716G0580|PH01000183G0330|PH01006064G0040|PH01001881G0200|PH01000631G0240…
71103	0.001299	DNA conformation change	0.037549	28	137	1982	17549	PH01000653G0330|PH01000581G0310|PH01000908G0230|PH01000031G0910|PH01002407G0120|PH01000737G0530|PH01000056G0910|PH01000275G0610|PH01000244G0440|PH01000684G0090|PH01002407G0090|PH01001018G0370|PH01001018G0350|PH01000758G0220|PH01000229G0830|PH01000464G0120|PH01003663G0220|PH01001881G0300|PH01000048G1370|PH01000229G0860|PH01003704G0230|PH01000039G0930|PH01000825G0270|PH01000634G0180|PH01003709G0200…
43414	0.0013198	macromolecule methylation	0.037643	48	274	1982	17549	PH01000801G0400|PH01004769G0010|PH01002436G0170|PH01001159G0530|PH01000740G0320|PH01001572G0130|PH01001067G0330|PH01000119G0780|PH01000397G0400|PH01001546G0380|PH01002960G0150|PH01001446G0280|PH01000407G0920|PH01000448G0690|PH01002960G0110|PH01001528G0310|PH01001606G0180|PH01000873G0610|PH01002725G0150|PH01007418G0020|PH01000490G0100|PH01000083G0380|PH01000244G0440|PH01000257G0110|PH01000184G1020…
9395	0.0014387	phospholipid catabolic process	0.037643	3	3	1982	17549	PH01000117G0560|PH01000117G0540|PH01003222G0150
30002	0.0014387	cellular anion homeostasis	0.037643	3	3	1982	17549	PH01000117G0560|PH01000117G0540|PH01003222G0150
46475	0.0014387	glycerophospholipid catabolic process	0.037643	3	3	1982	17549	PH01000117G0560|PH01000117G0540|PH01003222G0150
46503	0.0014387	glycerolipid catabolic process	0.037643	3	3	1982	17549	PH01000117G0560|PH01000117G0540|PH01003222G0150
30319	0.0014387	cellular di-, tri-valent inorganic anion homeostasis	0.037643	3	3	1982	17549	PH01000117G0560|PH01000117G0540|PH01003222G0150
30643	0.0014387	cellular phosphate ion homeostasis	0.037643	3	3	1982	17549	PH01000117G0560|PH01000117G0540|PH01003222G0150
87	0.0014585	M phase of mitotic cell cycle	0.037643	14	52	1982	17549	PH01002662G0170|PH01000448G0350|PH01000031G0910|PH01001830G0370|PH01000229G0860|PH01000737G0530|PH01000272G0990|PH01000056G0910|PH01000724G0210|PH01000005G2550|PH01000173G0580|PH01001526G0360|PH01000229G0830|PH01000365G1080
7067	0.0014585	mitosis	0.037643	14	52	1982	17549	PH01002662G0170|PH01000448G0350|PH01000031G0910|PH01001830G0370|PH01000229G0860|PH01000737G0530|PH01000272G0990|PH01000056G0910|PH01000724G0210|PH01000005G2550|PH01000173G0580|PH01001526G0360|PH01000229G0830|PH01000365G1080
42219	0.0015196	cellular amino acid derivative catabolic process	0.038447	11	36	1982	17549	PH01001101G0090|PH01001958G0290|PH01000223G0070|PH01000054G0380|PH01003128G0100|PH01001798G0410|PH01000829G0190|PH01001763G0150|PH01003039G0010|PH01003669G0180|PH01004026G0140
16036	0.0015251	cellular response to phosphate starvation	0.038447	9	26	1982	17549	PH01004235G0050|PH01004220G0090|PH01000361G0150|PH01000022G2160|PH01004547G0040|PH01000075G1830|PH01000213G1010|PH01000044G0160|PH01003839G0030
463	0.0016148	maturation of LSU-rRNA from tricistronic rRNA transcript (SSU-rRNA, 5.8S rRNA, LSU-rRNA)	0.040129	7	17	1982	17549	PH01000242G0340|PH01000490G0100|PH01003853G0030|PH01000426G0150|PH01004518G0160|PH01000325G0510|PH01002968G0230
33044	0.0016289	regulation of chromosome organization	0.040129	16	64	1982	17549	PH01000264G1180|PH01002436G0140|PH01002436G0170|PH01003023G0090|PH01000692G0600|PH01000311G1090|PH01000423G0800|PH01001727G0310|PH01002853G0100|PH01004395G0120|PH01003571G0050|PH01000928G0240|PH01000637G0470|PH01000634G0180|PH01002867G0210|PH01001526G0360
48507	0.0019023	meristem development	0.045674	29	147	1982	17549	PH01000801G0400|PH01000087G1340|PH01000363G0900|PH01003687G0120|PH01000311G1080|PH01000448G0690|PH01000652G0580|PH01000327G0190|PH01000275G0610|PH01000083G0380|PH01000928G0240|PH01000244G0440|PH01004203G0130|PH01001892G0010|PH01000188G0820|PH01001716G0120|PH01002500G0170|PH01002867G0210|PH01000464G0120|PH01002250G0240|PH01000692G0600|PH01003099G0050|PH01001899G0250|PH01000311G1090|PH01000129G0040…
280	0.0019382	nuclear division	0.045674	16	65	1982	17549	PH01002662G0170|PH01000448G0350|PH01000683G0270|PH01000031G0910|PH01001830G0370|PH01000229G0860|PH01000737G0530|PH01000272G0990|PH01000056G0910|PH01000724G0210|PH01000005G2550|PH01001474G0470|PH01000173G0580|PH01001526G0360|PH01000229G0830|PH01000365G1080
9218	0.0019382	pyrimidine ribonucleotide metabolic process	0.045674	16	65	1982	17549	PH01000284G0960|PH01000306G0940|PH01000692G0600|PH01000882G0150|PH01003018G0200|PH01000397G0400|PH01001606G0180|PH01001334G0350|PH01000333G0660|PH01002235G0070|PH01001023G0020|PH01003704G0230|PH01000543G0910|PH01000108G1510|PH01000171G0690|PH01000450G0210
7015	0.0019382	actin filament organization	0.045674	16	65	1982	17549	PH01002056G0330|PH01002139G0180|PH01005591G0040|PH01002059G0100|PH01005566G0040|PH01002367G0260|PH01005471G0080|PH01000165G0510|PH01000975G0130|PH01002078G0380|PH01003857G0150|PH01000652G0580|PH01000175G0030|PH01004203G0130|PH01001302G0470|PH01002867G0210
9812	0.0019595	flavonoid metabolic process	0.04568	34	181	1982	17549	PH01000968G0440|PH01000088G0180|PH01000214G0290|PH01000214G0170|PH01002407G0140|PH01001707G0440|PH01000764G0290|PH01002481G0310|PH01000589G0720|PH01000270G0270|PH01002358G0160|PH01002898G0190|PH01007571G0010|PH01000131G0110|PH01002796G0200|PH01000429G0610|PH01000192G1290|PH01000722G0400|PH01000501G0070|PH01001533G0400|PH01000716G0580|PH01000183G0330|PH01006064G0040|PH01001881G0200|PH01000631G0240…
6650	0.0021542	glycerophospholipid metabolic process	0.049683	34	182	1982	17549	PH01000145G1540|PH01000528G0010|PH01001689G0190|PH01001405G0290|PH01000017G0030|PH01001689G0210|PH01010078G0020|PH01000159G0310|PH01002584G0010|PH01001614G0080|PH01002971G0160|PH01000650G0150|PH01000008G2700|PH01000156G0810|PH01003222G0150|PH01000134G0870|PH01002910G0040|PH01000962G0250|PH01000142G1570|PH01000826G0470|PH01000253G0060|PH01000395G0680|PH01000070G2100|PH01003858G0140|PH01000066G1040…

## Sheet: down-regulated DEGs
GO-ID	p-value	corr p-value	x	n	X	N	Description	Genes in test set
15979	3.8952e-57	5.7338e-54	112	260	1323	17549	photosynthesis	PH01087490G0010|PH01005355G0010|PH01000003G0430|PH01001955G0010|PH01000032G1870|PH01000087G0190|PH01005293G0040|PH01000491G0120|PH01000154G1300|PH01004131G0020|PH01001208G0360|PH01000234G0310|PH01001166G0340|PH01001221G0510|PH01002719G0240|PH01000789G0260|PH01000782G0330|PH01002296G0350|PH01000653G0680|PH01000903G0290|PH01002609G0030|PH01001720G0230|PH01002466G0350|PH01001803G0200|PH01005228G0040…
19684	2.677e-28	1.9703e-25	59	148	1323	17549	photosynthesis, light reaction	PH01002064G0030|PH01000690G0040|PH01005355G0010|PH01001955G0010|PH01000173G0670|PH01000198G1100|PH01000245G0690|PH01000032G1870|PH01002283G0050|PH01005293G0040|PH01000135G1210|PH01000299G0820|PH01000569G0260|PH01004131G0020|PH01001208G0360|PH01000234G0310|PH01001166G0340|PH01003036G0080|PH01005133G0020|PH01001889G0220|PH01000145G0580|PH01000653G0680|PH01000903G0290|PH01002609G0030|PH01000099G1730…
55114	1.3533e-23	6.64e-21	231	1598	1323	17549	oxidation reduction	PH01003289G0190|PH01002630G0210|PH01004286G0070|PH01002371G0140|PH01000087G0190|PH01000154G1300|PH01004135G0040|PH01004131G0020|PH01000781G0430|PH01000315G0250|PH01000044G0760|PH01004068G0100|PH01001208G0360|PH01001205G0060|PH01004175G0090|PH01001753G0230|PH01000234G0310|PH01005428G0030|PH01000789G0260|PH01000138G0070|PH01001333G0060|PH01002296G0350|PH01000044G0750|PH01002609G0030|PH01000533G0200…
6091	2.7614e-19	1.0162e-16	104	541	1323	17549	generation of precursor metabolites and energy	PH01003555G0050|PH01005355G0010|PH01001955G0010|PH01000378G0150|PH01000032G1870|PH01004879G0040|PH01001109G0130|PH01005293G0040|PH01000589G0400|PH01004131G0020|PH01001208G0360|PH01000234G0310|PH01001166G0340|PH01001221G0510|PH01000432G0250|PH01002296G0350|PH01000180G0830|PH01000653G0680|PH01000903G0290|PH01002609G0030|PH01002466G0350|PH01001803G0200|PH01005228G0040|PH01000316G0030|PH01003401G0090…
9767	4.4341e-13	1.3054e-10	18	31	1323	17549	photosynthetic electron transport chain	PH01001889G0220|PH01000690G0040|PH01005870G0020|PH01000690G0020|PH01002283G0050|PH01002609G0030|PH01022811G0010|PH01005228G0040|PH01000569G0260|PH01001863G0010|PH01004131G0020|PH01000129G0840|PH01156540G0010|PH01001304G0090|PH01001208G0360|PH01002035G0310|PH01000234G0310|PH01001166G0340
9765	6.5974e-12	1.6186e-09	19	39	1323	17549	photosynthesis, light harvesting	PH01000177G0160|PH01003036G0080|PH01000198G0580|PH01005133G0020|PH01000173G0670|PH01000198G1100|PH01000653G0680|PH01000903G0290|PH01005293G0040|PH01004502G0160|PH01003236G0060|PH01001974G0230|PH01002466G0350|PH01000046G0840|PH01000086G1040|PH01000848G0570|PH01000234G1250|PH01000008G1530|PH01000120G1210
9768	4.6738e-11	9.8283e-09	15	26	1323	17549	photosynthesis, light harvesting in photosystem I	PH01000177G0160|PH01003036G0080|PH01000198G0580|PH01005133G0020|PH01000173G0670|PH01000198G1100|PH01000653G0680|PH01000903G0290|PH01005293G0040|PH01004502G0160|PH01001974G0230|PH01002466G0350|PH01000086G1040|PH01000848G0570|PH01000120G1210
9773	1.7135e-10	3.0624e-08	14	24	1323	17549	photosynthetic electron transport in photosystem I	PH01000690G0040|PH01005870G0020|PH01000690G0020|PH01002283G0050|PH01002609G0030|PH01022811G0010|PH01005228G0040|PH01000569G0260|PH01001863G0010|PH01004131G0020|PH01156540G0010|PH01001304G0090|PH01001208G0360|PH01002035G0310
5975	1.8724e-10	3.0624e-08	177	1479	1323	17549	carbohydrate metabolic process	PH01001540G0120|PH01004320G0160|PH01000868G0460|PH01003555G0050|PH01003838G0050|PH01000378G0150|PH01000131G0930|PH01004879G0040|PH01000404G0720|PH01000491G0120|PH01000154G1300|PH01001527G0020|PH01000589G0400|PH01000102G1470|PH01000183G1130|PH01000171G0500|PH01000370G0170|PH01004131G0020|PH01001208G0360|PH01000669G0620|PH01001671G0240|PH01002098G0130|PH01000058G1610|PH01000353G0580|PH01000782G0330…
272	6.9103e-10	1.0172e-07	36	154	1323	17549	polysaccharide catabolic process	PH01004067G0110|PH01000173G0770|PH01005870G0020|PH01001311G0450|PH01002606G0160|PH01000059G2110|PH01003377G0040|PH01000816G0520|PH01000171G0500|PH01000716G0680|PH01001650G0130|PH01159374G0010|PH01001671G0240|PH01000384G0030|PH01000149G1080|PH01000284G0250|PH01000804G0610|PH01046013G0010|PH01000606G0900|PH01000790G0370|PH01000560G0630|PH01001311G0460|PH01000089G0510|PH01000816G0580|PH01006796G0020…
19748	1.019e-09	1.3636e-07	78	507	1323	17549	secondary metabolic process	PH01000965G0480|PH01002064G0030|PH01003824G0130|PH01000381G0230|PH01000245G0690|PH01001673G0060|PH01000319G0520|PH01006951G0050|PH01000370G0210|PH01001812G0260|PH01085796G0010|PH01001527G0020|PH01007032G0010|PH01025921G0010|PH01000315G0250|PH01142194G0010|PH01000561G0410|PH01001753G0230|PH01000086G1190|PH01002358G0080|PH01000139G0020|PH01005199G0080|PH01002285G0270|PH01002296G0350|PH01000088G0470…
34599	1.8544e-09	2.1282e-07	38	174	1323	17549	cellular response to oxidative stress	PH01007792G0020|PH01002518G0100|PH01000714G0610|PH01000761G0570|PH01000588G0040|PH01005048G0020|PH01001918G0090|PH01000130G1230|PH01000272G0430|PH01000233G0340|PH01002998G0210|PH01005467G0050|PH01002123G0270|PH01000445G0570|PH01002518G0170|PH01001058G0220|PH01004068G0100|PH01003032G0160|PH01002245G0110|PH01001313G0320|PH01001624G0540|PH01002537G0050|PH01000601G0130|PH01002296G0350|PH01002043G0130…
8643	1.8795e-09	2.1282e-07	34	145	1323	17549	carbohydrate transport	PH01001117G0550|PH01002056G0230|PH01002489G0290|PH01000625G0750|PH01000361G0250|PH01001664G0370|PH01000101G0680|PH01000416G1060|PH01001786G0130|PH01003006G0150|PH01000367G0710|PH01000168G1300|PH01003411G0110|PH01013457G0010|PH01001060G0550|PH01000291G0950|PH01000253G1030|PH01002816G0020|PH01001245G0400|PH01000317G0580|PH01002056G0060|PH01000177G1300|PH01002699G0010|PH01001367G0260|PH01030532G0010…
10207	2.3209e-09	2.4402e-07	22	68	1323	17549	photosystem II assembly	PH01002064G0030|PH01000690G0040|PH01005355G0010|PH01001955G0010|PH01000628G0560|PH01005870G0020|PH01000145G0580|PH01000690G0020|PH01000245G0690|PH01002283G0050|PH01001696G0160|PH01000099G1730|PH01000347G0430|PH01003401G0090|PH01000299G0820|PH01000569G0260|PH01002995G0220|PH01001208G0360|PH01002445G0060|PH01001918G0380|PH01000266G0820|PH01002035G0310
9657	6.7423e-09	6.4551e-07	46	245	1323	17549	plastid organization	PH01000449G0020|PH01082252G0010|PH01004012G0140|PH01002064G0030|PH01000690G0040|PH01000467G0390|PH01001955G0010|PH01000714G0610|PH01005870G0020|PH01000690G0020|PH01000032G1870|PH01000367G0850|PH01002283G0050|PH01000738G0520|PH01000459G0550|PH01000157G0430|PH01001549G0090|PH01001803G0230|PH01000845G0690|PH01001208G0360|PH01000561G0410|PH01000626G0150|PH01001313G0320|PH01000266G0820|PH01001874G0120…
6081	7.221e-09	6.4551e-07	33	145	1323	17549	cellular aldehyde metabolic process	PH01000367G0490|PH01003289G0190|PH01002064G0030|PH01005870G0020|PH01002283G0050|PH01000903G0360|PH01000491G0120|PH01001527G0020|PH01000589G0400|PH01000154G0870|PH01000569G0260|PH01004131G0020|PH01002295G0150|PH01005384G0040|PH01001208G0360|PH01000266G0820|PH01000432G0250|PH01002810G0020|PH01002296G0350|PH01000145G0580|PH01000140G1020|PH01001451G0150|PH01000891G0020|PH01001683G0040|PH01147644G0010…
33013	7.6542e-09	6.4551e-07	26	97	1323	17549	tetrapyrrole metabolic process	PH01002064G0030|PH01005870G0020|PH01000076G0930|PH01000117G1260|PH01002283G0050|PH01000087G0190|PH01000135G1210|PH01000903G0360|PH01000157G0430|PH01000569G0260|PH01001239G0620|PH01001803G0230|PH01000781G0430|PH01001208G0360|PH01000789G0260|PH01000145G0580|PH01001803G0200|PH01003401G0090|PH01002342G0040|PH01235299G0010|PH01004822G0020|PH01001144G0090|PH01156670G0010|PH01000015G2060|PH01000990G0510…
19253	8.332e-09	6.4551e-07	11	18	1323	17549	reductive pentose-phosphate cycle	PH01001609G0220|PH01000782G0330|PH01000690G0040|PH01000947G0180|PH01000690G0020|PH01000090G1420|PH01002035G0310|PH01000871G0130|PH01000154G1300|PH01000230G0210|PH01133955G0010
19685	8.332e-09	6.4551e-07	11	18	1323	17549	photosynthesis, dark reaction	PH01001609G0220|PH01000782G0330|PH01000690G0040|PH01000947G0180|PH01000690G0020|PH01000090G1420|PH01002035G0310|PH01000871G0130|PH01000154G1300|PH01000230G0210|PH01133955G0010
6778	1.0934e-08	8.0476e-07	25	92	1323	17549	porphyrin metabolic process	PH01002064G0030|PH01005870G0020|PH01000076G0930|PH01000117G1260|PH01002283G0050|PH01000087G0190|PH01000135G1210|PH01000903G0360|PH01000157G0430|PH01000569G0260|PH01001239G0620|PH01001803G0230|PH01000781G0430|PH01001208G0360|PH01000789G0260|PH01000145G0580|PH01001803G0200|PH01003401G0090|PH01002342G0040|PH01235299G0010|PH01001144G0090|PH01156670G0010|PH01000015G2060|PH01000990G0510|PH01000439G0350
15994	3.9445e-08	2.7649e-06	22	78	1323	17549	chlorophyll metabolic process	PH01000789G0260|PH01002064G0030|PH01005870G0020|PH01000145G0580|PH01000117G1260|PH01002283G0050|PH01000087G0190|PH01000135G1210|PH01000157G0430|PH01001803G0200|PH01003401G0090|PH01002342G0040|PH01000569G0260|PH01235299G0010|PH01001239G0620|PH01001803G0230|PH01000781G0430|PH01001144G0090|PH01001208G0360|PH01156670G0010|PH01000015G2060|PH01000439G0350
6026	8.5175e-08	5.224e-06	13	30	1323	17549	aminoglycan catabolic process	PH01004067G0110|PH01046013G0010|PH01005870G0020|PH01000089G0510|PH01000816G0580|PH01000059G2110|PH01000059G2100|PH01003377G0040|PH01000816G0520|PH01000384G0160|PH01001671G0240|PH01001390G0430|PH01000384G0030
6030	8.5175e-08	5.224e-06	13	30	1323	17549	chitin metabolic process	PH01004067G0110|PH01046013G0010|PH01005870G0020|PH01000089G0510|PH01000816G0580|PH01000059G2110|PH01000059G2100|PH01003377G0040|PH01000816G0520|PH01000384G0160|PH01001671G0240|PH01001390G0430|PH01000384G0030
6032	8.5175e-08	5.224e-06	13	30	1323	17549	chitin catabolic process	PH01004067G0110|PH01046013G0010|PH01005870G0020|PH01000089G0510|PH01000816G0580|PH01000059G2110|PH01000059G2100|PH01003377G0040|PH01000816G0520|PH01000384G0160|PH01001671G0240|PH01001390G0430|PH01000384G0030
6779	9.1917e-08	5.4121e-06	21	75	1323	17549	porphyrin biosynthetic process	PH01000789G0260|PH01002064G0030|PH01005870G0020|PH01000145G0580|PH01000076G0930|PH01000117G1260|PH01002283G0050|PH01000087G0190|PH01000135G1210|PH01000903G0360|PH01001803G0200|PH01003401G0090|PH01002342G0040|PH01001803G0230|PH01000781G0430|PH01001144G0090|PH01001208G0360|PH01156670G0010|PH01000015G2060|PH01000990G0510|PH01000439G0350
9698	1.2408e-07	7.0247e-06	48	286	1323	17549	phenylpropanoid metabolic process	PH01006703G0020|PH01003824G0130|PH01001673G0060|PH01186410G0010|PH01002944G0150|PH01006951G0050|PH01003428G0130|PH01085796G0010|PH01000914G0040|PH01007032G0010|PH01000809G0020|PH01025921G0010|PH01002371G0040|PH01000355G0640|PH01000315G0250|PH01142194G0010|PH01002269G0120|PH01001753G0230|PH01002740G0040|PH01002358G0080|PH01000139G0020|PH01005199G0080|PH01000163G0150|PH01002285G0270|PH01045682G0010…
19438	1.6323e-07	8.8993e-06	61	406	1323	17549	aromatic compound biosynthetic process	PH01003824G0130|PH01000690G0040|PH01001673G0060|PH01002283G0050|PH01006951G0050|PH01000114G0010|PH01085796G0010|PH01001584G0150|PH01007032G0010|PH01025921G0010|PH01142194G0010|PH01001753G0230|PH01002358G0080|PH01005199G0080|PH01002583G0060|PH01000088G0470|PH01004350G0100|PH01000251G1020|PH01001328G0500|PH01269502G0010|PH01000429G0400|PH01002080G0040|PH01001173G0260|PH01001431G0100|PH01000729G0220…
42440	2.275e-07	1.196e-05	33	166	1323	17549	pigment metabolic process	PH01000965G0480|PH01002064G0030|PH01000381G0230|PH01005870G0020|PH01000076G0930|PH01000245G0690|PH01000117G1260|PH01002283G0050|PH01000087G0190|PH01000370G0210|PH01000135G1210|PH01000903G0360|PH01000157G0430|PH01001239G0620|PH01001803G0230|PH01000781G0430|PH01001208G0360|PH01000561G0410|PH01000086G1190|PH01000789G0260|PH01002296G0350|PH01000145G0580|PH01001803G0200|PH01000316G0030|PH01003401G0090…
18298	2.6899e-07	1.3654e-05	15	43	1323	17549	protein-chromophore linkage	PH01000177G0160|PH01003036G0080|PH01000198G0580|PH01005133G0020|PH01000173G0670|PH01000198G1100|PH01000653G0680|PH01000903G0290|PH01005293G0040|PH01004502G0160|PH01001974G0230|PH01002466G0350|PH01000086G1040|PH01000848G0570|PH01000120G1210
42744	3.0188e-07	1.4552e-05	27	122	1323	17549	hydrogen peroxide catabolic process	PH01007792G0020|PH01002518G0100|PH01000714G0610|PH01000761G0570|PH01005048G0020|PH01001918G0090|PH01000130G1230|PH01002998G0210|PH01005467G0050|PH01002123G0270|PH01000445G0570|PH01002518G0170|PH01001058G0220|PH01004068G0100|PH01003032G0160|PH01001313G0320|PH01001624G0540|PH01002537G0050|PH01000601G0130|PH01006766G0040|PH01004839G0050|PH01000538G0650|PH01003966G0100|PH01156607G0010|PH01000466G0010…
33014	3.0646e-07	1.4552e-05	21	80	1323	17549	tetrapyrrole biosynthetic process	PH01000789G0260|PH01002064G0030|PH01005870G0020|PH01000145G0580|PH01000076G0930|PH01000117G1260|PH01002283G0050|PH01000087G0190|PH01000135G1210|PH01000903G0360|PH01001803G0200|PH01003401G0090|PH01002342G0040|PH01001803G0230|PH01000781G0430|PH01001144G0090|PH01001208G0360|PH01156670G0010|PH01000015G2060|PH01000990G0510|PH01000439G0350
32544	4.2868e-07	1.9276e-05	7	9	1323	17549	plastid translation	PH01000449G0020|PH01003401G0090|PH01000845G0690|PH01000266G0590|PH01002905G0270|PH01003451G0050|PH01001805G0050
16052	4.3213e-07	1.9276e-05	53	343	1323	17549	carbohydrate catabolic process	PH01003555G0050|PH01001311G0450|PH01000825G0670|PH01000059G2110|PH01001631G0510|PH01003377G0040|PH01000171G0500|PH01001650G0130|PH01001671G0240|PH01000284G0250|PH01000947G0180|PH01000606G0900|PH01000790G0370|PH01000180G0830|PH01001311G0460|PH01000816G0580|PH01001406G0170|PH01000059G2100|PH01000437G0360|PH01001406G0160|PH01000370G1170|PH01003110G0170|PH01000362G0480|PH01000384G0160|PH01002417G0300…
15977	4.973e-07	2.153e-05	12	29	1323	17549	carbon fixation	PH01001609G0220|PH01000782G0330|PH01000690G0040|PH01000947G0180|PH01000690G0020|PH01002045G0110|PH01000090G1420|PH01002035G0310|PH01000871G0130|PH01000154G1300|PH01000230G0210|PH01133955G0010
10109	5.2565e-07	2.2107e-05	10	20	1323	17549	regulation of photosynthesis	PH01000297G0710|PH01001082G0410|PH01000760G0440|PH01000361G0560|PH01000158G0590|PH01003235G0120|PH01001812G0350|PH01000915G0470|PH01003236G0060|PH01001166G0340
15995	5.4276e-07	2.2193e-05	18	63	1323	17549	chlorophyll biosynthetic process	PH01000789G0260|PH01002064G0030|PH01005870G0020|PH01000145G0580|PH01000117G1260|PH01002283G0050|PH01000087G0190|PH01000135G1210|PH01001803G0200|PH01003401G0090|PH01002342G0040|PH01001803G0230|PH01000781G0430|PH01001144G0090|PH01001208G0360|PH01156670G0010|PH01000015G2060|PH01000439G0350
70301	5.9835e-07	2.3805e-05	27	126	1323	17549	cellular response to hydrogen peroxide	PH01007792G0020|PH01002518G0100|PH01000714G0610|PH01000761G0570|PH01005048G0020|PH01001918G0090|PH01000130G1230|PH01002998G0210|PH01005467G0050|PH01002123G0270|PH01000445G0570|PH01002518G0170|PH01001058G0220|PH01004068G0100|PH01003032G0160|PH01001313G0320|PH01001624G0540|PH01002537G0050|PH01000601G0130|PH01006766G0040|PH01004839G0050|PH01000538G0650|PH01003966G0100|PH01156607G0010|PH01000466G0010…
9699	6.7569e-07	2.6174e-05	43	258	1323	17549	phenylpropanoid biosynthetic process	PH01006703G0020|PH01003824G0130|PH01001673G0060|PH01186410G0010|PH01002944G0150|PH01006951G0050|PH01003428G0130|PH01085796G0010|PH01000914G0040|PH01007032G0010|PH01025921G0010|PH01002371G0040|PH01000355G0640|PH01142194G0010|PH01002269G0120|PH01001753G0230|PH01002740G0040|PH01002358G0080|PH01005199G0080|PH01000163G0150|PH01045682G0010|PH01000088G0470|PH01004350G0100|PH01000251G1020|PH01002433G0160…
6979	7.1439e-07	2.6964e-05	46	285	1323	17549	response to oxidative stress	PH01007792G0020|PH01004637G0120|PH01002518G0100|PH01000714G0610|PH01000044G0720|PH01000761G0570|PH01000588G0040|PH01005048G0020|PH01001070G0650|PH01001918G0090|PH01000130G1230|PH01000272G0430|PH01000286G0480|PH01000233G0340|PH01002998G0210|PH01005467G0050|PH01002123G0270|PH01000445G0570|PH01002518G0170|PH01001058G0220|PH01000044G0760|PH01004068G0100|PH01003032G0160|PH01002245G0110|PH01001313G0320…
46148	8.0653e-07	2.968e-05	30	151	1323	17549	pigment biosynthetic process	PH01000965G0480|PH01002064G0030|PH01000381G0230|PH01005870G0020|PH01000076G0930|PH01000245G0690|PH01000117G1260|PH01002283G0050|PH01000087G0190|PH01000370G0210|PH01000135G1210|PH01000903G0360|PH01001803G0230|PH01000781G0430|PH01001208G0360|PH01000561G0410|PH01000086G1190|PH01000789G0260|PH01002296G0350|PH01000145G0580|PH01001803G0200|PH01000316G0030|PH01003401G0090|PH01002342G0040|PH01001144G0090…
6952	9.0584e-07	3.2522e-05	68	494	1323	17549	defense response	PH01002869G0190|PH01000582G0560|PH01001616G0090|PH01000690G0040|PH01001955G0010|PH01004286G0070|PH01000385G0220|PH01002296G0040|PH01000367G0850|PH01003092G0070|PH01002283G0050|PH01004566G0010|PH01000819G0010|PH01001922G0110|PH01000319G0520|PH01000367G0530|PH01001293G0280|PH01000903G0360|PH01000267G0890|PH01000157G0430|PH01000337G0770|PH01005417G0010|PH01000120G1320|PH01001063G0080|PH01004068G0100…
5976	1.1437e-06	4.0084e-05	69	507	1323	17549	polysaccharide metabolic process	PH01003555G0050|PH01003838G0050|PH01000378G0150|PH01001371G0200|PH01001311G0450|PH01002283G0050|PH01004879G0040|PH01000491G0120|PH01000059G2110|PH01001026G0690|PH01003377G0040|PH01000569G0260|PH01000171G0500|PH01002763G0260|PH01001650G0130|PH01001671G0240|PH01002098G0130|PH01000284G0250|PH01000353G0580|PH01001889G0220|PH01002576G0070|PH01002296G0350|PH01000606G0900|PH01000790G0370|PH01001311G0460…
8645	1.3472e-06	4.5071e-05	16	54	1323	17549	hexose transport	PH01002056G0230|PH01002489G0290|PH01000625G0750|PH01001245G0400|PH01000361G0250|PH01002056G0060|PH01000177G1300|PH01002699G0010|PH01000101G0680|PH01001367G0260|PH01001786G0130|PH01030532G0010|PH01000101G0710|PH01000367G0710|PH01000168G1300|PH01006512G0070
15758	1.3472e-06	4.5071e-05	16	54	1323	17549	glucose transport	PH01002056G0230|PH01002489G0290|PH01000625G0750|PH01001245G0400|PH01000361G0250|PH01002056G0060|PH01000177G1300|PH01002699G0010|PH01000101G0680|PH01001367G0260|PH01001786G0130|PH01030532G0010|PH01000101G0710|PH01000367G0710|PH01000168G1300|PH01006512G0070
34614	1.3936e-06	4.5587e-05	28	139	1323	17549	cellular response to reactive oxygen species	PH01007792G0020|PH01002518G0100|PH01000714G0610|PH01000761G0570|PH01000588G0040|PH01005048G0020|PH01001918G0090|PH01000130G1230|PH01002998G0210|PH01005467G0050|PH01002123G0270|PH01000445G0570|PH01002518G0170|PH01001058G0220|PH01004068G0100|PH01003032G0160|PH01001313G0320|PH01001624G0540|PH01002537G0050|PH01000601G0130|PH01006766G0040|PH01004839G0050|PH01000538G0650|PH01003966G0100|PH01156607G0010…
10218	1.5993e-06	5.0185e-05	10	22	1323	17549	response to far red light	PH01001803G0200|PH01003401G0090|PH01000569G0260|PH01000690G0040|PH01001803G0230|PH01005870G0020|PH01000690G0020|PH01002445G0060|PH01002035G0310|PH01000099G1730
22900	1.6024e-06	5.0185e-05	32	172	1323	17549	electron transport chain	PH01002924G0170|PH01000690G0040|PH01000714G0610|PH01005870G0020|PH01000690G0020|PH01002283G0050|PH01000569G0260|PH01004131G0020|PH01001304G0090|PH01001208G0360|PH01001313G0320|PH01000234G0310|PH01001166G0340|PH01001221G0510|PH01001636G0020|PH01001889G0220|PH01001647G0020|PH01002296G0350|PH01000246G1260|PH01002188G0370|PH01002609G0030|PH01000083G0510|PH01022811G0010|PH01005228G0040|PH01000316G0030…
15749	2.103e-06	6.4492e-05	17	62	1323	17549	monosaccharide transport	PH01002056G0230|PH01002489G0290|PH01000625G0750|PH01001245G0400|PH01000361G0250|PH01002056G0060|PH01000177G1300|PH01002699G0010|PH01000101G0680|PH01001367G0260|PH01001786G0130|PH01030532G0010|PH01000101G0710|PH01000367G0710|PH01000168G1300|PH01003443G0210|PH01006512G0070
5982	2.3976e-06	7.2025e-05	22	97	1323	17549	starch metabolic process	PH01003555G0050|PH01001889G0220|PH01000173G0770|PH01002296G0350|PH01001371G0200|PH01002283G0050|PH01004879G0040|PH01000983G0230|PH01000491G0120|PH01000135G1340|PH01000437G0360|PH01000509G0580|PH01000316G0030|PH01000569G0260|PH01003110G0170|PH01000171G0500|PH01001549G0090|PH01000716G0680|PH01001968G0060|PH01000439G0530|PH01000569G0510|PH01000149G1080
46323	3.1862e-06	9.38e-05	15	51	1323	17549	glucose import	PH01002056G0230|PH01002489G0290|PH01001245G0400|PH01000361G0250|PH01002056G0060|PH01000177G1300|PH01002699G0010|PH01000101G0680|PH01001367G0260|PH01001786G0130|PH01030532G0010|PH01000101G0710|PH01000367G0710|PH01000168G1300|PH01006512G0070
10466	4.2175e-06	0.00011939	10	24	1323	17549	negative regulation of peptidase activity	PH01002296G0060|PH01000167G0500|PH01004715G0010|PH01000525G0380|PH01000385G0220|PH01002296G0040|PH01003162G0160|PH01239508G0010|PH01000099G1710|PH01003302G0040
52547	4.2175e-06	0.00011939	10	24	1323	17549	regulation of peptidase activity	PH01002296G0060|PH01000167G0500|PH01004715G0010|PH01000525G0380|PH01000385G0220|PH01002296G0040|PH01003162G0160|PH01239508G0010|PH01000099G1710|PH01003302G0040
42743	4.417e-06	0.00012129	27	139	1323	17549	hydrogen peroxide metabolic process	PH01007792G0020|PH01002518G0100|PH01000714G0610|PH01000761G0570|PH01005048G0020|PH01001918G0090|PH01000130G1230|PH01002998G0210|PH01005467G0050|PH01002123G0270|PH01000445G0570|PH01002518G0170|PH01001058G0220|PH01004068G0100|PH01003032G0160|PH01001313G0320|PH01001624G0540|PH01002537G0050|PH01000601G0130|PH01006766G0040|PH01004839G0050|PH01000538G0650|PH01003966G0100|PH01156607G0010|PH01000466G0010…
19288	4.532e-06	0.00012129	20	86	1323	17549	isopentenyl diphosphate biosynthetic process, mevalonate-independent pathway	PH01002064G0030|PH01002296G0350|PH01005870G0020|PH01000145G0580|PH01002283G0050|PH01000140G1020|PH01001683G0040|PH01000491G0120|PH01001527G0020|PH01000154G0870|PH01000370G0180|PH01000316G0030|PH01000569G0260|PH01004131G0020|PH01001144G0090|PH01005384G0040|PH01001208G0360|PH01000855G0170|PH01000015G2060|PH01000266G0820
19682	4.532e-06	0.00012129	20	86	1323	17549	glyceraldehyde-3-phosphate metabolic process	PH01002064G0030|PH01002296G0350|PH01005870G0020|PH01000145G0580|PH01002283G0050|PH01000140G1020|PH01001683G0040|PH01000491G0120|PH01001527G0020|PH01000154G0870|PH01000370G0180|PH01000316G0030|PH01000569G0260|PH01004131G0020|PH01001144G0090|PH01005384G0040|PH01001208G0360|PH01000855G0170|PH01000015G2060|PH01000266G0820
19252	5.5907e-06	0.00014696	18	73	1323	17549	starch biosynthetic process	PH01003555G0050|PH01001889G0220|PH01002296G0350|PH01001371G0200|PH01002283G0050|PH01004879G0040|PH01000983G0230|PH01000491G0120|PH01000135G1340|PH01000509G0580|PH01000316G0030|PH01000569G0260|PH01003110G0170|PH01001549G0090|PH01000716G0680|PH01001968G0060|PH01000439G0530|PH01000569G0510
6022	5.7208e-06	0.00014774	13	41	1323	17549	aminoglycan metabolic process	PH01004067G0110|PH01046013G0010|PH01005870G0020|PH01000089G0510|PH01000816G0580|PH01000059G2110|PH01000059G2100|PH01003377G0040|PH01000816G0520|PH01000384G0160|PH01001671G0240|PH01001390G0430|PH01000384G0030
9240	6.5864e-06	0.00016433	20	88	1323	17549	isopentenyl diphosphate biosynthetic process	PH01002064G0030|PH01002296G0350|PH01005870G0020|PH01000145G0580|PH01002283G0050|PH01000140G1020|PH01001683G0040|PH01000491G0120|PH01001527G0020|PH01000154G0870|PH01000370G0180|PH01000316G0030|PH01000569G0260|PH01004131G0020|PH01001144G0090|PH01005384G0040|PH01001208G0360|PH01000855G0170|PH01000015G2060|PH01000266G0820
46490	6.5864e-06	0.00016433	20	88	1323	17549	isopentenyl diphosphate metabolic process	PH01002064G0030|PH01002296G0350|PH01005870G0020|PH01000145G0580|PH01002283G0050|PH01000140G1020|PH01001683G0040|PH01000491G0120|PH01001527G0020|PH01000154G0870|PH01000370G0180|PH01000316G0030|PH01000569G0260|PH01004131G0020|PH01001144G0090|PH01005384G0040|PH01001208G0360|PH01000855G0170|PH01000015G2060|PH01000266G0820
8299	8.0048e-06	0.00019638	35	211	1323	17549	isoprenoid biosynthetic process	PH01000965G0480|PH01002064G0030|PH01000381G0230|PH01005870G0020|PH01000245G0690|PH01002283G0050|PH01000370G0210|PH01000491G0120|PH01001527G0020|PH01000154G0870|PH01000569G0260|PH01001803G0230|PH01004131G0020|PH01000057G0110|PH01000174G1510|PH01000809G0180|PH01005384G0040|PH01001208G0360|PH01000561G0410|PH01000266G0820|PH01000086G1190|PH01001910G0280|PH01001636G0020|PH01001414G0220|PH01002296G0350…
6800	8.5691e-06	0.00020678	28	152	1323	17549	oxygen and reactive oxygen species metabolic process	PH01007792G0020|PH01002518G0100|PH01000714G0610|PH01000761G0570|PH01000588G0040|PH01005048G0020|PH01001918G0090|PH01000130G1230|PH01002998G0210|PH01005467G0050|PH01002123G0270|PH01000445G0570|PH01002518G0170|PH01001058G0220|PH01004068G0100|PH01003032G0160|PH01001313G0320|PH01001624G0540|PH01002537G0050|PH01000601G0130|PH01006766G0040|PH01004839G0050|PH01000538G0650|PH01003966G0100|PH01156607G0010…
6725	9.9658e-06	0.00023532	76	611	1323	17549	cellular aromatic compound metabolic process	PH01003824G0130|PH01000690G0040|PH01001673G0060|PH01002283G0050|PH01006951G0050|PH01000114G0010|PH01085796G0010|PH01001584G0150|PH01007032G0010|PH01025921G0010|PH01000315G0250|PH01142194G0010|PH01001753G0230|PH01002358G0080|PH01000139G0020|PH01005199G0080|PH01002583G0060|PH01002285G0270|PH01000088G0470|PH01004350G0100|PH01000251G1020|PH01003836G0090|PH01001328G0500|PH01269502G0010|PH01000429G0400…
34219	1.0072e-05	0.00023532	12	37	1323	17549	carbohydrate transmembrane transport	PH01000291G0950|PH01000625G0750|PH01000402G0530|PH01003006G0150|PH01000317G0580|PH01002255G0390|PH01003522G0180|PH01001664G0370|PH01003411G0110|PH01003443G0210|PH01000416G1060|PH01013457G0010
44042	1.2506e-05	0.00028764	43	288	1323	17549	glucan metabolic process	PH01003555G0050|PH01000173G0770|PH01003838G0050|PH01000378G0150|PH01001976G0140|PH01001371G0200|PH01001311G0450|PH01002283G0050|PH01002606G0160|PH01004879G0040|PH01000983G0230|PH01000491G0120|PH01000509G0580|PH01000569G0260|PH01000171G0500|PH01001549G0090|PH01000716G0680|PH01002763G0260|PH01002008G0280|PH01000558G0900|PH01159374G0010|PH01002098G0130|PH01000149G1080|PH01000353G0580|PH01000377G0350…
10114	1.4713e-05	0.00033319	10	27	1323	17549	response to red light	PH01001803G0200|PH01003401G0090|PH01000569G0260|PH01000690G0040|PH01001803G0230|PH01005870G0020|PH01000690G0020|PH01002445G0060|PH01002035G0310|PH01000099G1730
42542	1.719e-05	0.00038339	29	166	1323	17549	response to hydrogen peroxide	PH01007792G0020|PH01004637G0120|PH01002518G0100|PH01000714G0610|PH01000761G0570|PH01005048G0020|PH01001070G0650|PH01001918G0090|PH01000130G1230|PH01002998G0210|PH01005467G0050|PH01002123G0270|PH01000445G0570|PH01002518G0170|PH01001058G0220|PH01004068G0100|PH01003032G0160|PH01001313G0320|PH01001624G0540|PH01002537G0050|PH01000601G0130|PH01006766G0040|PH01004839G0050|PH01000538G0650|PH01003966G0100…
6720	2.012e-05	0.00044204	37	238	1323	17549	isoprenoid metabolic process	PH01000965G0480|PH01002064G0030|PH01000381G0230|PH01005870G0020|PH01000245G0690|PH01002283G0050|PH01000370G0210|PH01000491G0120|PH01001527G0020|PH01000154G0870|PH01000569G0260|PH01001803G0230|PH01004131G0020|PH01000057G0110|PH01000174G1510|PH01000809G0180|PH01005384G0040|PH01001208G0360|PH01000561G0410|PH01000266G0820|PH01000086G1190|PH01001910G0280|PH01001636G0020|PH01000100G1750|PH01001414G0220…
10951	2.37e-05	0.00050561	9	23	1323	17549	negative regulation of endopeptidase activity	PH01002296G0060|PH01000167G0500|PH01004715G0010|PH01000385G0220|PH01002296G0040|PH01003162G0160|PH01239508G0010|PH01000099G1710|PH01003302G0040
52548	2.37e-05	0.00050561	9	23	1323	17549	regulation of endopeptidase activity	PH01002296G0060|PH01000167G0500|PH01004715G0010|PH01000385G0220|PH01002296G0040|PH01003162G0160|PH01239508G0010|PH01000099G1710|PH01003302G0040
9668	2.8608e-05	0.00059311	19	89	1323	17549	plastid membrane organization	PH01002064G0030|PH01001955G0010|PH01000628G0560|PH01002296G0350|PH01005870G0020|PH01002283G0050|PH01001683G0040|PH01003236G0060|PH01000157G0430|PH01001803G0200|PH01000316G0030|PH01001549G0090|PH01001803G0230|PH01001144G0090|PH01001208G0360|PH01000561G0410|PH01000569G0510|PH01000855G0170|PH01000266G0820
10027	2.8608e-05	0.00059311	19	89	1323	17549	thylakoid membrane organization	PH01002064G0030|PH01001955G0010|PH01000628G0560|PH01002296G0350|PH01005870G0020|PH01002283G0050|PH01001683G0040|PH01003236G0060|PH01000157G0430|PH01001803G0200|PH01000316G0030|PH01001549G0090|PH01001803G0230|PH01001144G0090|PH01001208G0360|PH01000561G0410|PH01000569G0510|PH01000855G0170|PH01000266G0820
51346	3.0387e-05	0.00061851	10	29	1323	17549	negative regulation of hydrolase activity	PH01002296G0060|PH01000167G0500|PH01004715G0010|PH01000525G0380|PH01000385G0220|PH01002296G0040|PH01003162G0160|PH01239508G0010|PH01000099G1710|PH01003302G0040
6629	3.0673e-05	0.00061851	117	1076	1323	17549	lipid metabolic process	PH01210223G0010|PH01003289G0190|PH01003680G0130|PH01001125G0090|PH01000370G0210|PH01000491G0120|PH01001938G0370|PH01001527G0020|PH01004131G0020|PH01000057G0110|PH01001208G0360|PH01000561G0410|PH01002092G0060|PH01002296G0350|PH01002609G0030|PH01001438G0230|PH01001770G0010|PH01000280G0370|PH01002631G0110|PH01001133G0100|PH01001803G0200|PH01000569G0690|PH01000167G0500|PH01000316G0030|PH01003993G0110…
51644	3.3066e-05	0.00064043	17	75	1323	17549	plastid localization	PH01082252G0010|PH01002064G0030|PH01000690G0040|PH01001955G0010|PH01000628G0560|PH01002296G0350|PH01005870G0020|PH01000690G0020|PH01001683G0040|PH01001803G0200|PH01000316G0030|PH01001803G0230|PH01001208G0360|PH01000561G0410|PH01000626G0150|PH01000581G0380|PH01002035G0310
51667	3.3066e-05	0.00064043	17	75	1323	17549	establishment of plastid localization	PH01082252G0010|PH01002064G0030|PH01000690G0040|PH01001955G0010|PH01000628G0560|PH01002296G0350|PH01005870G0020|PH01000690G0020|PH01001683G0040|PH01001803G0200|PH01000316G0030|PH01001803G0230|PH01001208G0360|PH01000561G0410|PH01000626G0150|PH01000581G0380|PH01002035G0310
9902	3.3066e-05	0.00064043	17	75	1323	17549	chloroplast relocation	PH01082252G0010|PH01002064G0030|PH01000690G0040|PH01001955G0010|PH01000628G0560|PH01002296G0350|PH01005870G0020|PH01000690G0020|PH01001683G0040|PH01001803G0200|PH01000316G0030|PH01001803G0230|PH01001208G0360|PH01000561G0410|PH01000626G0150|PH01000581G0380|PH01002035G0310
16998	3.539e-05	0.00067655	9	24	1323	17549	cell wall macromolecule catabolic process	PH01000804G0610|PH01004067G0110|PH01046013G0010|PH01000816G0520|PH01000089G0510|PH01000816G0580|PH01001671G0240|PH01000059G2110|PH01000059G2100
9658	4.7357e-05	0.00088934	29	175	1323	17549	chloroplast organization	PH01082252G0010|PH01002064G0030|PH01000690G0040|PH01000467G0390|PH01001955G0010|PH01005870G0020|PH01000690G0020|PH01000032G1870|PH01000367G0850|PH01000738G0520|PH01000459G0550|PH01001803G0230|PH01001208G0360|PH01000561G0410|PH01000626G0150|PH01000266G0820|PH01001874G0120|PH01000628G0560|PH01002296G0350|PH01002010G0330|PH01001449G0350|PH01001683G0040|PH01001803G0200|PH01000316G0030|PH01003401G0090…
71704	4.8319e-05	0.00088934	13	49	1323	17549	organic substance metabolic process	PH01000782G0330|PH01000690G0040|PH01000947G0180|PH01000690G0020|PH01000154G1300|PH01000230G0210|PH01133955G0010|PH01001609G0220|PH01002692G0140|PH01002045G0110|PH01000090G1420|PH01002035G0310|PH01000871G0130
302	4.8334e-05	0.00088934	30	184	1323	17549	response to reactive oxygen species	PH01007792G0020|PH01004637G0120|PH01002518G0100|PH01000714G0610|PH01000761G0570|PH01000588G0040|PH01005048G0020|PH01001070G0650|PH01001918G0090|PH01000130G1230|PH01002998G0210|PH01005467G0050|PH01002123G0270|PH01000445G0570|PH01002518G0170|PH01001058G0220|PH01004068G0100|PH01003032G0160|PH01001313G0320|PH01001624G0540|PH01002537G0050|PH01000601G0130|PH01006766G0040|PH01004839G0050|PH01000538G0650…
8610	5.4023e-05	0.00098176	73	610	1323	17549	lipid biosynthetic process	PH01000965G0480|PH01003289G0190|PH01003680G0130|PH01000607G0660|PH01002064G0030|PH01000381G0230|PH01000245G0690|PH01002283G0050|PH01000378G0230|PH01000370G0210|PH01000491G0120|PH01001527G0020|PH01000569G0260|PH01004131G0020|PH01000057G0110|PH01005384G0040|PH01001208G0360|PH01000561G0410|PH01000024G0940|PH01000086G1190|PH01001910G0280|PH01000090G0720|PH01001011G0160|PH01002092G0060|PH01002296G0350…
43086	6.0716e-05	0.0010899	18	86	1323	17549	negative regulation of catalytic activity	PH01002296G0060|PH01000525G0380|PH01000790G0370|PH01000385G0220|PH01002296G0040|PH01003162G0160|PH01001543G0290|PH01001154G0260|PH01239508G0010|PH01000099G1710|PH01003302G0040|PH01001154G0250|PH01003139G0130|PH01000167G0500|PH01001587G0110|PH01004715G0010|PH01002998G0230|PH01000900G0600
42398	7.3072e-05	0.0012959	46	339	1323	17549	cellular amino acid derivative biosynthetic process	PH01006703G0020|PH01003824G0130|PH01001127G0560|PH01001673G0060|PH01186410G0010|PH01002944G0150|PH01006951G0050|PH01003428G0130|PH01085796G0010|PH01000914G0040|PH01007032G0010|PH01001072G0470|PH01025921G0010|PH01002371G0040|PH01000355G0640|PH01142194G0010|PH01002269G0120|PH01001753G0230|PH01002740G0040|PH01002358G0080|PH01005199G0080|PH01000163G0150|PH01005759G0010|PH01045682G0010|PH01000088G0470…
35304	7.7039e-05	0.00135	11	38	1323	17549	regulation of protein amino acid dephosphorylation	PH01000690G0040|PH01001239G0620|PH01002995G0220|PH01001955G0010|PH01000628G0560|PH01005870G0020|PH01000690G0020|PH01000135G1210|PH01001918G0380|PH01000224G0600|PH01002035G0310
19344	8.6037e-05	0.00149	16	73	1323	17549	cysteine biosynthetic process	PH01000177G0160|PH01000690G0040|PH01005870G0020|PH01000690G0020|PH01000245G0690|PH01000135G1210|PH01000331G0190|PH01000154G0870|PH01000370G0180|PH01000569G0260|PH01002995G0220|PH01000781G0430|PH01001918G0380|PH01000224G0600|PH01000266G0820|PH01002035G0310
18904	9.4489e-05	0.0015805	13	52	1323	17549	organic ether metabolic process	PH01000714G0610|PH01002296G0350|PH01002043G0130|PH01000001G2570|PH01000272G0430|PH01000316G0030|PH01000233G0340|PH01053146G0010|PH01000445G0230|PH01002245G0110|PH01001313G0320|PH01001153G0100|PH01000028G1290
6662	9.4489e-05	0.0015805	13	52	1323	17549	glycerol ether metabolic process	PH01000714G0610|PH01002296G0350|PH01002043G0130|PH01000001G2570|PH01000272G0430|PH01000316G0030|PH01000233G0340|PH01053146G0010|PH01000445G0230|PH01002245G0110|PH01001313G0320|PH01001153G0100|PH01000028G1290
9637	9.4489e-05	0.0015805	13	52	1323	17549	response to blue light	PH01000690G0040|PH01005870G0020|PH01000690G0020|PH01000099G1730|PH01001803G0200|PH01002073G0290|PH01003366G0130|PH01003401G0090|PH01000569G0260|PH01001803G0230|PH01002445G0060|PH01002035G0310|PH01000263G1210
6534	0.00010219	0.0016902	16	74	1323	17549	cysteine metabolic process	PH01000177G0160|PH01000690G0040|PH01005870G0020|PH01000690G0020|PH01000245G0690|PH01000135G1210|PH01000331G0190|PH01000154G0870|PH01000370G0180|PH01000569G0260|PH01002995G0220|PH01000781G0430|PH01001918G0380|PH01000224G0600|PH01000266G0820|PH01002035G0310
6575	0.00013066	0.0021274	60	490	1323	17549	cellular amino acid derivative metabolic process	PH01003824G0130|PH01001673G0060|PH01000319G0520|PH01006951G0050|PH01001812G0260|PH01085796G0010|PH01007032G0010|PH01025921G0010|PH01000315G0250|PH01142194G0010|PH01001753G0230|PH01002358G0080|PH01000139G0020|PH01005199G0080|PH01002285G0270|PH01000088G0470|PH01004350G0100|PH01000251G1020|PH01003836G0090|PH01001049G0510|PH01001328G0500|PH01269502G0010|PH01000429G0400|PH01004214G0020|PH01001173G0260…
9813	0.00013152	0.0021274	28	176	1323	17549	flavonoid biosynthetic process	PH01006703G0020|PH01186410G0010|PH01002944G0150|PH01003428G0130|PH01000914G0040|PH01007032G0010|PH01025921G0010|PH01002371G0040|PH01000355G0640|PH01142194G0010|PH01002740G0040|PH01002358G0080|PH01005199G0080|PH01045682G0010|PH01000088G0470|PH01004350G0100|PH01002433G0160|PH01269502G0010|PH01000429G0400|PH01001173G0260|PH01203242G0010|PH01002944G0190|PH01009953G0010|PH01002606G0040|PH01000729G0220…
6633	0.00016745	0.0026791	34	234	1323	17549	fatty acid biosynthetic process	PH01000607G0640|PH01003289G0190|PH01003680G0130|PH01000607G0660|PH01000454G0080|PH01005870G0020|PH01000576G0710|PH01000378G0230|PH01002036G0150|PH01000370G0210|PH01004205G0110|PH01000379G0490|PH01000569G0260|PH01000015G2730|PH01000705G0540|PH01000266G0820|PH01000090G0720|PH01001011G0160|PH01000356G0120|PH01002092G0060|PH01001438G0230|PH01002284G0240|PH01001770G0010|PH01004971G0040|PH01005903G0030…
6775	0.00019611	0.0030386	6	13	1323	17549	fat-soluble vitamin metabolic process	PH01001527G0020|PH01000129G0840|PH01002356G0260|PH01000135G1210|PH01000086G1190|PH01000087G1640
42362	0.00019611	0.0030386	6	13	1323	17549	fat-soluble vitamin biosynthetic process	PH01001527G0020|PH01000129G0840|PH01002356G0260|PH01000135G1210|PH01000086G1190|PH01000087G1640
6097	0.00019611	0.0030386	6	13	1323	17549	glyoxylate cycle	PH01000589G0400|PH01000432G0250|PH01002810G0020|PH01002295G0150|PH01000376G0220|PH01147644G0010
103	0.0002072	0.0031771	11	42	1323	17549	sulfate assimilation	PH01000272G0430|PH01000449G0360|PH01000316G0030|PH01000714G0610|PH01002296G0350|PH01000233G0340|PH01002043G0130|PH01053146G0010|PH01002245G0110|PH01001313G0320|PH01001153G0100
6073	0.00021183	0.0031775	36	256	1323	17549	cellular glucan metabolic process	PH01003555G0050|PH01000173G0770|PH01003838G0050|PH01000378G0150|PH01001976G0140|PH01001371G0200|PH01002283G0050|PH01004879G0040|PH01000983G0230|PH01000491G0120|PH01000509G0580|PH01000569G0260|PH01000171G0500|PH01001549G0090|PH01000716G0680|PH01002763G0260|PH01002008G0280|PH01000558G0900|PH01002098G0130|PH01000149G1080|PH01000353G0580|PH01000377G0350|PH01001889G0220|PH01002576G0070|PH01001976G0110…
9251	0.00021197	0.0031775	13	56	1323	17549	glucan catabolic process	PH01000173G0770|PH01000606G0900|PH01001311G0450|PH01001311G0460|PH01002606G0160|PH01001406G0170|PH01000437G0360|PH01001406G0160|PH01003110G0170|PH01000171G0500|PH01000716G0680|PH01159374G0010|PH01000149G1080
9812	0.0002137	0.0031775	28	181	1323	17549	flavonoid metabolic process	PH01006703G0020|PH01186410G0010|PH01002944G0150|PH01003428G0130|PH01000914G0040|PH01007032G0010|PH01025921G0010|PH01002371G0040|PH01000355G0640|PH01142194G0010|PH01002740G0040|PH01002358G0080|PH01005199G0080|PH01045682G0010|PH01000088G0470|PH01004350G0100|PH01002433G0160|PH01269502G0010|PH01000429G0400|PH01001173G0260|PH01203242G0010|PH01002944G0190|PH01009953G0010|PH01002606G0040|PH01000729G0220…
6790	0.00021619	0.0031823	47	365	1323	17549	sulfur metabolic process	PH01000177G0160|PH01000449G0360|PH01000690G0040|PH01000714G0610|PH01005870G0020|PH01000690G0020|PH01001127G0560|PH01000245G0690|PH01000319G0520|PH01001812G0260|PH01000135G1210|PH01001812G0240|PH01001584G0150|PH01000272G0430|PH01001527G0020|PH01000331G0190|PH01000154G0870|PH01001584G0170|PH01000569G0260|PH01001072G0470|PH01000233G0340|PH01001803G0230|PH01000781G0430|PH01004827G0080|PH01002245G0110…
44283	0.00022713	0.0033103	132	1301	1323	17549	small molecule biosynthetic process	PH01003289G0190|PH01003680G0130|PH01000076G0930|PH01001109G0130|PH01000343G0880|PH01000370G0210|PH01085796G0010|PH01001527G0020|PH01007032G0010|PH01000781G0430|PH01025921G0010|PH01001753G0230|PH01005199G0080|PH01002092G0060|PH01000088G0470|PH01000903G0290|PH01001438G0230|PH01000251G1020|PH01001770G0010|PH01000546G0950|PH01269502G0010|PH01000429G0400|PH01000569G0690|PH01001173G0260|PH01003993G0110…
19725	0.00024542	0.0035417	47	367	1323	17549	cellular homeostasis	PH01001117G0550|PH01000035G1070|PH01000291G0820|PH01000256G0530|PH01000714G0610|PH01000707G0640|PH01169841G0010|PH01000606G0430|PH01000267G0890|PH01000272G0430|PH01082848G0010|PH01000286G0100|PH01000233G0340|PH01000041G0480|PH01000078G1270|PH01000121G0800|PH01000626G0150|PH01002245G0110|PH01001313G0320|PH01001416G0400|PH01005428G0030|PH01000028G1290|PH01000716G0700|PH01001060G0550|PH01000345G0840…
44092	0.0002652	0.0037901	18	96	1323	17549	negative regulation of molecular function	PH01002296G0060|PH01000525G0380|PH01000790G0370|PH01000385G0220|PH01002296G0040|PH01003162G0160|PH01001543G0290|PH01001154G0260|PH01239508G0010|PH01000099G1710|PH01003302G0040|PH01001154G0250|PH01003139G0130|PH01000167G0500|PH01001587G0110|PH01004715G0010|PH01002998G0230|PH01000900G0600
32787	0.00028853	0.0040838	72	633	1323	17549	monocarboxylic acid metabolic process	PH01000367G0490|PH01003289G0190|PH01003680G0130|PH01000607G0660|PH01002064G0030|PH01000690G0040|PH01002283G0050|PH01000378G0230|PH01006951G0050|PH01000370G0210|PH01000903G0360|PH01000491G0120|PH01085796G0010|PH01001527G0020|PH01000589G0400|PH01000569G0260|PH01004131G0020|PH01000381G1040|PH01002295G0150|PH01005384G0040|PH01001208G0360|PH01000090G0720|PH01001011G0160|PH01000432G0250|PH01002092G0060…
15992	0.00030691	0.0043026	22	131	1323	17549	proton transport	PH01002056G0230|PH01002489G0290|PH01001245G0400|PH01004724G0090|PH01001314G0230|PH01000361G0250|PH01002056G0060|PH01000177G1300|PH01002699G0010|PH01002283G0050|PH01001109G0130|PH01000101G0680|PH01001367G0260|PH01001786G0130|PH01030532G0010|PH01000101G0710|PH01000367G0710|PH01000168G1300|PH01000049G1110|PH01000078G1270|PH01006512G0070|PH01002016G0130
46487	0.00032132	0.0044622	6	14	1323	17549	glyoxylate metabolic process	PH01000589G0400|PH01000432G0250|PH01002810G0020|PH01002295G0150|PH01000376G0220|PH01147644G0010
6818	0.00034259	0.004713	22	132	1323	17549	hydrogen transport	PH01002056G0230|PH01002489G0290|PH01001245G0400|PH01004724G0090|PH01001314G0230|PH01000361G0250|PH01002056G0060|PH01000177G1300|PH01002699G0010|PH01002283G0050|PH01001109G0130|PH01000101G0680|PH01001367G0260|PH01001786G0130|PH01030532G0010|PH01000101G0710|PH01000367G0710|PH01000168G1300|PH01000049G1110|PH01000078G1270|PH01006512G0070|PH01002016G0130
42549	0.00042757	0.0058277	3	3	1323	17549	photosystem II stabilization	PH01001082G0410|PH01000760G0440|PH01003235G0120
43467	0.00044163	0.0059098	5	10	1323	17549	regulation of generation of precursor metabolites and energy	PH01000297G0710|PH01001082G0410|PH01000760G0440|PH01003235G0120|PH01003236G0060
42548	0.00044163	0.0059098	5	10	1323	17549	regulation of photosynthesis, light reaction	PH01000297G0710|PH01001082G0410|PH01000760G0440|PH01003235G0120|PH01003236G0060
5996	0.00045563	0.0060381	52	429	1323	17549	monosaccharide metabolic process	PH01001540G0120|PH01000989G0450|PH01003555G0050|PH01002064G0030|PH01000378G0150|PH01001371G0200|PH01002283G0050|PH01004879G0040|PH01000825G0670|PH01000491G0120|PH01001527G0020|PH01001631G0510|PH01000569G0260|PH01005951G0020|PH01004131G0020|PH01000053G0650|PH01005384G0040|PH01001208G0360|PH01000947G0180|PH01002296G0350|PH01000145G0580|PH01000180G0830|PH01000370G1170|PH01000316G0030|PH01003110G0170…
51186	0.00045942	0.0060381	59	503	1323	17549	cofactor metabolic process	PH01002064G0030|PH01000076G0930|PH01000050G1280|PH01002283G0050|PH01000319G0520|PH01000087G0190|PH01001812G0260|PH01000135G1210|PH01000114G0010|PH01000903G0360|PH01000157G0430|PH01001527G0020|PH01000589G0400|PH01001631G0510|PH01000569G0260|PH01000781G0430|PH01002295G0150|PH01001208G0360|PH01000086G1190|PH01002537G0050|PH01001979G0270|PH01000789G0260|PH01000432G0250|PH01000145G0580|PH01003836G0090…
16109	0.00061054	0.0078835	13	62	1323	17549	tetraterpenoid biosynthetic process	PH01000965G0480|PH01002064G0030|PH01000381G0230|PH01002296G0350|PH01000245G0690|PH01000370G0210|PH01001803G0200|PH01000316G0030|PH01001803G0230|PH01001144G0090|PH01000561G0410|PH01000015G2060|PH01000086G1190
16117	0.00061054	0.0078835	13	62	1323	17549	carotenoid biosynthetic process	PH01000965G0480|PH01002064G0030|PH01000381G0230|PH01002296G0350|PH01000245G0690|PH01000370G0210|PH01001803G0200|PH01000316G0030|PH01001803G0230|PH01001144G0090|PH01000561G0410|PH01000015G2060|PH01000086G1190
6812	0.00063112	0.0080784	57	488	1323	17549	cation transport	PH01002056G0230|PH01002489G0290|PH01001314G0230|PH01005355G0010|PH01000361G0250|PH01002283G0050|PH01001109G0130|PH01001786G0130|PH01000168G1300|PH01003030G0230|PH01005384G0040|PH01000078G1270|PH01001416G0400|PH01001775G0120|PH01000150G1150|PH01000177G1300|PH01000604G0230|PH01000391G0510|PH01030532G0010|PH01000091G1300|PH01000402G0530|PH01000049G1110|PH01002103G0360|PH01000850G0240|PH01002016G0130…
10103	0.00075945	0.0096372	5	11	1323	17549	stomatal complex morphogenesis	PH01001531G0150|PH01003021G0150|PH01000448G0580|PH01000282G0520|PH01000355G0780
18130	0.0007945	0.0099958	28	196	1323	17549	heterocycle biosynthetic process	PH01004012G0140|PH01002064G0030|PH01005870G0020|PH01000076G0930|PH01000117G1260|PH01002283G0050|PH01000087G0190|PH01000343G0880|PH01000135G1210|PH01000114G0010|PH01000903G0360|PH01001584G0150|PH01001584G0170|PH01001803G0230|PH01000781G0430|PH01001208G0360|PH01000789G0260|PH01001414G0220|PH01000145G0580|PH01001803G0200|PH01003401G0090|PH01002342G0040|PH01087750G0010|PH01001144G0090|PH01156670G0010…
44262	0.0008344	0.010409	108	1064	1323	17549	cellular carbohydrate metabolic process	PH01001540G0120|PH01003555G0050|PH01003838G0050|PH01000378G0150|PH01004879G0040|PH01000491G0120|PH01001527G0020|PH01000589G0400|PH01000183G1130|PH01000171G0500|PH01004131G0020|PH01001208G0360|PH01002098G0130|PH01000353G0580|PH01000432G0250|PH01002576G0070|PH01002296G0350|PH01000790G0370|PH01000180G0830|PH01000903G0290|PH01002576G0110|PH01001803G0200|PH01000316G0030|PH01000002G0490|PH01003110G0170…
51656	0.00087087	0.010772	17	97	1323	17549	establishment of organelle localization	PH01082252G0010|PH01002064G0030|PH01000690G0040|PH01001955G0010|PH01000628G0560|PH01002296G0350|PH01005870G0020|PH01000690G0020|PH01001683G0040|PH01001803G0200|PH01000316G0030|PH01001803G0230|PH01001208G0360|PH01000561G0410|PH01000626G0150|PH01000581G0380|PH01002035G0310
42360	0.00093515	0.011376	4	7	1323	17549	vitamin E metabolic process	PH01001527G0020|PH01000135G1210|PH01000086G1190|PH01000087G1640
10189	0.00093515	0.011376	4	7	1323	17549	vitamin E biosynthetic process	PH01001527G0020|PH01000135G1210|PH01000086G1190|PH01000087G1640
5977	0.0010462	0.01252	8	29	1323	17549	glycogen metabolic process	PH01003555G0050|PH01003110G0170|PH01000378G0150|PH01000716G0680|PH01001371G0200|PH01004879G0040|PH01001968G0060|PH01000983G0230
6112	0.0010462	0.01252	8	29	1323	17549	energy reserve metabolic process	PH01003555G0050|PH01003110G0170|PH01000378G0150|PH01000716G0680|PH01001371G0200|PH01004879G0040|PH01001968G0060|PH01000983G0230
16108	0.0011345	0.01336	13	66	1323	17549	tetraterpenoid metabolic process	PH01000965G0480|PH01002064G0030|PH01000381G0230|PH01002296G0350|PH01000245G0690|PH01000370G0210|PH01001803G0200|PH01000316G0030|PH01001803G0230|PH01001144G0090|PH01000561G0410|PH01000015G2060|PH01000086G1190
16116	0.0011345	0.01336	13	66	1323	17549	carotenoid metabolic process	PH01000965G0480|PH01002064G0030|PH01000381G0230|PH01002296G0350|PH01000245G0690|PH01000370G0210|PH01001803G0200|PH01000316G0030|PH01001803G0230|PH01001144G0090|PH01000561G0410|PH01000015G2060|PH01000086G1190
9070	0.0011777	0.013759	16	91	1323	17549	serine family amino acid biosynthetic process	PH01000177G0160|PH01000690G0040|PH01005870G0020|PH01000690G0020|PH01000245G0690|PH01000135G1210|PH01000331G0190|PH01000154G0870|PH01000370G0180|PH01000569G0260|PH01002995G0220|PH01000781G0430|PH01001918G0380|PH01000224G0600|PH01000266G0820|PH01002035G0310
6857	0.001332	0.015318	10	44	1323	17549	oligopeptide transport	PH01001011G0480|PH01003529G0160|PH01001011G0460|PH01005520G0070|PH01001579G0450|PH01001374G0490|PH01000260G0040|PH01001586G0310|PH01004829G0010|PH01002186G0050
15833	0.001332	0.015318	10	44	1323	17549	peptide transport	PH01001011G0480|PH01003529G0160|PH01001011G0460|PH01005520G0070|PH01001579G0450|PH01001374G0490|PH01000260G0040|PH01001586G0310|PH01004829G0010|PH01002186G0050
9416	0.0013434	0.015329	46	386	1323	17549	response to light stimulus	PH01004637G0120|PH01000177G0160|PH01000459G0310|PH01000690G0040|PH01000173G0670|PH01000198G1100|PH01005870G0020|PH01000690G0020|PH01005293G0040|PH01000825G0670|PH01000459G0550|PH01001462G0020|PH01002073G0290|PH01001141G0460|PH01000569G0260|PH01000848G0570|PH01001803G0230|PH01000780G0510|PH01001631G0390|PH01001177G0520|PH01000266G0820|PH01000192G1360|PH01000263G1210|PH01001874G0120|PH01002050G0140…
6811	0.0013705	0.015518	70	647	1323	17549	ion transport	PH01002056G0230|PH01002489G0290|PH01001314G0230|PH01005355G0010|PH01000381G0230|PH01000361G0250|PH01002283G0050|PH01001109G0130|PH01001786G0130|PH01000168G1300|PH01000535G0090|PH01003030G0230|PH01005384G0040|PH01000078G1270|PH01001416G0400|PH01001775G0120|PH01000150G1150|PH01000177G1300|PH01000604G0230|PH01000391G0510|PH01030532G0010|PH01000091G1300|PH01004890G0070|PH01000402G0530|PH01000897G0530…
15672	0.0014155	0.015905	24	165	1323	17549	monovalent inorganic cation transport	PH01002056G0230|PH01002489G0290|PH01001245G0400|PH01004724G0090|PH01001314G0230|PH01000361G0250|PH01000150G1150|PH01002056G0060|PH01000177G1300|PH01002699G0010|PH01002283G0050|PH01001109G0130|PH01000101G0680|PH01001367G0260|PH01001786G0130|PH01030532G0010|PH01000101G0710|PH01000367G0710|PH01000168G1300|PH01000049G1110|PH01000078G1270|PH01000623G0110|PH01006512G0070|PH01002016G0130
15791	0.0015046	0.016778	7	24	1323	17549	polyol transport	PH01001117G0550|PH01001060G0550|PH01000253G1030|PH01002816G0020|PH01000897G0530|PH01000361G0250|PH01000332G0830
6865	0.0015772	0.017456	18	111	1323	17549	amino acid transport	PH01001438G0230|PH01000949G0300|PH01000078G0520|PH01000251G1020|PH01001438G0250|PH01002344G0230|PH01001238G0140|PH01000004G2930|PH01000329G0850|PH01000122G1500|PH01000408G0110|PH01003767G0090|PH01003320G0110|PH01000936G0390|PH01000729G0220|PH01003883G0100|PH01001798G0120|PH01002737G0060
35303	0.0017169	0.018861	11	53	1323	17549	regulation of dephosphorylation	PH01000690G0040|PH01001239G0620|PH01002995G0220|PH01001955G0010|PH01000628G0560|PH01005870G0020|PH01000690G0020|PH01000135G1210|PH01001918G0380|PH01000224G0600|PH01002035G0310
51188	0.0018357	0.020016	34	267	1323	17549	cofactor biosynthetic process	PH01000013G0860|PH01002064G0030|PH01005870G0020|PH01000076G0930|PH01000050G1280|PH01000117G1260|PH01002283G0050|PH01000087G0190|PH01000135G1210|PH01000114G0010|PH01000903G0360|PH01000157G0430|PH01001527G0020|PH01001803G0230|PH01000781G0430|PH01001208G0360|PH01000086G1190|PH01002537G0050|PH01001979G0270|PH01000789G0260|PH01000145G0580|PH01002213G0350|PH01001803G0200|PH01003401G0090|PH01002342G0040…
6090	0.0019011	0.020576	20	131	1323	17549	pyruvate metabolic process	PH01002064G0030|PH01002296G0350|PH01005870G0020|PH01000145G0580|PH01002283G0050|PH01000140G1020|PH01001683G0040|PH01000491G0120|PH01001527G0020|PH01000154G0870|PH01000370G0180|PH01000316G0030|PH01000569G0260|PH01004131G0020|PH01001144G0090|PH01005384G0040|PH01001208G0360|PH01000855G0170|PH01000015G2060|PH01000266G0820
15837	0.001938	0.020823	18	113	1323	17549	amine transport	PH01001438G0230|PH01000949G0300|PH01000078G0520|PH01000251G1020|PH01001438G0250|PH01002344G0230|PH01001238G0140|PH01000004G2930|PH01000329G0850|PH01000122G1500|PH01000408G0110|PH01003767G0090|PH01003320G0110|PH01000936G0390|PH01000729G0220|PH01003883G0100|PH01001798G0120|PH01002737G0060
15850	0.0019552	0.020856	7	25	1323	17549	organic alcohol transport	PH01001117G0550|PH01001060G0550|PH01000253G1030|PH01002816G0020|PH01000897G0530|PH01000361G0250|PH01000332G0830
44247	0.002031	0.021365	12	62	1323	17549	cellular polysaccharide catabolic process	PH01000437G0360|PH01000804G0610|PH01003110G0170|PH01000171G0500|PH01000173G0770|PH01000790G0370|PH01000716G0680|PH01001650G0130|PH01006796G0020|PH01000900G0600|PH01000149G1080|PH01000284G0250
10016	0.002032	0.021365	21	141	1323	17549	shoot morphogenesis	PH01000369G0610|PH01000138G0560|PH01002122G0230|PH01000245G0690|PH01002609G0030|PH01000991G0370|PH01000251G1020|PH01000448G0580|PH01000049G1700|PH01000157G0430|PH01003401G0090|PH01000408G0110|PH01001531G0150|PH01000781G0430|PH01003021G0150|PH01001631G0390|PH01001144G0090|PH01000561G0410|PH01001918G0130|PH01000282G0520|PH01000355G0780
15849	0.0022195	0.023007	21	142	1323	17549	organic acid transport	PH01000150G1150|PH01001438G0230|PH01000949G0300|PH01000078G0520|PH01000251G1020|PH01001438G0250|PH01000101G0310|PH01002344G0230|PH01001238G0140|PH01000004G2930|PH01000329G0850|PH01000122G1500|PH01000408G0110|PH01003767G0090|PH01003320G0110|PH01000936G0390|PH01000729G0220|PH01000623G0110|PH01003883G0100|PH01001798G0120|PH01002737G0060
46942	0.0022195	0.023007	21	142	1323	17549	carboxylic acid transport	PH01000150G1150|PH01001438G0230|PH01000949G0300|PH01000078G0520|PH01000251G1020|PH01001438G0250|PH01000101G0310|PH01002344G0230|PH01001238G0140|PH01000004G2930|PH01000329G0850|PH01000122G1500|PH01000408G0110|PH01003767G0090|PH01003320G0110|PH01000936G0390|PH01000729G0220|PH01000623G0110|PH01003883G0100|PH01001798G0120|PH01002737G0060
10035	0.0022704	0.023371	36	291	1323	17549	response to inorganic substance	PH01007792G0020|PH01004637G0120|PH01000540G0240|PH01002518G0100|PH01000714G0610|PH01000761G0570|PH01000509G0810|PH01000588G0040|PH01005048G0020|PH01001070G0650|PH01001918G0090|PH01000130G1230|PH01000569G0260|PH01002998G0210|PH01005467G0050|PH01002123G0270|PH01000445G0570|PH01002518G0170|PH01001058G0220|PH01004068G0100|PH01003032G0160|PH01001313G0320|PH01001624G0540|PH01000934G0330|PH01002537G0050…
44255	0.002501	0.025417	83	810	1323	17549	cellular lipid metabolic process	PH01000965G0480|PH01210223G0010|PH01003289G0190|PH01003680G0130|PH01000607G0660|PH01002064G0030|PH01000381G0230|PH01000245G0690|PH01002283G0050|PH01000378G0230|PH01000370G0210|PH01000491G0120|PH01001527G0020|PH01000569G0260|PH01004131G0020|PH01000057G0110|PH01000381G1040|PH01005384G0040|PH01001208G0360|PH01000561G0410|PH01000024G0940|PH01000086G1190|PH01001910G0280|PH01000090G0720|PH01001011G0160…
10411	0.0025037	0.025417	7	26	1323	17549	xyloglucan metabolic process	PH01000353G0580|PH01000377G0350|PH01001976G0110|PH01003838G0050|PH01001976G0140|PH01000558G0900|PH01002098G0130
9069	0.0026078	0.026292	18	116	1323	17549	serine family amino acid metabolic process	PH01000177G0160|PH01000690G0040|PH01005870G0020|PH01000690G0020|PH01000245G0690|PH01000012G2610|PH01000135G1210|PH01000331G0190|PH01000154G0870|PH01000370G0180|PH01000569G0260|PH01002995G0220|PH01000781G0430|PH01001144G0090|PH01001918G0380|PH01000224G0600|PH01000266G0820|PH01002035G0310
6631	0.0026514	0.02655	39	325	1323	17549	fatty acid metabolic process	PH01000607G0640|PH01003289G0190|PH01003680G0130|PH01000607G0660|PH01000454G0080|PH01005870G0020|PH01000576G0710|PH01000378G0230|PH01002036G0150|PH01000370G0210|PH01004205G0110|PH01000379G0490|PH01000569G0260|PH01000015G2730|PH01000705G0540|PH01000381G1040|PH01002269G0120|PH01000266G0820|PH01000090G0720|PH01001011G0160|PH01000356G0120|PH01002092G0060|PH01002609G0030|PH01001438G0230|PH01002284G0240…
5978	0.0028005	0.027685	6	20	1323	17549	glycogen biosynthetic process	PH01003555G0050|PH01000378G0150|PH01001371G0200|PH01004879G0040|PH01001968G0060|PH01000983G0230
44272	0.0028023	0.027685	27	203	1323	17549	sulfur compound biosynthetic process	PH01000177G0160|PH01000690G0040|PH01005870G0020|PH01000690G0020|PH01000245G0690|PH01000135G1210|PH01001584G0150|PH01001527G0020|PH01000331G0190|PH01000154G0870|PH01001584G0170|PH01000569G0260|PH01001803G0230|PH01000781G0430|PH01000224G0600|PH01000266G0820|PH01000194G0730|PH01001414G0220|PH01002296G0350|PH01000546G0950|PH01001803G0200|PH01000370G0180|PH01000316G0030|PH01002995G0220|PH01001144G0090…
43097	0.0029773	0.028459	4	9	1323	17549	pyrimidine nucleoside salvage	PH01001548G0020|PH01000690G0040|PH01000690G0020|PH01002035G0310
46134	0.0029773	0.028459	4	9	1323	17549	pyrimidine nucleoside biosynthetic process	PH01001548G0020|PH01000690G0040|PH01000690G0020|PH01002035G0310
42126	0.0029773	0.028459	4	9	1323	17549	nitrate metabolic process	PH01002924G0170|PH01001205G0060|PH01000509G0810|PH01000783G0750
42128	0.0029773	0.028459	4	9	1323	17549	nitrate assimilation	PH01002924G0170|PH01001205G0060|PH01000509G0810|PH01000783G0750
10052	0.0029773	0.028459	4	9	1323	17549	guard cell differentiation	PH01001531G0150|PH01000448G0580|PH01000282G0520|PH01000355G0780
3333	0.0033161	0.031492	13	74	1323	17549	amino acid transmembrane transport	PH01000949G0300|PH01000078G0520|PH01002344G0230|PH01001238G0140|PH01000004G2930|PH01000329G0850|PH01000122G1500|PH01003767G0090|PH01003320G0110|PH01000936G0390|PH01003883G0100|PH01001798G0120|PH01002737G0060
71554	0.0034999	0.033025	59	548	1323	17549	cell wall organization or biogenesis	PH01000381G0230|PH01003838G0050|PH01001311G0450|PH01000761G0570|PH01005048G0020|PH01000059G2110|PH01003139G0130|PH01001026G0690|PH01000370G0170|PH01002998G0210|PH01002763G0260|PH01000445G0570|PH01004068G0100|PH01001650G0130|PH01001671G0240|PH01002098G0130|PH01000284G0250|PH01000353G0580|PH01000804G0630|PH01002576G0070|PH01001208G0080|PH01000790G0370|PH01006766G0040|PH01001880G0460|PH01001311G0460…
51640	0.0035285	0.033083	17	110	1323	17549	organelle localization	PH01082252G0010|PH01002064G0030|PH01000690G0040|PH01001955G0010|PH01000628G0560|PH01002296G0350|PH01005870G0020|PH01000690G0020|PH01001683G0040|PH01001803G0200|PH01000316G0030|PH01001803G0230|PH01001208G0360|PH01000561G0410|PH01000626G0150|PH01000581G0380|PH01002035G0310
8654	0.003672	0.034011	25	187	1323	17549	phospholipid biosynthetic process	PH01002064G0030|PH01005870G0020|PH01002283G0050|PH01000491G0120|PH01001527G0020|PH01000154G0870|PH01000569G0260|PH01004131G0020|PH01005384G0040|PH01001208G0360|PH01001918G0130|PH01002245G0110|PH01000266G0820|PH01001910G0280|PH01002296G0350|PH01000281G1010|PH01000145G0580|PH01000140G1020|PH01001683G0040|PH01000370G0180|PH01000316G0030|PH01001144G0090|PH01000855G0170|PH01000015G2060|PH01000687G0860
10143	0.0036737	0.034011	6	21	1323	17549	cutin biosynthetic process	PH01000607G0640|PH01000607G0660|PH01000378G0230|PH01000090G0730|PH01002284G0240|PH01000090G0720
8655	0.0038265	0.035204	5	15	1323	17549	pyrimidine salvage	PH01001548G0020|PH01000690G0040|PH01000690G0020|PH01039130G0010|PH01002035G0310
10363	0.0041582	0.038018	9	43	1323	17549	regulation of plant-type hypersensitive response	PH01000690G0040|PH01001239G0620|PH01005870G0020|PH01000690G0020|PH01001063G0080|PH01002283G0050|PH01000922G0680|PH01000903G0360|PH01002035G0310
16114	0.0042629	0.038735	17	112	1323	17549	terpenoid biosynthetic process	PH01000965G0480|PH01001636G0020|PH01002064G0030|PH01001414G0220|PH01000381G0230|PH01002296G0350|PH01000245G0690|PH01000370G0210|PH01000283G0010|PH01001803G0200|PH01000316G0030|PH01001803G0230|PH01000174G1510|PH01001144G0090|PH01000561G0410|PH01000015G2060|PH01000086G1190
31399	0.0045124	0.04075	12	68	1323	17549	regulation of protein modification process	PH01000690G0040|PH01001239G0620|PH01002995G0220|PH01001955G0010|PH01000628G0560|PH01005870G0020|PH01000878G0020|PH01000690G0020|PH01000135G1210|PH01001918G0380|PH01000224G0600|PH01002035G0310
19758	0.0047337	0.041477	6	22	1323	17549	glycosinolate biosynthetic process	PH01001527G0020|PH01001803G0200|PH01000316G0030|PH01002296G0350|PH01001803G0230|PH01000224G0600
19761	0.0047337	0.041477	6	22	1323	17549	glucosinolate biosynthetic process	PH01001527G0020|PH01001803G0200|PH01000316G0030|PH01002296G0350|PH01001803G0230|PH01000224G0600
15793	0.0047337	0.041477	6	22	1323	17549	glycerol transport	PH01001117G0550|PH01001060G0550|PH01000253G1030|PH01002816G0020|PH01000897G0530|PH01000332G0830
9992	0.0047337	0.041477	6	22	1323	17549	cellular water homeostasis	PH01001117G0550|PH01001060G0550|PH01000253G1030|PH01002816G0020|PH01000897G0530|PH01000332G0830
16144	0.0047337	0.041477	6	22	1323	17549	S-glycoside biosynthetic process	PH01001527G0020|PH01001803G0200|PH01000316G0030|PH01002296G0350|PH01001803G0230|PH01000224G0600
44264	0.00519	0.045205	44	392	1323	17549	cellular polysaccharide metabolic process	PH01003555G0050|PH01000173G0770|PH01003838G0050|PH01000378G0150|PH01001976G0140|PH01001371G0200|PH01002283G0050|PH01004879G0040|PH01000983G0230|PH01000491G0120|PH01001026G0690|PH01000509G0580|PH01000569G0260|PH01000171G0500|PH01001549G0090|PH01000716G0680|PH01002763G0260|PH01002008G0280|PH01001650G0130|PH01000558G0900|PH01002098G0130|PH01000149G1080|PH01000284G0250|PH01000804G0610|PH01000353G0580…
10258	0.0056795	0.049178	2	2	1323	17549	NADH dehydrogenase complex (plastoquinone) assembly	PH01000317G0210|PH01000444G0160
