# Supplementary material for: Transcriptome characterization of moso bamboo (Phyllostachys edulis) seedlings in response to exogenous gibberellin applications
Source: BMC Plant Biol. 2018 Jun 20;18:125. doi: 10.1186/s12870-018-1336-z (PMC6011363; doi:10.1186/s12870-018-1336-z)
Supplement: Supplementary file 5 — Table S5. List of 188 significantly altered DEGs engaged in eight principal classes of plant hormones. (XLSX 38 kb) [file 12870_2018_1336_MOESM5_ESM.xlsx]

## Sheet: 工作表1
Bamboo gene ID	Plant hormone	Function	PMID
PH01002796G0200	salicylic acid	Hormone metabolism	18248508;11641410;
PH01000051G1910	abscisic acid
PH01003159G0100	auxin		7658471;
PH01001982G0470	salicylic acid		16307367;
PH01001533G0400	abscisic acid
PH01001982G0390	salicylic acid		16307367;
PH01000203G1150	salicylic acid		18069941;
PH01005193G0070	auxin	Hormone signal transduction	2148800;
PH01000018G0790	abscisic acid	Hormone signal transduction	20395451;
PH01003159G0070	auxin		12036262;
PH01000631G0240	auxin	Hormone transportion	15100399;17557805;
PH01000131G0110	salicylic acid	Hormone metabolism	17085977;18248508;11641410;
PH01001782G0180	jasmonic acid		16262714;
PH01000498G0560	abscisic acid	Hormone signal transduction	12566581;
PH01000231G0250	salicylic acid		16506311;
PH01002219G0230	auxin	Hormone transportion	15100399;17557805;
PH01000105G1710	auxin	Hormone signal transduction	9895319;
PH01000012G0830	ethylene	Hormone response	19253305;
PH01000052G0130	auxin
PH01000025G1630	auxin		7658471;
PH01000260G1120	abscisic acid		15994908;
PH01006306G0030	auxin		10080694;
PH01000823G0570	jasmonic acid		16262714;
PH01001988G0200	abscisic acid		15994908;
PH01001238G0500	ethylene	Hormone response	19253305;
PH01000081G1170	abscisic acid		15598798;
PH01001477G0260	gibberellin
PH01000206G0250	abscisic acid	Hormone signal transduction	18839316;
PH01000875G0030	auxin		16126863;
PH01000287G0850	salicylic acid	Hormone signal transduction	19342588;
PH01000999G0470	cytokinin	Hormone signal transduction	14973166;
PH01000046G1680	salicylic acid	Hormone signal transduction	17096590;
PH01000006G3360	jasmonic acid		16262714;
PH01000142G0910	gibberellin	Hormone signal transduction	0012271067;
PH01000365G0830	abscisic acid		12837948;
PH01000084G1170	ethylene		10715325;
PH01000630G0530	auxin	Hormone signal transduction	10398681;
PH01000588G0680	salicylic acid	Hormone signal transduction	19001565;
PH01000198G1320	jasmonic acid		16463103;
PH01000198G1320	abscisic acid		16463103;
PH01001895G0120	ethylene	Hormone response	19253305;
PH01000000G2120	jasmonic acid		16021335;
PH01001513G0050	abscisic acid		16258012;
PH01002592G0270	ethylene		10381874;
PH01000348G0840	abscisic acid		7773306;
PH01003355G0260	auxin		16210544;
PH01001083G0400	abscisic acid	Hormone signal transduction	17921317;
PH01000458G0130	abscisic acid		10972874;
PH01000755G0060	ethylene	Hormone response	19253305;
PH01002500G0170	brassinosteroid	Hormone biosynthesis	9761794;
PH01000183G0570	auxin	Hormone signal transduction	15469491;17021043;
PH01001405G0390	abscisic acid		16258012;
PH01002796G0150	salicylic acid	Hormone metabolism	18248508;11641410;
PH01002967G0190	Gibberellin	Hormone biosynthesis	19891706;
PH01002291G0280	gibberellin	Hormone biosynthesis	7604047 ; 7630935;
PH01006019G0010	auxin
PH01000186G1080	abscisic acid	Hormone signal transduction	17630279;
PH01000030G0050	salicylic acid		16463103;
PH01000055G1880	auxin	Hormone transportion	17557805;17557807;
PH01000004G3230	auxin	Hormone transportion	16667854;7704045;
PH01001852G0020	jasmonic acid		17637677;
PH01001006G0260	abscisic acid	Hormone biosynthesis	11549764;12692318;
PH01003631G0130	brassinosteroid	Hormone signal transduction	18599455;
PH01002448G0160	auxin		16055635;
PH01000007G3610	abscisic acid		16258012;
PH01000357G1050	salicylic acid	Hormone signal transduction	19625635;
PH01004628G0080	ethylene	Hormone response	19253305;
PH01000277G1020	salicylic acid		10677553;
PH01001341G0150	abscisic acid	Hormone signal transduction	16632590;
PH01000070G2100	abscisic acid		15574849;
PH01004070G0150	auxin		15829601;
PH01001492G0240	salicylic acid	Hormone signal transduction	20042021;
PH01000242G1360	salicylic acid	Hormone signal transduction	17096590;
PH01002045G0220	brassinosteroid		17681130;
PH01002320G0240	abscisic acid		16258012;
PH01000047G0470	ethylene		7867930;
PH01000000G4500	auxin		15829601;
PH01000384G0170	auxin	Hormone signal transduction	16176952;
PH01000188G0820	auxin		16751346;
PH01001413G0320	jasmonic acid	Hormone transportion	17993626;
PH01000323G0290	brassinosteroid	Hormone signal transduction	15680330;
PH01002566G0180	ethylene
PH01000200G0210	auxin		15829601;
PH01002328G0120	abscisic acid		16258012;
PH01001681G0390	auxin	Hormone signal transduction	19230664;
PH01000031G1420	brassinosteroid	Hormone signal transduction	18467490;
PH01000579G0030	abscisic acid	Hormone biosynthesis	11050171;12692318;
PH01000911G0360	auxin		11485992;
PH01001474G0270	ethylene	Hormone response	19253305;
PH01000013G2240	abscisic acid		17010113;
PH01002981G0080	cytokinin		12481063;
PH01000271G0220	ethylene	Hormone signal transduction	16682642;
PH01001463G0020	brassinosteroid	Hormone signal transduction	12454087;
PH01000042G2200	ethylene	Hormone response	19253305;
PH01002603G0280	abscisic acid	Hormone signal transduction	16632590;
PH01000931G0650	abscisic acid	Hormone metabolism	16623881;15044947;
PH01000684G0090	salicylic acid		16463103;
PH01000978G0270	cytokinin	Hormone signal transduction	11828030;
PH01000068G0740	abscisic acid		17092313;
PH01000604G0340	salicylic acid	Hormone signal transduction	19959255;
PH01001346G0370	auxin
PH01002801G0100	salicylic acid	Hormone signal transduction	19959255;
PH01001588G0430	auxin		12368267;
PH01001425G0460	ethylene	Hormone response	19253305;
PH01004235G0050	cytokinin	Hormone receptor	15166290;16361392;
PH01000229G0090	brassinosteroid	Hormone signal transduction	18467490;
PH01003056G0060	jasmonic acid		16021335;
PH01000358G0110	ethylene		16311726;
PH01003683G0160	abscisic acid		16463099;
PH01001777G0070	salicylic acid	Hormone signal transduction	17096590;
PH01004534G0100	auxin	Hormone signal transduction	19329488;
PH01001140G0500	auxin	Hormone biosynthesis	8589625;
PH01000642G0530	abscisic acid	Hormone signal transduction	17032064;
PH01002641G0230	jasmonic acid	Hormone signal transduction	15075400;
PH01000039G0530	abscisic acid	Hormone signal transduction	19825648;
PH01000031G1000	cytokinin		16227453;
PH01001406G0380	abscisic acid		16258012;
PH01002861G0060	auxin
PH01001562G0090	brassinosteroid	Hormone signal transduction	15680330;
PH01001184G0450	salicylic acid		15086802;
PH01000039G0930	salicylic acid		16463103;
PH01000791G0820	ethylene		9687012;
PH01000506G0450	abscisic acid		16258012;
PH01001631G0390	auxin		16546078;
PH01005345G0020	abscisic acid		12678559;
PH01001141G0460	auxin	Hormone signal transduction Hormone metabolism	19329488;11169197;
PH01000789G0260	ethylene	Hormone signal transduction	19948955;
PH01000057G1420	auxin	Hormone signal transduction	9482737;
PH01000319G0520	salicylic acid		16307367;
PH01000379G0490	abscisic acid	Hormone signal transduction	19819982;
PH01001891G0010	auxin	Hormone signal transduction	19304934;
PH01000008G0500	salicylic acid	Hormone signal transduction	20149112;
PH01000263G1210	salicylic acid	Hormone signal transduction	20053798;
PH01000049G1650	ethylene	Hormone signal transduction	19843165;
PH01000026G0450	brassinosteroid	Hormone signal transduction	11320207;
PH01001414G0220	abscisic acid	Hormone biosynthesis	11264287;
PH01000043G1290	salicylic acid	Hormone signal transduction	17096590;
PH01002924G0170	salicylic acid	Hormone signal transduction	20170098;
PH01000090G1490	brassinosteroid	Hormone biosynthesis	11161033;8602526;
PH01000891G0020	abscisic acid		15830124;
PH01001070G0650	abscisic acid		10940464;
PH01000352G0790	Brassinosteroid	Hormone signal transduction	19216774;
PH01000949G0300	jasmonic acid		16021335;
PH01003356G0050	abscisic acid		16571665;
PH01000705G0540	jasmonic acid		15677481;
PH01000845G0490	cytokinin		16103214;
PH01001153G0250	Brassinosteroid	Hormone signal transduction	20231470;
PH01000173G0770	gibberellin		15927942;
PH01000627G0150	auxin		12036262;
PH01005811G0080	salicylic acid	Hormone signal transduction	19618250;
PH01001991G0310	salicylic acid		16463103;
PH01000570G0460	salicylic acid		16463103;
PH01002396G0120	abscisic acid		10940464;
PH01004448G0020	auxin		12036262;
PH01000057G1720	auxin	Hormone metabolism	16169896;
PH01000171G0880	ethylene		9687012;
PH01000174G1510	auxin		9489015;
PH01002959G0010	salicylic acid		16900325;
PH01001658G0270	jasmonic acid	Hormone biosynthesis	8226956;7846164;
PH01003138G0030	abscisic acid	Plant development	12008902;1546913;
PH01000644G0030	jasmonic acid	Hormone biosynthesis	7567995;
PH01007742G0020	auxin	Hormone signal transduction	20071603;
PH01000524G0690	Brassinosteroid	Hormone signal transduction	20231470;
PH01000391G0450	auxin		10571046;
PH01003394G0110	brassinosteroid	Hormone signal transduction	16672972;
PH01000124G0270	ethylene		9687012;
PH01003006G0150	brassinosteroid	Hormone biosynthesis	10852933;
PH01000283G0010	abscisic acid		12834401;
PH01000283G0010	ethylene	Hormone signal transduction	19513806;
PH01000070G0050	auxin
PH01000367G0530	ethylene		8118053;
PH01000078G0520	jasmonic acid		16021335;
PH01000003G3040	auxin	Hormone signal transduction	20071603;
PH01000333G0270	abscisic acid
PH01000297G0830	brassinosteroid		15040885;
PH01000337G0770	salicylic acid		11725949;
PH01001328G0500	Brassinosteroid	Hormone signal transduction	20231470;
PH01002734G0310	gibberellin	Hormone receptor	16709201;
PH01001412G0130	abscisic acid		16258012;
PH01000141G0020	gibberellin	Hormone biosynthesis	15923331;
PH01000847G0490	abscisic acid		16463103;
PH01001316G0350	gibberellin	Hormone receptor	16709201;
PH01000606G0290	ethylene
PH01000008G3080	abscisic acid		16463103;
PH01001410G0300	ethylene		8118053;
PH01000173G0010	abscisic acid		16258012;
PH01001237G0100	abscisic acid		12198122;
PH01001410G0330	ethylene		8118053;
PH01001272G0030	gibberellin		15927942;
PH01000437G0360	gibberellin		15927942;
