# Supplementary material for: Transcriptome characterization of moso bamboo (Phyllostachys edulis) seedlings in response to exogenous gibberellin applications
Source: BMC Plant Biol. 2018 Jun 20;18:125. doi: 10.1186/s12870-018-1336-z (PMC6011363; doi:10.1186/s12870-018-1336-z)
Supplement: Supplementary file 6 — Table S6. List of differentially AS events including IR, ES, AltA and AltD. (XLSX 207 kb) [file 12870_2018_1336_MOESM6_ESM.xlsx]

## Sheet: GA4h.RI.filter
Locus	Overlap_with_annotation_Gene	ASregion	function_description	NR	NT	SwissProt	LeftExon	RightExon	strand	Type	LongExon	LeftExon	RightExon	ID	GeneID	geneSymbol	chr	strand	riExonStart_0base	riExonEnd	upstreamES	upstreamEE	downstreamES	downstreamEE	ID	IC_SAMPLE_1	SC_SAMPLE_1	IC_SAMPLE_2	SC_SAMPLE_2	IncFormLen	SkipFormLen	PValue	FDR	IncLevel1	IncLevel2	IncLevelDifference
PH01000093G1330	overlapGene	PH01000093:827868-828551	polyubiquitin	NA	gi|242386091|emb|FP098697.1|_Phyllostachys_edulis_cDNA_clone:_bphyem202i14,_full_insert_sequence	NA	PH01000093:827688-827867	PH01000093:828552-829249	+	IntronR	PH01000093:827687-829249	PH01000093:827688-827867	PH01000093:828552-829249	2004	XLOC_005736	NA	PH01000093	+	827687	829249	827687	827867	828551	829249	2004	219934403934	130,0,0	267026332448	0,0,9	248	124	1.71229e-08	4.14374e-05	0.894,1.0,1.0	1.0,1.0,0.993	-0.033
PH01001047G0080	Transcript_down_stream_578bp	PH01001047:88554-88612	transcription_initiation_factor	gi|573954177|ref|XP_006659342.1|_PREDICTED:_general_transcription_factor_IIE_subunit_1-like_[Oryza_brachyantha]	gi|960481818|ref|XM_003573749.3|_PREDICTED:_Brachypodium_distachyon_transcription_initiation_factor_IIE_subunit_alpha_(LOC100834936),_mRNA	sp|P36100|T2EA_YEAST_Transcription_initiation_factor_IIE_subunit_alpha_OS=Saccharomyces_cerevisiae_(strain_ATCC_204508_/_S288c)_GN=TFA1_PE=1_SV=1	PH01001047:88613-89275	PH01001047:87998-88553	-	IntronR	PH01001047:87997-89275	PH01001047:88613-89275	PH01001047:87998-88553	4126	XLOC_024968	NA	PH01001047	-	87997	89275	87997	88553	88612	89275	4126	1,1,5	26,31,28	6,7,2	4,6,2	183	124	4.39833e-07	0.000709597	0.025,0.021,0.108	0.504,0.442,0.404	-0.399
PH01000533G0580	overlapGene	PH01000533:389339-389446	betaine_aldehyde_dehydrogenase	gi|595265027|gb|AHM26655.1|_aldehyde_dehydrogenase_family_7_[Zea_mays_subsp._mays]	gi|960488635|ref|XM_003578133.3|_PREDICTED:_Brachypodium_distachyon_aldehyde_dehydrogenase_family_7_member_A1_(LOC100831288),_mRNA	sp|Q9ZPB7|AL7A1_MALDO_Aldehyde_dehydrogenase_family_7_member_A1_OS=Malus_domestica_PE=1_SV=3	PH01000533:389008-389338	PH01000533:389447-389533	+	IntronR	PH01000533:389007-389533	PH01000533:389008-389338	PH01000533:389447-389533	1666	XLOC_017117	NA	PH01000533	+	389007	389533	389007	389338	389446	389533	1666	44,85,69	285336404	100,120,83	294307236	232	124	1.70038e-06	0.00205746	0.076,0.119,0.084	0.154,0.173,0.158	-0.069
PH01000129G0530	overlapGene	PH01000129:353580-353985	ras-related_protein_expressed	gi|108706607|gb|ABF94402.1|_Ras-related_protein_Rab-6A,_putative,_expressed_[Oryza_sativa_Japonica_Group]_x0001_gi|937907800|dbj|BAS82720.1|_Os03g0191400_[Oryza_sativa_Japonica_Group]	gi|573923936|ref|XM_006649475.1|_PREDICTED:_Oryza_brachyantha_ras-related_protein_RABH1e-like_(LOC102720410),_mRNA	NA	PH01000129:353986-354097	PH01000129:353489-353579	-	IntronR	PH01000129:353488-354097	PH01000129:353986-354097	PH01000129:353489-353579	5216	XLOC_007026	NA	PH01000129	-	353488	354097	353488	353579	353985	354097	5216	11,12,12	37,43,34	20,12,17	15,8,17	248	124	3.90224e-06	0.00377737	0.129,0.122,0.15	0.4,0.429,0.333	-0.254
PH01000017G1770	overlapGene	PH01000017:1224207-1224820	dna-binding_protein_gt-2	NA	gi|955725204|ref|XM_004985955.3|_PREDICTED:_Setaria_italica_trihelix_transcription_factor_GTL1-like_(LOC101778530),_transcript_variant_X1,_mRNA	NA	PH01000017:1223896-1224206	PH01000017:1224821-1225215	+	IntronR	PH01000017:1223895-1225215	PH01000017:1223896-1224206	PH01000017:1224821-1225215	2615	XLOC_001532	NA	PH01000017	+	1223895	1225215	1223895	1224206	1224820	1225215	2615	15,42,18	16,43,33	43,36,38	17,14,13	248	124	5.93127e-06	0.00478455	0.319,0.328,0.214	0.558,0.563,0.594	-0.285
PH01000120G1030	overlapGene	PH01000120:650639-650721	subtilisin-like_proteinase	gi|514708506|ref|XP_004951553.1|_PREDICTED:_subtilisin-like_protease_SBT5.3_isoform_X1_[Setaria_italica]_x0001_gi|944264013|gb|KQL28253.1|_hypothetical_protein_SETIT_016344mg_[Setaria_italica]	gi|573921670|ref|XM_006648362.1|_PREDICTED:_Oryza_brachyantha_subtilisin-like_protease-like_(LOC102719743),_mRNA	NA	PH01000120:650393-650638	PH01000120:650722-651949	+	IntronR	PH01000120:650392-651949	PH01000120:650393-650638	PH01000120:650722-651949	2247	XLOC_006752	NA	PH01000120	+	650392	651949	650392	650638	650721	651949	2247	162197188	255381392	204205150	223244161	207	124	7.84338e-06	0.00501131	0.276,0.236,0.223	0.354,0.335,0.358	-0.104
PH01001291G0040	Transcript_down_stream_417bp	PH01001291:25048-26075	growth-regulating_factor_1	gi|514762063|ref|XP_004964939.1|_PREDICTED:_growth-regulating_factor_2-like_isoform_X2_[Setaria_italica]_x0001_gi|944245591|gb|KQL09885.1|_hypothetical_protein_SETIT_006922mg_[Setaria_italica]	gi|835962843|ref|XM_004964882.2|_PREDICTED:_Setaria_italica_growth-regulating_factor_2-like_(LOC101757032),_transcript_variant_X2,_mRNA	sp|Q6AWY7|GRF2_ORYSJ_Growth-regulating_factor_2_OS=Oryza_sativa_subsp._japonica_GN=GRF2_PE=3_SV=1	PH01001291:26076-26389	PH01001291:24818-25047	-	IntronR	PH01001291:24817-26389	PH01001291:26076-26389	PH01001291:24818-25047	4736	XLOC_027801	NA	PH01001291	-	24817	26389	24817	25047	26075	26389	4736	2,12,4	0,0,2	18,14,30	0,2,0	248	124	8.28316e-06	0.00501131	1.0,1.0,0.5	1.0,0.778,1.0	-0.093
PH01000297G0090	overlapGene	PH01000297:58197-58305	Os05g0542600	gi|514747372|ref|XP_004961351.1|_PREDICTED:_lys-63-specific_deubiquitinase_BRCC36-like_[Setaria_italica]	gi|573944766|ref|XM_006654666.1|_PREDICTED:_Oryza_brachyantha_uncharacterized_LOC102705076_(LOC102705076),_mRNA	sp|Q4VA72|BRCC3_XENTR_Lys-63-specific_deubiquitinase_BRCC36_OS=Xenopus_tropicalis_GN=brcc3_PE=2_SV=1	PH01000297:58071-58196	PH01000297:58306-58393	+	IntronR	PH01000297:58070-58393	PH01000297:58071-58196	PH01000297:58306-58393	106	XLOC_011812	NA	PH01000297	+	58070	58393	58070	58196	58305	58393	106	3,17,19	59,80,88	26,17,16	51,42,32	233	124	4.43474e-05	0.0195129	0.026,0.102,0.103	0.213,0.177,0.21	-0.123
PH01000192G0600	Transcript_down_stream_25bp	PH01000192:455199-455303	pot_family_expressed	gi|242076324|ref|XP_002448098.1|_hypothetical_protein_SORBIDRAFT_06g021040_[Sorghum_bicolor]_x0001_gi|241939281|gb|EES12426.1|_hypothetical_protein_SORBIDRAFT_06g021040_[Sorghum_bicolor]	NA	NA	PH01000192:455304-455388	PH01000192:455087-455198	-	IntronR	PH01000192:455086-455388	PH01000192:455304-455388	PH01000192:455087-455198	827	XLOC_009075	NA	PH01000192	-	455086	455388	455086	455198	455303	455388	827	1,5,3	0,1,0	2,5,8	1,0,0	229	124	5.00798e-05	0.0201988	1.0,0.73,1.0	0.52,1.0,1.0	0.07
PH01000025G1180	overlapGene	PH01000025:884386-884901	hydantoinase_carbamoylase_family_expressed	gi|357157153|ref|XP_003577703.1|_PREDICTED:_probable_ureidoglycolate_hydrolase_[Brachypodium_distachyon]_x0001_gi|944050339|gb|KQJ85977.1|_hypothetical_protein_BRADI_4g02700_[Brachypodium_distachyon]	NA	NA	PH01000025:884902-884976	PH01000025:884257-884385	-	IntronR	PH01000025:884256-884976	PH01000025:884902-884976	PH01000025:884257-884385	4889	XLOC_002164	NA	PH01000025	-	884256	884976	884256	884385	884901	884976	4889	0,2,2	38,47,36	13,7,5	32,28,35	248	124	0.000103337	0.0384733	0.0,0.021,0.027	0.169,0.111,0.067	-0.1
PH01000061G1490	Transcript_down_stream_588bp	PH01000061:1021922-1021984	response_regulator_9	gi|944247121|gb|KQL11415.1|_hypothetical_protein_SETIT_007844mg_[Setaria_italica]	gi|960481639|ref|XM_003570717.3|_PREDICTED:_Brachypodium_distachyon_two-component_response_regulator_ORR24_(LOC100846210),_mRNA	NA	PH01000061:1021985-1022117	PH01000061:1021797-1021921	-	IntronR	PH01000061:1021796-1022117	PH01000061:1021985-1022117	PH01000061:1021797-1021921	6123	XLOC_004257	NA	PH01000061	-	1021796	1022117	1021796	1021921	1021984	1022117	6123	2,4,4	1,1,0	7,2,9	0,1,0	187	124	0.00011992	0.0401101	0.57,0.726,1.0	1.0,0.57,1.0	-0.091
PH01001090G0490	overlapGene	PH01001090:313999-314068	deih-box_rna_dna_helicase	gi|514774571|ref|XP_004968012.1|_PREDICTED:_ATP-dependent_RNA_helicase_DHX36_[Setaria_italica]	NA	NA	PH01001090:313968-313998	PH01001090:314069-314156	+	IntronR	PH01001090:313967-314156	PH01001090:313968-313998	PH01001090:314069-314156	1070	XLOC_025479	NA	PH01001090	+	313967	314156	313967	313998	314068	314156	1070	4,4,5	0,1,0	11,2,9	0,1,0	194	124	0.000210649	0.059973	1.0,0.719,1.0	1.0,0.561,1.0	0.053
PH01000251G1020	Transcript_down_stream_682bp	PH01000251:670181-670412	alpha_beta_fold_family_expressed	NA	gi|242384799|emb|FP093046.1|_Phyllostachys_edulis_cDNA_clone:_bphyem210n01,_full_insert_sequence	NA	PH01000251:670413-671267	PH01000251:669661-670180	-	IntronR	PH01000251:669660-671267	PH01000251:670413-671267	PH01000251:669661-670180	1428	XLOC_010523	NA	PH01000251	-	669660	671267	669660	670180	670412	671267	1428	101165151	22,36,42	50,55,39	2,1,5	248	124	0.000289759	0.0738123	0.697,0.696,0.643	0.926,0.965,0.796	-0.217
PH01004232G0040	overlapGene	PH01004232:33222-33462	transcription_factor_expressed	gi|357146106|ref|XP_003573877.1|_PREDICTED:_ATP_synthase_subunit_gamma,_mitochondrial_[Brachypodium_distachyon]_x0001_gi|944060968|gb|KQJ96558.1|_hypothetical_protein_BRADI_3g24730_[Brachypodium_distachyon]	gi|960481109|ref|XM_003573829.3|_PREDICTED:_Brachypodium_distachyon_ATP_synthase_subunit_gamma,_mitochondrial_(LOC100834028),_mRNA	sp|P26360|ATPG3_IPOBA_ATP_synthase_subunit_gamma,_mitochondrial_OS=Ipomoea_batatas_GN=ATPC_PE=1_SV=2	PH01004232:32746-33221	PH01004232:33463-33576	+	IntronR	PH01004232:32745-33576	PH01004232:32746-33221	PH01004232:33463-33576	413	XLOC_043008	NA	PH01004232	+	32745	33576	32745	33221	33462	33576	413	15,18,12	9,8,7	4,5,5	16,10,9	248	124	0.000376728	0.0911683	0.455,0.529,0.462	0.111,0.2,0.217	0.306
PH01002168G0300	overlapGene	PH01002168:193692-193859	pdr-like_abc_transporter	gi|473913229|gb|EMS49680.1|_ABC_transporter_G_family_member_38_[Triticum_urartu]	gi|955715506|ref|XM_004956414.3|_PREDICTED:_Setaria_italica_ABC_transporter_G_family_member_45-like_(LOC101774127),_transcript_variant_X3,_mRNA	NA	PH01002168:193615-193691	PH01002168:193860-194026	+	IntronR	PH01002168:193614-194026	PH01002168:193615-193691	PH01002168:193860-194026	3119	XLOC_034894	NA	PH01002168	+	193614	194026	193614	193691	193859	194026	3119	3,7,12	0,0,2	8,6,2	0,0,1	248	124	0.000569848	0.103964	1.0,1.0,0.75	1.0,1.0,0.5	0.083
PH01000606G0660	Transcript_down_stream_299bp	PH01000606:468097-468625	---NA---	NA	gi|242381901|emb|FP096887.1|_Phyllostachys_edulis_cDNA_clone:_bphyem209i18,_full_insert_sequence	NA	PH01000606:468626-468692	PH01000606:467588-468096	-	IntronR	PH01000606:467587-468692	PH01000606:468626-468692	PH01000606:467588-468096	3269	XLOC_018607	NA	PH01000606	-	467587	468692	467587	468096	468625	468692	3269	6,2,2	0,1,0	3,9,0	0,0,1	248	124	0.000571094	0.103964	1.0,0.5,1.0	1.0,1.0,0.0	0.167
PH01001164G0630	overlapGene	PH01001164:408426-408858	---NA---	NA	NA	NA	PH01001164:408859-409413	PH01001164:408016-408425	-	IntronR	PH01001164:408015-409413	PH01001164:408859-409413	PH01001164:408016-408425	5217	XLOC_026382	NA	PH01001164	-	408015	409413	408015	408425	408858	409413	5217	2,6,3	1,0,0	10,4,3	0,1,2	248	124	0.000579966	0.103964	0.5,1.0,1.0	1.0,0.667,0.429	0.135
PH01001186G0560	overlapGene	PH01001186:324382-324580	nls_receptor	gi|326489941|dbj|BAJ94044.1|_predicted_protein_[Hordeum_vulgare_subsp._vulgare]	gi|326489940|dbj|AK362840.1|_Hordeum_vulgare_subsp._vulgare_mRNA_for_predicted_protein,_complete_cds,_clone:_NIASHv2010I06	sp|Q9FYP9|IMAP2_ORYSJ_Importin_subunit_alpha-2_OS=Oryza_sativa_subsp._japonica_GN=Os01g0158000_PE=2_SV=1	PH01001186:324581-324634	PH01001186:323717-324381	-	IntronR	PH01001186:323716-324634	PH01001186:324581-324634	PH01001186:323717-324381	2205	XLOC_026660	NA	PH01001186	-	323716	324634	323716	324381	324580	324634	2205	1,1,1	1,0,0	8,2,2	0,1,0	248	124	0.000730101	0.11779	0.333,1.0,1.0	1.0,0.5,1.0	-0.056
PH01000896G0180	overlapGene	PH01000896:132624-132916	beta-carotene_expressed	gi|422096204|gb|AFX79619.1|_beta-carotene_hydroxylase_B1_[Triticum_aestivum]	gi|242384488|emb|FP098087.1|_Phyllostachys_edulis_cDNA_clone:_bphylf046c11,_full_insert_sequence	NA	PH01000896:132449-132623	PH01000896:132917-133221	+	IntronR	PH01000896:132448-133221	PH01000896:132449-132623	PH01000896:132917-133221	248	XLOC_023010	NA	PH01000896	+	132448	133221	132448	132623	132916	133221	248	41,57,32	6,4,10	79,82,85	4,1,2	248	124	0.000728934	0.11779	0.774,0.877,0.615	0.908,0.976,0.955	-0.191
PH01003662G0200	overlapGene	PH01003662:99512-100334	mannosyltransferase_(pig-m)_domain_containing_protein	gi|414589080|tpg|DAA39651.1|_TPA:_hypothetical_protein_ZEAMMB73_130936_[Zea_mays]	gi|835923464|ref|XM_004956110.2|_PREDICTED:_Setaria_italica_GPI_mannosyltransferase_1_(LOC101777919),_mRNA	sp|Q500W7|PIGM_ARATH_GPI_mannosyltransferase_1_OS=Arabidopsis_thaliana_GN=PIGM_PE=2_SV=1	PH01003662:100335-100919	PH01003662:98501-99511	-	IntronR	PH01003662:98500-100919	PH01003662:100335-100919	PH01003662:98501-99511	718	XLOC_041500	NA	PH01003662	-	98500	100919	98500	99511	100334	100919	718	0,12,5	2,3,2	2,7,3	1,0,0	248	124	0.000708179	0.11779	0.0,0.667,0.556	0.5,1.0,1.0	-0.426
PH01004062G0010	overlapGene	PH01004062:16880-17285	rtor1_orysj_ame:_full=regulatory-associated_protein_of_tor_1_ame:_full=protein_raptor_1_short=_1	gi|944229014|gb|KQK93400.1|_hypothetical_protein_SETIT_0258222mg,_partial_[Setaria_italica]_x0001_gi|944229015|gb|KQK93401.1|_hypothetical_protein_SETIT_0258222mg,_partial_[Setaria_italica]	gi|242383277|emb|FP097473.1|_Phyllostachys_edulis_cDNA_clone:_bphylf038d11,_full_insert_sequence	sp|Q0IQN5|RTOR1_ORYSJ_Regulatory-associated_protein_of_TOR_1_OS=Oryza_sativa_subsp._japonica_GN=RAPTOR1_PE=2_SV=2	PH01004062:16799-16879	PH01004062:17286-17419	+	IntronR	PH01004062:16798-17419	PH01004062:16799-16879	PH01004062:17286-17419	3375	XLOC_042609	NA	PH01004062	+	16798	17419	16798	16879	17285	17419	3375	4,5,10	4,4,1	2,8,1	1,0,0	248	124	0.00111997	0.164262	0.333,0.385,0.833	0.5,1.0,1.0	-0.316
PH01000117G0470	overlapGene	PH01000117:333353-333832	Os08g0536100	NA	gi|573954789|ref|XM_006659573.1|_PREDICTED:_Oryza_brachyantha_uncharacterized_LOC102704999_(LOC102704999),_mRNA	NA	PH01000117:333833-333913	PH01000117:333202-333352	-	IntronR	PH01000117:333201-333913	PH01000117:333833-333913	PH01000117:333202-333352	5649	XLOC_006654	NA	PH01000117	-	333201	333913	333201	333352	333832	333913	5649	23,40,21	108150161	31,19,38	84,71,82	248	124	0.00129758	0.184714	0.096,0.118,0.061	0.156,0.118,0.188	-0.062
PH01000042G0880	overlapGene	PH01000042:553151-553370	rna_recognition_motif_family_expressed	gi|115459706|ref|NP_001053453.1|_Os04g0543200_[Oryza_sativa_Japonica_Group]_x0001_gi|38345947|emb|CAE04271.2|_OSJNBb0103I08.18_[Oryza_sativa_Japonica_Group]_x0001_gi|38345949|emb|CAE04337.2|_OSJNBb0038F03.1_[Oryza_sativa_Japonica_Group]_x0001_gi|113565024|dbj|BAF15367.1|_Os04g0543200_[Oryza_sativa_Japonica_Group]_x0001_gi|215678877|dbj|BAG95314.1|_unnamed_protein_product_[Oryza_sativa_Japonica_Gr…	gi|32987344|dbj|AK102135.1|_Oryza_sativa_Japonica_Group_cDNA_clone:J033085H02,_full_insert_sequence	NA	PH01000042:553371-553467	PH01000042:550422-553150	-	IntronR	PH01000042:550421-553467	PH01000042:553371-553467	PH01000042:550422-553150	4779	XLOC_003149	NA	PH01000042	-	550421	553467	550421	553150	553370	553467	4779	11,21,16	61,73,78	30,18,22	56,42,52	248	124	0.00182759	0.24571	0.083,0.126,0.093	0.211,0.176,0.175	-0.087
PH01000669G0010	overlapGene	PH01000669:17479-17544	cug_triplet_repeat_rna-binding_protein_1	gi|573915295|ref|XP_006645302.1|_PREDICTED:_CUGBP_Elav-like_family_member_3-like_[Oryza_brachyantha]	gi|115442120|ref|NM_001051875.1|_Oryza_sativa_Japonica_Group_Os01g0938200_(Os01g0938200)_mRNA,_complete_cds	NA	PH01000669:17335-17478	PH01000669:17545-17925	+	IntronR	PH01000669:17334-17925	PH01000669:17335-17478	PH01000669:17545-17925	1478	XLOC_019625	NA	PH01000669	+	17334	17925	17334	17478	17544	17925	1478	2,4,0	17,31,30	11,5,6	23,22,14	190	124	0.00220221	0.287624	0.071,0.078,0.0	0.238,0.129,0.219	-0.146
PH01000287G1090	overlapGene	PH01000287:707711-708116	formyl_transferase_family_expressed	gi|115450117|ref|NP_001048659.1|_Os03g0102100_[Oryza_sativa_Japonica_Group]_x0001_gi|108705692|gb|ABF93487.1|_Formyl_transferase_family_protein,_expressed_[Oryza_sativa_Japonica_Group]_x0001_gi|113547130|dbj|BAF10573.1|_Os03g0102100_[Oryza_sativa_Japonica_Group]_x0001_gi|215679037|dbj|BAG96467.1|_unnamed_protein_product_[Oryza_sativa_Japonica_Group]_x0001_gi|215765712|dbj|BAG87409.1|_unnamed_prot…	gi|960460145|ref|XM_003558993.3|_PREDICTED:_Brachypodium_distachyon_formyltetrahydrofolate_deformylase_2,_mitochondrial_(LOC100844926),_mRNA	sp|F4JP46|PURU2_ARATH_Formyltetrahydrofolate_deformylase_2,_mitochondrial_OS=Arabidopsis_thaliana_GN=PURU2_PE=1_SV=1	PH01000287:708117-708229	PH01000287:707560-707710	-	IntronR	PH01000287:707559-708229	PH01000287:708117-708229	PH01000287:707560-707710	1309	XLOC_011576	NA	PH01000287	-	707559	708229	707559	707710	708116	708229	1309	8,17,14	47,48,80	23,21,25	58,53,32	248	124	0.00296721	0.359032	0.078,0.15,0.08	0.165,0.165,0.281	-0.101
PH01000364G0690	overlapGene	PH01000364:459447-459554	aaa-type_atpase_family_expressed	gi|242046886|ref|XP_002461189.1|_hypothetical_protein_SORBIDRAFT_02g042560_[Sorghum_bicolor]_x0001_gi|241924566|gb|EER97710.1|_hypothetical_protein_SORBIDRAFT_02g042560_[Sorghum_bicolor]	gi|573953367|ref|XM_006658892.1|_PREDICTED:_Oryza_brachyantha_uncharacterized_LOC102705092_(LOC102705092),_mRNA	NA	PH01000364:459311-459446	PH01000364:459555-459676	+	IntronR	PH01000364:459310-459676	PH01000364:459311-459446	PH01000364:459555-459676	1057	XLOC_013565	NA	PH01000364	+	459310	459676	459310	459446	459554	459676	1057	1,11,5	6,31,16	4,1,3	48,23,27	232	124	0.00362401	0.407912	0.082,0.159,0.143	0.043,0.023,0.056	0.087
PH01001345G0340	overlapGene	PH01001345:261691-261920	leaf_senescence	gi|514764419|ref|XP_004965504.1|_PREDICTED:_protein_trichome_birefringence-like_24_[Setaria_italica]	gi|960459795|ref|XM_003563742.3|_PREDICTED:_Brachypodium_distachyon_protein_trichome_birefringence-like_24_(LOC100829991),_mRNA	sp|Q84JH9|TBL25_ARATH_Protein_trichome_birefringence-like_25_OS=Arabidopsis_thaliana_GN=TBL25_PE=2_SV=1	PH01001345:261921-261998	PH01001345:261613-261690	-	IntronR	PH01001345:261612-261998	PH01001345:261921-261998	PH01001345:261613-261690	1496	XLOC_028320	NA	PH01001345	-	261612	261998	261612	261690	261920	261998	1496	1,9,4	2,3,3	2,0,4	12,12,8	248	124	0.00408793	0.449672	0.2,0.6,0.4	0.077,0.0,0.2	0.308
PH01000897G0020	overlapGene	PH01000897:23416-23509	kinesin-related_protein_klpa-like_protein	NA	NA	NA	PH01000897:23264-23415	PH01000897:23510-23868	+	IntronR	PH01000897:23263-23868	PH01000897:23264-23415	PH01000897:23510-23868	2202	XLOC_023020	NA	PH01000897	+	23263	23868	23263	23415	23509	23868	2202	1,0,2	72,87,47	13,6,0	69,76,75	218	124	0.00566426	0.551743	0.008,0.0,0.024	0.097,0.043,0.0	-0.036
PH01000353G0960	overlapGene	PH01000353:616546-618215	hypothetical_protein_OsI_10702	gi|475591845|gb|EMT21898.1|_hypothetical_protein_F775_32629_[Aegilops_tauschii]	gi|242385494|emb|FP098497.1|_Phyllostachys_edulis_cDNA_clone:_bphylf059l01,_full_insert_sequence	NA	PH01000353:616244-616545	PH01000353:618216-618498	+	IntronR	PH01000353:616243-618498	PH01000353:616244-616545	PH01000353:618216-618498	4728	XLOC_013224	NA	PH01000353	+	616243	618498	616243	616545	618215	618498	4728	107141101	11,24,17	187210206	19,16,12	248	124	0.00544978	0.551743	0.829,0.746,0.748	0.831,0.868,0.896	-0.091
PH01001344G0500	overlapGene	PH01001344:367665-368040	Os08g0159100	gi|242078267|ref|XP_002443902.1|_hypothetical_protein_SORBIDRAFT_07g004040_[Sorghum_bicolor]_x0001_gi|241940252|gb|EES13397.1|_hypothetical_protein_SORBIDRAFT_07g004040_[Sorghum_bicolor]	gi|242387403|emb|FP099609.1|_Phyllostachys_edulis_cDNA_clone:_bphyem201n15,_full_insert_sequence	NA	PH01001344:368041-368140	PH01001344:367584-367664	-	IntronR	PH01001344:367583-368140	PH01001344:368041-368140	PH01001344:367584-367664	450	XLOC_028317	NA	PH01001344	-	367583	368140	367583	367664	368040	368140	450	10,6,8	10,28,31	10,10,16	11,10,10	248	124	0.00601319	0.559689	0.333,0.097,0.114	0.313,0.333,0.444	-0.182
PH01000226G0930	overlapGene	PH01000226:687791-688219	kh_domain_containing_expressed	NA	NA	NA	PH01000226:687164-687790	PH01000226:688220-688275	+	IntronR	PH01000226:687163-688275	PH01000226:687164-687790	PH01000226:688220-688275	4509	XLOC_009907	NA	PH01000226	+	687163	688275	687163	687790	688219	688275	4509	6,13,15	9,9,14	2,6,2	15,12,10	248	124	0.0059218	0.559689	0.25,0.419,0.349	0.063,0.2,0.091	0.221
PH01000234G0920	overlapGene	PH01000234:584027-584302	abc_transporter	gi|50725825|dbj|BAD33355.1|_putative_ABC_transporter_[Oryza_sativa_Japonica_Group]	NA	NA	PH01000234:584303-584392	PH01000234:583967-584026	-	IntronR	PH01000234:583966-584392	PH01000234:584303-584392	PH01000234:583967-584026	1515	XLOC_010088	NA	PH01000234	-	583966	584392	583966	584026	584302	584392	1515	13,5,22	54,85,68	8,20,16	38,32,35	248	124	0.00663176	0.583595	0.107,0.029,0.139	0.095,0.238,0.186	-0.081
PH01000450G0760	overlapGene	PH01000450:470662-471048	bzip_transcription_factor_family_expressed	gi|514764983|ref|XP_004965642.1|_PREDICTED:_basic_leucine_zipper_9_[Setaria_italica]_x0001_gi|944246778|gb|KQL11072.1|_hypothetical_protein_SETIT_007043mg_[Setaria_italica]	gi|835967855|ref|XM_004965585.2|_PREDICTED:_Setaria_italica_basic_leucine_zipper_9_(LOC101779340),_mRNA	NA	PH01000450:470553-470661	PH01000450:471049-471184	+	IntronR	PH01000450:470552-471184	PH01000450:470553-470661	PH01000450:471049-471184	2175	XLOC_015629	NA	PH01000450	+	470552	471184	470552	470661	471048	471184	2175	3,8,8	18,28,45	16,6,17	28,19,24	248	124	0.00660377	0.583595	0.077,0.125,0.082	0.222,0.136,0.262	-0.112
PH01000669G0620	overlapGene	PH01000669:474652-475248	endo-_-beta-glucanase	gi|295881650|gb|ADG56569.1|_beta-1,3-glucanase_[Phyllostachys_edulis]	gi|242384456|emb|FP098056.1|_Phyllostachys_edulis_cDNA_clone:_bphylf055l02,_full_insert_sequence	NA	PH01000669:475249-475703	PH01000669:474017-474651	-	IntronR	PH01000669:474016-475703	PH01000669:475249-475703	PH01000669:474017-474651	5828	XLOC_019641	NA	PH01000669	-	474016	475703	474016	474651	475248	475703	5828	329146614897	29,35,32	844856652	10,14,7	248	124	0.00652519	0.583595	0.983,0.985,0.987	0.977,0.968,0.979	0.01
PH01000815G0540	overlapGene	PH01000815:380009-380549	signal_peptide_peptidase_family_expressed	gi|403377881|sp|B9FJ61.1|SIP2_ORYSJ_RecName:_Full=Signal_peptide_peptidase_2;_Short=OsSPP2;_AltName:_Full=Intramembrane_protease_2;_Short=IMP;_Short=IMPAS_x0001_gi|222631712|gb|EEE63844.1|_hypothetical_protein_OsJ_18668_[Oryza_sativa_Japonica_Group]_x0001_gi|224471619|dbj|BAH24103.1|_signal_peptide_peptidase_2_[Oryza_sativa_Japonica_Group]	gi|226507297|ref|NM_001146979.1|_Zea_mays_uncharacterized_LOC100272510_(LOC100272510),_mRNA_x0001_gi|194699569|gb|BT038864.1|_Zea_mays_full-length_cDNA_clone_ZM_BFb0336M07_mRNA,_complete_cds	sp|B9FJ61|SIP2_ORYSJ_Signal_peptide_peptidase_2_OS=Oryza_sativa_subsp._japonica_GN=SPP2_PE=2_SV=1	PH01000815:379958-380008	PH01000815:380550-380636	+	IntronR	PH01000815:379957-380636	PH01000815:379958-380008	PH01000815:380550-380636	2661	XLOC_021885	NA	PH01000815	+	379957	380636	379957	380008	380549	380636	2661	8,7,13	11,11,21	14,11,17	9,7,4	248	124	0.00754843	0.6524	0.267,0.241,0.236	0.438,0.44,0.68	-0.271
PH01002236G0110	overlapGene	PH01002236:71647-71709	Os01g0700000	gi|474173216|gb|EMS57672.1|_hypothetical_protein_TRIUR3_25028_[Triticum_urartu]	NA	NA	PH01002236:71381-71646	PH01002236:71710-71901	+	IntronR	PH01002236:71380-71901	PH01002236:71381-71646	PH01002236:71710-71901	221	XLOC_035320	NA	PH01002236	+	71380	71901	71380	71646	71709	71901	221	102139134	0,8,0	151196145	0,0,0	187	124	0.00812369	0.689801	1.0,0.92,1.0	1.0,1.0,1.0	-0.027
PH01000048G0630	overlapGene	PH01000048:448835-449762	protein_kinase_adk1	gi|125527438|gb|EAY75552.1|_hypothetical_protein_OsI_03457_[Oryza_sativa_Indica_Group]	gi|151426865|dbj|AK248914.1|_Hordeum_vulgare_subsp._vulgare_cDNA_clone:_FLbaf4e16,_mRNA_sequence	NA	PH01000048:448794-448834	PH01000048:449763-449832	+	IntronR	PH01000048:448793-449832	PH01000048:448794-448834	PH01000048:449763-449832	2980	XLOC_003491	NA	PH01000048	+	448793	449832	448793	448834	449762	449832	2980	4,8,8	23,52,45	18,18,20	48,46,53	248	124	0.00875395	0.730502	0.08,0.071,0.082	0.158,0.164,0.159	-0.083
PH01000111G0470	overlapGene	PH01000111:331465-331937	gamma-aminobutyrate_transaminase_subunit_precursor_isozyme_3	gi|385178630|sp|B8BBZ7.1|GATP3_ORYSI_RecName:_Full=Probable_gamma-aminobutyrate_transaminase_3,_mitochondrial;_Flags:_Precursor_x0001_gi|218200660|gb|EEC83087.1|_hypothetical_protein_OsI_28220_[Oryza_sativa_Indica_Group]	gi|242386760|emb|FP099165.1|_Phyllostachys_edulis_cDNA_clone:_bphyst008d06,_full_insert_sequence	sp|B8BBZ7|GATP3_ORYSI_Probable_gamma-aminobutyrate_transaminase_3,_mitochondrial_OS=Oryza_sativa_subsp._indica_GN=OsI_28220_PE=3_SV=1	PH01000111:331428-331464	PH01000111:331938-332033	+	IntronR	PH01000111:331427-332033	PH01000111:331428-331464	PH01000111:331938-332033	1017	XLOC_006416	NA	PH01000111	+	331427	332033	331427	331464	331937	332033	1017	22,42,43	54,81,107	36,35,21	45,38,39	248	124	0.00963611	0.76457	0.169,0.206,0.167	0.286,0.315,0.212	-0.09
PH01000160G0440	overlapGene	PH01000160:338444-338821	ubiquitin-conjugating_enzyme	gi|695038097|ref|XP_009406551.1|_PREDICTED:_probable_ubiquitin-conjugating_enzyme_E2_16_[Musa_acuminata_subsp._malaccensis]	gi|242383809|emb|FP092652.1|_Phyllostachys_edulis_cDNA_clone:_bphyst024f16,_full_insert_sequence	NA	PH01000160:338340-338443	PH01000160:338822-338924	+	IntronR	PH01000160:338339-338924	PH01000160:338340-338443	PH01000160:338822-338924	1571	XLOC_008037	NA	PH01000160	+	338339	338924	338339	338443	338821	338924	1571	13,19,13	66,93,96	19,25,15	50,61,70	248	124	0.00951272	0.76457	0.09,0.093,0.063	0.16,0.17,0.097	-0.06
PH01003136G0020	overlapGene	PH01003136:23957-24030	aldehyde_dehydrogenase	gi|357136783|ref|XP_003569983.1|_PREDICTED:_aldehyde_dehydrogenase_family_3_member_F1-like_[Brachypodium_distachyon]_x0001_gi|944064951|gb|KQK00542.1|_hypothetical_protein_BRADI_3g50180_[Brachypodium_distachyon]	gi|242380809|emb|FP096642.1|_Phyllostachys_edulis_cDNA_clone:_bphylf046a24,_full_insert_sequence	sp|Q70E96|AL3F1_ARATH_Aldehyde_dehydrogenase_family_3_member_F1_OS=Arabidopsis_thaliana_GN=ALDH3F1_PE=2_SV=2	PH01003136:24031-24099	PH01003136:23860-23956	-	IntronR	PH01003136:23859-24099	PH01003136:24031-24099	PH01003136:23860-23956	725	XLOC_039760	NA	PH01003136	-	23859	24099	23859	23956	24030	24099	725	3,2,0	16,24,25	11,3,3	13,13,16	198	124	0.00935333	0.76457	0.105,0.05,0.0	0.346,0.126,0.105	-0.141
PH01001452G0130	Transcript_down_stream_26bp	PH01001452:133530-133624	snare-interacting_protein_keule	gi|115445965|ref|NP_001046762.1|_Os02g0452500,_partial_[Oryza_sativa_Japonica_Group]_x0001_gi|113536293|dbj|BAF08676.1|_Os02g0452500,_partial_[Oryza_sativa_Japonica_Group]	gi|960458911|ref|XM_003562251.3|_PREDICTED:_Brachypodium_distachyon_probable_protein_transport_Sec1a_(LOC100835188),_transcript_variant_X2,_mRNA	NA	PH01001452:133625-133742	PH01001452:133126-133529	-	IntronR	PH01001452:133125-133742	PH01001452:133625-133742	PH01001452:133126-133529	1763	XLOC_029237	NA	PH01001452	-	133125	133742	133125	133529	133624	133742	1763	31,32,31	3,2,0	34,19,34	7,7,6	219	124	0.0105785	0.80219	0.854,0.901,1.0	0.733,0.606,0.762	0.218
PH01000367G0130	overlapGene	PH01000367:97385-97517	retrotransposon_expressed	gi|222616221|gb|EEE52353.1|_hypothetical_protein_OsJ_34401_[Oryza_sativa_Japonica_Group]	gi|670380103|ref|XM_008672606.1|_PREDICTED:_Zea_mays_uncharacterized_LOC103648097_(LOC103648097),_transcript_variant_X6,_mRNA	NA	PH01000367:97327-97384	PH01000367:97518-97605	+	IntronR	PH01000367:97326-97605	PH01000367:97327-97384	PH01000367:97518-97605	3483	XLOC_013665	NA	PH01000367	+	97326	97605	97326	97384	97517	97605	3483	3,5,6	2,5,2	0,2,2	2,5,13	248	124	0.0108737	0.80219	0.429,0.333,0.6	0.0,0.167,0.071	0.375
PH01005850G0060	overlapGene	PH01005850:39326-39413	mrna_capping_c-terminal_domain_containing_expressed	gi|357152564|ref|XP_003576161.1|_PREDICTED:_mRNA-capping_enzyme-like_[Brachypodium_distachyon]_x0001_gi|944053292|gb|KQJ88930.1|_hypothetical_protein_BRADI_4g22137_[Brachypodium_distachyon]	gi|960487290|ref|XM_003576113.3|_PREDICTED:_Brachypodium_distachyon_mRNA-capping_enzyme-like_(LOC100825234),_mRNA	sp|O55236|MCE1_MOUSE_mRNA-capping_enzyme_OS=Mus_musculus_GN=Rngtt_PE=1_SV=1	PH01005850:39197-39325	PH01005850:39414-39512	+	IntronR	PH01005850:39196-39512	PH01005850:39197-39325	PH01005850:39414-39512	3517	XLOC_045370	NA	PH01005850	+	39196	39512	39196	39325	39413	39512	3517	2,2,0	6,18,12	2,2,10	2,7,10	212	124	0.0103078	0.80219	0.163,0.061,0.0	0.369,0.143,0.369	-0.219
PH01002938G0160	overlapGene	PH01002938:120121-120574	methylenetetrahydrofolate_dehydrogenase-like	gi|573943365|ref|XP_006654056.1|_PREDICTED:_bifunctional_protein_FolD_2-like_[Oryza_brachyantha]	gi|242388344|emb|FP099973.1|_Phyllostachys_edulis_cDNA_clone:_bphylf057g08,_full_insert_sequence	sp|Q9LHH7|FOLD2_ARATH_Bifunctional_protein_FolD_2_OS=Arabidopsis_thaliana_GN=FOLD2_PE=2_SV=1	PH01002938:120575-122181	PH01002938:119963-120120	-	IntronR	PH01002938:119962-122181	PH01002938:120575-122181	PH01002938:119963-120120	5537	XLOC_038913	NA	PH01002938	-	119962	122181	119962	120120	120574	122181	5537	1,21,9	10,17,14	14,14,13	4,6,8	248	124	0.0116019	0.80219	0.048,0.382,0.243	0.636,0.538,0.448	-0.316
PH01000008G2140	overlapGene	PH01000008:1475543-1475997	agenet_domain-containing_protein_bromo-adjacent_homology_domain-containing	gi|125561630|gb|EAZ07078.1|_hypothetical_protein_OsI_29324_[Oryza_sativa_Indica_Group]	NA	NA	PH01000008:1475998-1476123	PH01000008:1474823-1475542	-	IntronR	PH01000008:1474822-1476123	PH01000008:1475998-1476123	PH01000008:1474823-1475542	5582	XLOC_000909	NA	PH01000008	-	1474822	1476123	1474822	1475542	1475997	1476123	5582	6,3,2	5,10,12	7,7,13	5,1,6	248	124	0.0107525	0.80219	0.375,0.13,0.077	0.412,0.778,0.52	-0.376
PH01000005G0510	Transcript_down_stream_13bp	PH01000005:315258-315443	partial	NA	NA	NA	PH01000005:315016-315257	PH01000005:315444-315510	+	IntronR	PH01000005:315015-315510	PH01000005:315016-315257	PH01000005:315444-315510	5680	XLOC_000623	NA	PH01000005	+	315015	315510	315015	315257	315443	315510	5680	73,130,95	0,1,0	160,117,72	6,8,1	248	124	0.0113299	0.80219	1.0,0.985,1.0	0.93,0.88,0.973	0.067
PH01000045G2140	overlapGene	PH01000045:1466081-1466873	ribosomal_protein_l29	gi|573946815|ref|XP_006655739.1|_PREDICTED:_39S_ribosomal_protein_L47,_mitochondrial-like_[Oryza_brachyantha]	gi|573946814|ref|XM_006655676.1|_PREDICTED:_Oryza_brachyantha_39S_ribosomal_protein_L47,_mitochondrial-like_(LOC102713640),_mRNA	sp|Q2H080|RM04_CHAGB_54S_ribosomal_protein_L4,_mitochondrial_OS=Chaetomium_globosum_(strain_ATCC_6205_/_CBS_148.51_/_DSM_1962_/_NBRC_6347_/_NRRL_1970)_GN=MRPL4_PE=3_SV=1	PH01000045:1465035-1466080	PH01000045:1466874-1467031	+	IntronR	PH01000045:1465034-1467031	PH01000045:1465035-1466080	PH01000045:1466874-1467031	648	XLOC_003332	NA	PH01000045	+	1465034	1467031	1465034	1466080	1466873	1467031	648	14,29,41	7,19,11	61,52,44	14,10,4	248	124	0.0114789	0.80219	0.5,0.433,0.651	0.685,0.722,0.846	-0.223
PH01001803G0140	Transcript_up_stream_955bp	PH01001803:147440-147556	---NA---	NA	NA	NA	PH01001803:146952-147439	PH01001803:147557-147588	+	IntronR	PH01001803:146951-147588	PH01001803:146952-147439	PH01001803:147557-147588	1790	XLOC_032298	NA	PH01001803	+	146951	147588	146951	147439	147556	147588	1790	104142130	0,0,1	132,112,92	6,5,0	241	124	0.01183	0.806437	1.0,1.0,0.985	0.919,0.92,1.0	0.049
PH01001389G0560	overlapGene	PH01001389:353781-354011	helix-loop-helix_dna-binding_domain_containing_expressed	gi|836027896|ref|XP_012698353.1|_PREDICTED:_transcription_factor_PIF1-like_isoform_X2_[Setaria_italica]	gi|836027901|ref|XM_004982295.2|_PREDICTED:_Setaria_italica_transcription_factor_PIF1-like_(LOC101760676),_transcript_variant_X4,_mRNA	NA	PH01001389:354012-354311	PH01001389:353646-353780	-	IntronR	PH01001389:353645-354311	PH01001389:354012-354311	PH01001389:353646-353780	404	XLOC_028704	NA	PH01001389	-	353645	354311	353645	353780	354011	354311	404	74120104	51,79,85	46,57,49	61,70,41	248	124	0.012244	0.821432	0.42,0.432,0.38	0.274,0.289,0.374	0.098
PH01001494G0070	Transcript_up_stream_605bp	PH01001494:58300-58419	---NA---	NA	NA	NA	PH01001494:58241-58299	PH01001494:58420-58474	+	IntronR	PH01001494:58240-58474	PH01001494:58241-58299	PH01001494:58420-58474	5494	XLOC_029634	NA	PH01001494	+	58240	58474	58240	58299	58419	58474	5494	0,2,3	2,6,4	12,13,18	5,7,3	244	124	0.0127288	0.821432	0.0,0.145,0.276	0.549,0.486,0.753	-0.456
PH01000953G0730	overlapGene	PH01000953:471291-471567	wd-40_repeat	gi|260447030|emb|CBG76443.1|_OO_Ba0013J05-OO_Ba0033A15.30_[Oryza_officinalis]	NA	NA	PH01000953:471568-471729	PH01000953:471044-471290	-	IntronR	PH01000953:471043-471729	PH01000953:471568-471729	PH01000953:471044-471290	118	XLOC_023830	NA	PH01000953	-	471043	471729	471043	471290	471567	471729	118	13,50,32	5,4,6	49,90,63	3,3,4	248	124	0.0139743	0.868563	0.565,0.862,0.727	0.891,0.938,0.887	-0.187
PH01002467G0250	overlapGene	PH01002467:159482-160458	unknown_protein	gi|414883321|tpg|DAA59335.1|_TPA:_hypothetical_protein_ZEAMMB73_763936_[Zea_mays]	NA	NA	PH01002467:160459-161043	PH01002467:159234-159481	-	IntronR	PH01002467:159233-161043	PH01002467:160459-161043	PH01002467:159234-159481	2039	XLOC_036595	NA	PH01002467	-	159233	161043	159233	159481	160458	161043	2039	24,34,17	12,8,9	32,23,34	4,5,2	248	124	0.0144013	0.868563	0.5,0.68,0.486	0.8,0.697,0.895	-0.242
PH01000006G0210	overlapGene	PH01000006:137398-137496	mads_box_protein	gi|29825728|gb|AAO92341.1|_MADS20_[Oryza_sativa_Japonica_Group]	gi|379698674|dbj|AB618670.1|_Alstroemeria_ligtu_subsp._ligtu_AlsSQb_mRNA_for_apetala1/squamosa_protein,_complete_cds	sp|Q2QQA3|MAD20_ORYSJ_MADS-box_transcription_factor_20_OS=Oryza_sativa_subsp._japonica_GN=MADS20_PE=2_SV=2	PH01000006:137497-137538	PH01000006:137359-137397	-	IntronR	PH01000006:137358-137538	PH01000006:137497-137538	PH01000006:137359-137397	2180	XLOC_000770	NA	PH01000006	-	137358	137538	137358	137397	137496	137538	2180	2,5,4	20,32,46	2,4,6	12,7,16	223	124	0.0147066	0.868563	0.053,0.08,0.046	0.085,0.241,0.173	-0.107
PH01002277G0170	overlapGene	PH01002277:123166-123435	transcription_elongation_expressed	gi|51038233|gb|AAT94036.1|_hypothetical_protein_[Oryza_sativa_Japonica_Group]	gi|955717130|ref|XM_004962029.3|_PREDICTED:_Setaria_italica_probable_mediator_of_RNA_polymerase_II_transcription_subunit_26b_(LOC101776050),_mRNA	NA	PH01002277:123083-123165	PH01002277:123436-123491	+	IntronR	PH01002277:123082-123491	PH01002277:123083-123165	PH01002277:123436-123491	2344	XLOC_035557	NA	PH01002277	+	123082	123491	123082	123165	123435	123491	2344	10,26,11	37,70,44	5,13,3	37,48,62	248	124	0.0140088	0.868563	0.119,0.157,0.111	0.063,0.119,0.024	0.06
PH01001001G0360	overlapGene	PH01001001:217411-217941	permease_1	NA	gi|573956727|ref|XM_006660529.1|_PREDICTED:_Oryza_brachyantha_nucleobase-ascorbate_transporter_6-like_(LOC102703801),_mRNA	NA	PH01001001:217942-218039	PH01001001:217234-217410	-	IntronR	PH01001001:217233-218039	PH01001001:217942-218039	PH01001001:217234-217410	5801	XLOC_024430	NA	PH01001001	-	217233	218039	217233	217410	217941	218039	5801	145234173	76,95,118	216179182	89,53,65	248	124	0.0143973	0.868563	0.488,0.552,0.423	0.548,0.628,0.583	-0.099
PH01003136G0020	overlapGene	PH01003136:21413-21505	aldehyde_dehydrogenase	gi|357136783|ref|XP_003569983.1|_PREDICTED:_aldehyde_dehydrogenase_family_3_member_F1-like_[Brachypodium_distachyon]_x0001_gi|944064951|gb|KQK00542.1|_hypothetical_protein_BRADI_3g50180_[Brachypodium_distachyon]	gi|242380809|emb|FP096642.1|_Phyllostachys_edulis_cDNA_clone:_bphylf046a24,_full_insert_sequence	sp|Q70E96|AL3F1_ARATH_Aldehyde_dehydrogenase_family_3_member_F1_OS=Arabidopsis_thaliana_GN=ALDH3F1_PE=2_SV=2	PH01003136:21506-21610	PH01003136:21252-21412	-	IntronR	PH01003136:21251-21610	PH01003136:21506-21610	PH01003136:21252-21412	726	XLOC_039760	NA	PH01003136	-	21251	21610	21251	21412	21505	21610	726	5,1,1	47,56,47	5,6,2	33,30,22	217	124	0.0160625	0.933287	0.057,0.01,0.012	0.08,0.103,0.049	-0.051
PH01001489G0170	overlapGene	PH01001489:92735-92850	hypothetical_protein_OsJ_19064	gi|573946239|ref|XP_006655453.1|_PREDICTED:_LOW_QUALITY_PROTEIN:_glyoxysomal_processing_protease,_glyoxysomal-like_[Oryza_brachyantha]	gi|960472591|ref|XM_003568135.3|_PREDICTED:_Brachypodium_distachyon_glyoxysomal_processing_protease,_glyoxysomal_(LOC100830106),_transcript_variant_X1,_mRNA	sp|Q8VZD4|DEG15_ARATH_Glyoxysomal_processing_protease,_glyoxysomal_OS=Arabidopsis_thaliana_GN=DEG15_PE=1_SV=2	PH01001489:92592-92734	PH01001489:92851-93291	+	IntronR	PH01001489:92591-93291	PH01001489:92592-92734	PH01001489:92851-93291	426	XLOC_029582	NA	PH01001489	+	92591	93291	92591	92734	92850	93291	426	4,3,5	0,2,0	6,11,9	0,7,0	240	124	0.0170919	0.961915	1.0,0.437,1.0	1.0,0.448,1.0	-0.004
PH01001064G0370	overlapGene	PH01001064:244588-245012	myb_transcription_factor	NA	gi|359950707|gb|JF951904.1|_Triticum_aestivum_clone_TaMYB20_R2R3-MYB_protein_mRNA,_complete_cds	NA	PH01001064:245013-245604	PH01001064:243628-244587	-	IntronR	PH01001064:243627-245604	PH01001064:245013-245604	PH01001064:243628-244587	1599	XLOC_025190	NA	PH01001064	-	243627	245604	243627	244587	245012	245604	1599	259342316	5,8,7	277308267	12,16,10	248	124	0.0172949	0.962154	0.963,0.955,0.958	0.92,0.906,0.93	0.04
PH01000154G1170	overlapGene	PH01000154:745312-745572	variant_sh3_domain_containing_expressed	NA	NA	sp|Q9C865|SH3P1_ARATH_SH3_domain-containing_protein_1_OS=Arabidopsis_thaliana_GN=SH3P1_PE=1_SV=1	PH01000154:745237-745311	PH01000154:745573-746068	+	IntronR	PH01000154:745236-746068	PH01000154:745237-745311	PH01000154:745573-746068	613	XLOC_007839	NA	PH01000154	+	745236	746068	745236	745311	745572	746068	613	8,5,5	6,6,4	0,2,0	9,4,4	248	124	0.0175732	0.966525	0.4,0.294,0.385	0.0,0.2,0.0	0.293
PH01000261G0880	overlapGene	PH01000261:527458-527580	not2_not3_not5_family_expressed	gi|514748804|ref|XP_004961707.1|_PREDICTED:_probable_NOT_transcription_complex_subunit_VIP2_[Setaria_italica]	gi|835955059|ref|XR_001163705.1|_PREDICTED:_Setaria_italica_probable_NOT_transcription_complex_subunit_VIP2_(LOC101759038),_transcript_variant_X2,_misc_RNA	NA	PH01000261:527421-527457	PH01000261:527581-527925	+	IntronR	PH01000261:527420-527925	PH01000261:527421-527457	PH01000261:527581-527925	1296	XLOC_010825	NA	PH01000261	+	527420	527925	527420	527457	527580	527925	1296	1,12,5	0,0,0	0,11,5	2,0,1	247	124	0.0185536	0.983602	1.0,1.0,1.0	0.0,1.0,0.715	0.428
PH01003316G0100	overlapGene	PH01003316:67603-68063	abc_transporter-like_protein	gi|413950450|gb|AFW83099.1|_hypothetical_protein_ZEAMMB73_724275,_partial_[Zea_mays]	gi|670392013|ref|XM_008678147.1|_PREDICTED:_Zea_mays_serine/threonine-protein_phosphatase_6_regulatory_subunit_2-like_(LOC103652598),_mRNA	NA	PH01003316:67370-67602	PH01003316:68064-68163	+	IntronR	PH01003316:67369-68163	PH01003316:67370-67602	PH01003316:68064-68163	575	XLOC_040424	NA	PH01003316	+	67369	68163	67369	67602	68063	68163	575	20,35,21	1,0,0	20,23,24	5,4,2	248	124	0.0188998	0.983602	0.909,1.0,1.0	0.667,0.742,0.857	0.214
PH01000397G0070	overlapGene	PH01000397:38778-38886	pectinacetylesterase_precursor	gi|836020128|ref|XP_012704270.1|_PREDICTED:_pectin_acetylesterase_9_isoform_X2_[Setaria_italica]_x0001_gi|836020131|ref|XP_012704271.1|_PREDICTED:_pectin_acetylesterase_9_isoform_X2_[Setaria_italica]	gi|960473391|ref|XR_001406572.1|_PREDICTED:_Brachypodium_distachyon_pectin_acetylesterase_9_(LOC100821937),_transcript_variant_X4,_misc_RNA	NA	PH01000397:38887-39774	PH01000397:38703-38777	-	IntronR	PH01000397:38702-39774	PH01000397:38887-39774	PH01000397:38703-38777	5948	XLOC_014414	NA	PH01000397	-	38702	39774	38702	38777	38886	39774	5948	7,11,6	2,5,3	1,6,3	5,7,6	233	124	0.0188338	0.983602	0.651,0.539,0.516	0.096,0.313,0.21	0.362
PH01000197G0160	overlapGene	PH01000197:106393-106495	26s_proteasome_regulatory_particle_triple-a_atpase_subunit6	gi|357137214|ref|XP_003570196.1|_PREDICTED:_ATPase_family_AAA_domain-containing_protein_3C_[Brachypodium_distachyon]_x0001_gi|944065357|gb|KQK00948.1|_hypothetical_protein_BRADI_3g52830_[Brachypodium_distachyon]	gi|960479517|ref|XM_003570148.3|_PREDICTED:_Brachypodium_distachyon_ATPase_family_AAA_domain-containing_protein_3C_(LOC100823773),_mRNA	sp|Q20748|ATAD3_CAEEL_ATPase_family_AAA_domain-containing_protein_3_OS=Caenorhabditis_elegans_GN=atad-3_PE=3_SV=2	PH01000197:106496-106586	PH01000197:106083-106392	-	IntronR	PH01000197:106082-106586	PH01000197:106496-106586	PH01000197:106083-106392	5316	XLOC_009182	NA	PH01000197	-	106082	106586	106082	106392	106495	106586	5316	1,1,2	3,2,6	5,6,12	3,1,4	227	124	0.0193416	0.995884	0.154,0.215,0.154	0.477,0.766,0.621	-0.447
PH01000030G0210	overlapGene	PH01000030:122819-122896	coatomer_alpha_expressed	NA	NA	NA	PH01000030:122017-122818	PH01000030:122897-123459	+	IntronR	PH01000030:122016-123459	PH01000030:122017-122818	PH01000030:122897-123459	1215	XLOC_002435	NA	PH01000030	+	122016	123459	122016	122818	122896	123459	1215	4,10,2	8,11,4	4,3,2	12,16,15	202	124	0.0237808	1	0.235,0.358,0.235	0.17,0.103,0.076	0.16
PH01001030G0280	overlapGene	PH01001030:163303-164045	hypothetical_protein_OsI_31303	gi|242066174|ref|XP_002454376.1|_hypothetical_protein_SORBIDRAFT_04g029660_[Sorghum_bicolor]_x0001_gi|241934207|gb|EES07352.1|_hypothetical_protein_SORBIDRAFT_04g029660_[Sorghum_bicolor]	gi|960491550|ref|XM_003579537.3|_PREDICTED:_Brachypodium_distachyon_protein_XRI1-like_(LOC100826924),_transcript_variant_X2,_mRNA	NA	PH01001030:163044-163302	PH01001030:164046-164098	+	IntronR	PH01001030:163043-164098	PH01001030:163044-163302	PH01001030:164046-164098	1346	XLOC_024753	NA	PH01001030	+	163043	164098	163043	163302	164045	164098	1346	8,19,18	1,0,0	4,16,4	1,3,3	248	124	0.0345807	1	0.8,1.0,1.0	0.667,0.727,0.4	0.335
PH01000751G0710	overlapGene	PH01000751:503198-503390	heavy_metal_transporter_3	gi|640939126|gb|AIA57681.1|_heavy_metal_transporting_P1B-ATPase_3_[Triticum_aestivum]	gi|960451364|ref|XM_003561234.3|_PREDICTED:_Brachypodium_distachyon_putative_inactive_cadmium/zinc-transporting_ATPase_HMA3_(LOC100832406),_mRNA	NA	PH01000751:502870-503197	PH01000751:503391-503593	+	IntronR	PH01000751:502869-503593	PH01000751:502870-503197	PH01000751:503391-503593	1365	XLOC_020927	NA	PH01000751	+	502869	503593	502869	503197	503390	503593	1365	10,8,19	6,3,6	21,21,12	18,15,17	248	124	0.0434763	1	0.455,0.571,0.613	0.368,0.412,0.261	0.199
PH01004097G0140	overlapGene	PH01004097:106319-106613	Os11g0557700	gi|115485899|ref|NP_001068093.1|_Os11g0557700_[Oryza_sativa_Japonica_Group]_x0001_gi|77551490|gb|ABA94287.1|_protease,_putative,_expressed_[Oryza_sativa_Japonica_Group]_x0001_gi|113645315|dbj|BAF28456.1|_Os11g0557700_[Oryza_sativa_Japonica_Group]_x0001_gi|215701208|dbj|BAG92632.1|_unnamed_protein_product_[Oryza_sativa_Japonica_Group]_x0001_gi|215741610|dbj|BAG98105.1|_unnamed_protein_product_[Ory…	gi|573961644|ref|XM_006662918.1|_PREDICTED:_Oryza_brachyantha_endothelin-converting_enzyme_2-like_(LOC102704840),_mRNA	sp|Q80Z60|ECE2_MOUSE_Endothelin-converting_enzyme_2_OS=Mus_musculus_GN=Ece2_PE=1_SV=2	PH01004097:106614-106692	PH01004097:106214-106318	-	IntronR	PH01004097:106213-106692	PH01004097:106614-106692	PH01004097:106214-106318	1535	XLOC_042694	NA	PH01004097	-	106213	106692	106213	106318	106613	106692	1535	3,11,21	2,0,0	12,17,5	0,0,1	248	124	0.0439373	1	0.429,1.0,1.0	1.0,1.0,0.714	-0.095
PH01002663G0190	overlapGene	PH01002663:133147-133453	sulfate_transporter_expressed	NA	NA	sp|P53392|SUT2_STYHA_High_affinity_sulfate_transporter_2_OS=Stylosanthes_hamata_GN=ST2_PE=2_SV=1	PH01002663:133070-133146	PH01002663:133454-133982	+	IntronR	PH01002663:133069-133982	PH01002663:133070-133146	PH01002663:133454-133982	1638	XLOC_037608	NA	PH01002663	+	133069	133982	133069	133146	133453	133982	1638	9,5,11	12,20,24	2,4,7	1,3,7	248	124	0.0375872	1	0.273,0.111,0.186	0.5,0.4,0.333	-0.221
PH01001164G0590	overlapGene	PH01001164:390425-390493	bri1-kd_interacting_protein_partial	NA	NA	sp|Q6A026|PDS5A_MOUSE_Sister_chromatid_cohesion_protein_PDS5_homolog_A_OS=Mus_musculus_GN=Pds5a_PE=1_SV=3	PH01001164:390494-390544	PH01001164:390331-390424	-	IntronR	PH01001164:390330-390544	PH01001164:390494-390544	PH01001164:390331-390424	1679	XLOC_026379	NA	PH01001164	-	390330	390544	390330	390424	390493	390544	1679	3,6,4	12,16,36	2,3,4	30,36,45	193	124	0.0496737	1	0.138,0.194,0.067	0.041,0.051,0.054	0.084
PH01000764G0360	Transcript_up_stream_565bp	PH01000764:234150-234450	2-c-methyl-d-erythritol_4-phosphate_cytidyltransferase	gi|413951701|gb|AFW84350.1|_hypothetical_protein_ZEAMMB73_109111_[Zea_mays]	NA	sp|Q5N8G1|ISPD_ORYSJ_2-C-methyl-D-erythritol_4-phosphate_cytidylyltransferase,_chloroplastic_OS=Oryza_sativa_subsp._japonica_GN=ISPD_PE=2_SV=1	PH01000764:233770-234149	PH01000764:234451-234869	+	IntronR	PH01000764:233769-234869	PH01000764:233770-234149	PH01000764:234451-234869	1756	XLOC_021078	NA	PH01000764	+	233769	234869	233769	234149	234450	234869	1756	12,21,11	7,11,15	14,10,7	21,17,17	248	124	0.0263075	1	0.462,0.488,0.268	0.25,0.227,0.171	0.19
PH01000010G3100	overlapGene	PH01000010:2179356-2179748	cell_division_cycle_protein_expressed	NA	gi|573923677|ref|XM_006649350.1|_PREDICTED:_Oryza_brachyantha_cell_division_control_protein_48_homolog_E-like_(LOC102707752),_mRNA	NA	PH01000010:2179749-2179854	PH01000010:2179266-2179355	-	IntronR	PH01000010:2179265-2179854	PH01000010:2179749-2179854	PH01000010:2179266-2179355	2383	XLOC_001096	NA	PH01000010	-	2179265	2179854	2179265	2179355	2179748	2179854	2383	4,10,6	26,31,29	9,6,11	15,15,24	248	124	0.0397427	1	0.071,0.139,0.094	0.231,0.167,0.186	-0.093
PH01004686G0030	overlapGene	PH01004686:39044-39317	hypothetical_protein_OsI_29637	gi|721662225|ref|XP_010235232.1|_PREDICTED:_uncharacterized_protein_LOC100844293_isoform_X2_[Brachypodium_distachyon]_x0001_gi|944063117|gb|KQJ98707.1|_hypothetical_protein_BRADI_3g38560_[Brachypodium_distachyon]	gi|960479794|ref|XM_014901232.1|_PREDICTED:_Brachypodium_distachyon_uncharacterized_LOC100844293_(LOC100844293),_transcript_variant_X5,_mRNA	NA	PH01004686:38873-39043	PH01004686:39318-39377	+	IntronR	PH01004686:38872-39377	PH01004686:38873-39043	PH01004686:39318-39377	2464	XLOC_043897	NA	PH01004686	+	38872	39377	38872	39043	39317	39377	2464	9,14,11	67,89,82	10,12,18	52,49,56	248	124	0.0302171	1	0.063,0.073,0.063	0.088,0.109,0.138	-0.045
PH01002465G0270	overlapGene	PH01002465:185101-185700	sodium_proton_antiporter	gi|514736940|ref|XP_004958612.1|_PREDICTED:_sodium/hydrogen_exchanger_2_[Setaria_italica]_x0001_gi|944262810|gb|KQL27067.1|_hypothetical_protein_SETIT_029437mg_[Setaria_italica]	gi|283970296|gb|GU295174.1|_Phyllostachys_edulis_Na+/H+_exchanger_(NHX1)_mRNA,_complete_cds	NA	PH01002465:184982-185100	PH01002465:185701-185798	+	IntronR	PH01002465:184981-185798	PH01002465:184982-185100	PH01002465:185701-185798	265	XLOC_036579	NA	PH01002465	+	184981	185798	184981	185100	185700	185798	265	16,30,32	1,5,5	13,15,18	3,11,7	248	124	0.0245139	1	0.889,0.75,0.762	0.684,0.405,0.563	0.25
PH01002139G0430	overlapGene	PH01002139:245563-245974	myb_transcription_factor	gi|125550589|gb|EAY96298.1|_hypothetical_protein_OsI_18197_[Oryza_sativa_Indica_Group]	gi|955716790|ref|XM_004960439.3|_PREDICTED:_Setaria_italica_myb-related_protein_MYBAS1-like_(LOC101762536),_mRNA	sp|Q4JL76|MYBA2_ORYSJ_Myb-related_protein_MYBAS2_OS=Oryza_sativa_subsp._japonica_GN=MYBAS2_PE=2_SV=1	PH01002139:244885-245562	PH01002139:245975-247030	+	IntronR	PH01002139:244884-247030	PH01002139:244885-245562	PH01002139:245975-247030	276	XLOC_034696	NA	PH01002139	+	244884	247030	244884	245562	245974	247030	276	296498412	6,9,8	337309262	11,9,11	248	124	0.0465464	1	0.961,0.965,0.963	0.939,0.945,0.923	0.027
PH01000281G0950	overlapGene	PH01000281:611553-611661	glutamate_expressed	gi|573912039|ref|XP_006643735.1|_PREDICTED:_protein_DAMAGED_DNA-BINDING_2-like_[Oryza_brachyantha]	gi|960470405|ref|XM_003568345.3|_PREDICTED:_Brachypodium_distachyon_protein_DAMAGED_DNA-BINDING_2_(LOC100842647),_mRNA	sp|Q6NQ88|DDB2_ARATH_Protein_DAMAGED_DNA-BINDING_2_OS=Arabidopsis_thaliana_GN=DDB2_PE=1_SV=1	PH01000281:611662-612657	PH01000281:611490-611552	-	IntronR	PH01000281:611489-612657	PH01000281:611662-612657	PH01000281:611490-611552	2774	XLOC_011401	NA	PH01000281	-	611489	612657	611489	611552	611661	612657	2774	8,30,20	57,79,53	52,29,34	80,85,66	233	124	0.0318243	1	0.07,0.168,0.167	0.257,0.154,0.215	-0.074
PH01000584G0110	overlapGene	PH01000584:64251-64486	nhl_repeat-containing_protein	NA	NA	NA	PH01000584:64165-64250	PH01000584:64487-65900	+	IntronR	PH01000584:64164-65900	PH01000584:64165-64250	PH01000584:64487-65900	2797	XLOC_018132	NA	PH01000584	+	64164	65900	64164	64250	64486	65900	2797	3,1,3	8,11,23	2,6,8	6,10,10	248	124	0.0223145	1	0.158,0.043,0.061	0.143,0.231,0.286	-0.133
PH01005019G0090	Transcript_down_stream_83bp	PH01005019:52098-52363	ac105730_1_phosphoserine_aminotransferase	gi|573931897|ref|XP_006651057.1|_PREDICTED:_phosphoserine_aminotransferase,_chloroplastic-like_[Oryza_brachyantha]	gi|242388950|emb|FP095213.1|_Phyllostachys_edulis_cDNA_clone:_bphyem201h19,_full_insert_sequence	sp|Q96255|SERB1_ARATH_Phosphoserine_aminotransferase_1,_chloroplastic_OS=Arabidopsis_thaliana_GN=PSAT1_PE=1_SV=1	PH01005019:51901-52097	PH01005019:52364-53201	+	IntronR	PH01005019:51900-53201	PH01005019:51901-52097	PH01005019:52364-53201	2879	XLOC_044428	NA	PH01005019	+	51900	53201	51900	52097	52363	53201	2879	21,39,19	31,24,23	37,39,29	18,13,20	248	124	0.0218093	1	0.253,0.448,0.292	0.507,0.6,0.42	-0.178
PH01000440G0530	overlapGene	PH01000440:325726-326224	ribosomal_protein_cytosolic	gi|670402094|ref|XP_008680914.1|_PREDICTED:_peptidyl-prolyl_cis-trans_isomerase_FKBP18,_chloroplastic,_partial_[Zea_mays]	gi|573921284|ref|XM_006648172.1|_PREDICTED:_Oryza_brachyantha_peptidyl-prolyl_cis-trans_isomerase_FKBP18,_chloroplastic-like_(LOC102705980),_mRNA	sp|Q9LM71|FKB18_ARATH_Peptidyl-prolyl_cis-trans_isomerase_FKBP18,_chloroplastic_OS=Arabidopsis_thaliana_GN=FKBP18_PE=1_SV=2	PH01000440:326225-326414	PH01000440:325640-325725	-	IntronR	PH01000440:325639-326414	PH01000440:326225-326414	PH01000440:325640-325725	2891	XLOC_015425	NA	PH01000440	-	325639	326414	325639	325725	326224	326414	2891	99196184	0,1,2	138158154	2,8,3	248	124	0.0283926	1	1.0,0.99,0.979	0.972,0.908,0.963	0.042
PH01001235G0340	overlapGene	PH01001235:238222-238607	rna_and_export_factor-binding_expressed	NA	NA	NA	PH01001235:238608-238736	PH01001235:238153-238221	-	IntronR	PH01001235:238152-238736	PH01001235:238608-238736	PH01001235:238153-238221	2928	XLOC_027197	NA	PH01001235	-	238152	238736	238152	238221	238607	238736	2928	23,36,48	105130127	20,8,23	104,82,88	248	124	0.0316929	1	0.099,0.122,0.159	0.088,0.047,0.116	0.043
PH01000286G0880	overlapGene	PH01000286:630082-630344	ccb15_orysj_ame:_full=cyclin-b1-5_ame:_full=g2_mitotic-specific_cyclin-b1-5_short=_1_5	NA	NA	NA	PH01000286:630345-630627	PH01000286:629914-630081	-	IntronR	PH01000286:629913-630627	PH01000286:630345-630627	PH01000286:629914-630081	2998	XLOC_011532	NA	PH01000286	-	629913	630627	629913	630081	630344	630627	2998	12,22,17	8,8,6	11,9,17	11,9,16	248	124	0.0380423	1	0.429,0.579,0.586	0.333,0.333,0.347	0.194
PH01002168G0300	overlapGene	PH01002168:194027-194117	pdr-like_abc_transporter	gi|473913229|gb|EMS49680.1|_ABC_transporter_G_family_member_38_[Triticum_urartu]	gi|955715506|ref|XM_004956414.3|_PREDICTED:_Setaria_italica_ABC_transporter_G_family_member_45-like_(LOC101774127),_transcript_variant_X3,_mRNA	NA	PH01002168:193860-194026	PH01002168:194118-194450	+	IntronR	PH01002168:193859-194450	PH01002168:193860-194026	PH01002168:194118-194450	3117	XLOC_034894	NA	PH01002168	+	193859	194450	193859	194026	194117	194450	3117	1,8,3	3,7,1	2,4,3	10,12,12	215	124	0.0489159	1	0.161,0.397,0.634	0.103,0.161,0.126	0.267
PH01000312G0700	overlapGene	PH01000312:510370-510465	ubiquitin_carboxyl-terminal_hydrolase_family_expressed	gi|721625366|ref|XP_010229142.1|_PREDICTED:_uncharacterized_protein_LOC100846067_[Brachypodium_distachyon]	gi|960456549|ref|XM_010230840.2|_PREDICTED:_Brachypodium_distachyon_uncharacterized_LOC100846067_(LOC100846067),_mRNA	sp|Q8BL06|UBP54_MOUSE_Inactive_ubiquitin_carboxyl-terminal_hydrolase_54_OS=Mus_musculus_GN=Usp54_PE=1_SV=2	PH01000312:510466-510546	PH01000312:509340-510369	-	IntronR	PH01000312:509339-510546	PH01000312:510466-510546	PH01000312:509340-510369	3350	XLOC_012277	NA	PH01000312	-	509339	510546	509339	510369	510465	510546	3350	2,4,3	8,26,13	0,0,1	20,17,22	220	124	0.028979	1	0.124,0.08,0.115	0.0,0.0,0.025	0.098
PH01004184G0100	overlapGene	PH01004184:83288-83376	retrotransposon_expressed	gi|222641213|gb|EEE69345.1|_hypothetical_protein_OsJ_28667_[Oryza_sativa_Japonica_Group]	gi|955715388|ref|XM_004956407.3|_PREDICTED:_Setaria_italica_SURP_and_G-patch_domain-containing_protein_1-like_protein_(LOC101771804),_mRNA	sp|Q94C11|SUGP1_ARATH_SURP_and_G-patch_domain-containing_protein_1-like_protein_OS=Arabidopsis_thaliana_GN=At3g52120_PE=2_SV=1	PH01004184:83233-83287	PH01004184:83377-83637	+	IntronR	PH01004184:83232-83637	PH01004184:83233-83287	PH01004184:83377-83637	3384	XLOC_042893	NA	PH01004184	+	83232	83637	83232	83287	83376	83637	3384	18,21,22	23,34,27	36,32,29	21,23,30	213	124	0.0251212	1	0.313,0.264,0.322	0.499,0.448,0.36	-0.136
PH01000009G3360	overlapGene	PH01000009:2236010-2236200	tom1_protein	NA	NA	NA	PH01000009:2236201-2236314	PH01000009:2235861-2236009	-	IntronR	PH01000009:2235860-2236314	PH01000009:2236201-2236314	PH01000009:2235861-2236009	3502	XLOC_001001	NA	PH01000009	-	2235860	2236314	2235860	2236009	2236200	2236314	3502	0,7,10	9,8,7	6,6,8	4,2,2	248	124	0.0465513	1	0.0,0.304,0.417	0.429,0.6,0.667	-0.325
PH01002767G0160	Transcript_up_stream_23bp	PH01002767:88378-88460	expressed_protein	gi|77551231|gb|ABA94028.1|_expressed_protein_[Oryza_sativa_Japonica_Group]	gi|960488085|ref|XM_010239383.2|_PREDICTED:_Brachypodium_distachyon_uncharacterized_LOC100830867_(LOC100830867),_transcript_variant_X2,_mRNA	NA	PH01002767:87036-88377	PH01002767:88461-88935	+	IntronR	PH01002767:87035-88935	PH01002767:87036-88377	PH01002767:88461-88935	3505	XLOC_038119	NA	PH01002767	+	87035	88935	87035	88377	88460	88935	3505	9,11,21	5,8,15	15,10,21	2,2,8	207	124	0.0343822	1	0.519,0.452,0.456	0.818,0.75,0.611	-0.251
PH01002022G0200	overlapGene	PH01002022:159286-159535	wrky_dna_binding_domain_containing_expressed	gi|573952986|ref|XP_006658765.1|_PREDICTED:_probable_WRKY_transcription_factor_3-like_[Oryza_brachyantha]	gi|960457249|ref|XM_010237738.2|_PREDICTED:_Brachypodium_distachyon_probable_WRKY_transcription_factor_3_(LOC100822514),_transcript_variant_X2,_mRNA	sp|Q9ZQ70|WRKY3_ARATH_Probable_WRKY_transcription_factor_3_OS=Arabidopsis_thaliana_GN=WRKY3_PE=2_SV=1	PH01002022:159536-160254	PH01002022:159163-159285	-	IntronR	PH01002022:159162-160254	PH01002022:159536-160254	PH01002022:159163-159285	3619	XLOC_033915	NA	PH01002022	-	159162	160254	159162	159285	159535	160254	3619	5,20,15	14,18,16	6,6,6	17,16,19	248	124	0.0448716	1	0.152,0.357,0.319	0.15,0.158,0.136	0.128
PH01000276G0360	overlapGene	PH01000276:240358-240465	lin-10_protein	gi|222636220|gb|EEE66352.1|_hypothetical_protein_OsJ_22646_[Oryza_sativa_Japonica_Group]	gi|960449718|ref|XM_003563513.3|_PREDICTED:_Brachypodium_distachyon_UPF0183_protein_At3g51130_(LOC100835700),_mRNA	NA	PH01000276:240466-240570	PH01000276:240309-240357	-	IntronR	PH01000276:240308-240570	PH01000276:240466-240570	PH01000276:240309-240357	3790	XLOC_011252	NA	PH01000276	-	240308	240570	240308	240357	240465	240570	3790	4,4,0	11,11,20	2,4,4	8,1,4	232	124	0.047744	1	0.163,0.163,0.0	0.118,0.681,0.348	-0.274
PH01001105G0370	overlapGene	PH01001105:253162-253239	---NA---	NA	NA	NA	PH01001105:253035-253161	PH01001105:253240-253337	+	IntronR	PH01001105:253034-253337	PH01001105:253035-253161	PH01001105:253240-253337	4005	XLOC_025635	NA	PH01001105	+	253034	253337	253034	253161	253239	253337	4005	66,87,77	8,11,3	56,55,41	0,3,0	202	124	0.0254565	1	0.835,0.829,0.94	1.0,0.918,1.0	-0.105
PH01000162G1410	Transcript_down_stream_16bp	PH01000162:991510-991585	cysteine_expressed	gi|573964200|ref|XP_006664222.1|_PREDICTED:_cysteine_synthase-like_[Oryza_brachyantha]	gi|242388380|emb|FP100009.1|_Phyllostachys_edulis_cDNA_clone:_bphylf040n12,_full_insert_sequence	NA	PH01000162:991586-991757	PH01000162:991453-991509	-	IntronR	PH01000162:991452-991757	PH01000162:991586-991757	PH01000162:991453-991509	4057	XLOC_008122	NA	PH01000162	-	991452	991757	991452	991509	991585	991757	4057	21,40,42	304315298	38,40,28	219219203	200	124	0.021012	1	0.041,0.073,0.08	0.097,0.102,0.079	-0.028
PH01003236G0020	overlapGene	PH01003236:16424-16510	myb_transcription_factor	gi|573948104|ref|XP_006656359.1|_PREDICTED:_transcription_factor_ASG4-like_isoform_X1_[Oryza_brachyantha]	gi|573948103|ref|XM_006656296.1|_PREDICTED:_Oryza_brachyantha_transcription_factor_ASG4-like_(LOC102707128),_transcript_variant_X1,_mRNA	sp|Q8H0W3|RVE6_ARATH_Protein_REVEILLE_6_OS=Arabidopsis_thaliana_GN=RVE6_PE=2_SV=1	PH01003236:16300-16423	PH01003236:16511-16672	+	IntronR	PH01003236:16299-16672	PH01003236:16300-16423	PH01003236:16511-16672	4178	XLOC_040164	NA	PH01003236	+	16299	16672	16299	16423	16510	16672	4178	11,24,23	3,13,9	12,9,9	10,11,9	211	124	0.0311868	1	0.683,0.52,0.6	0.414,0.325,0.37	0.231
PH01000301G0950	overlapGene	PH01000301:660407-660568	protein_serine_threonine_kinase	NA	NA	NA	PH01000301:660569-660999	PH01000301:660146-660406	-	IntronR	PH01000301:660145-660999	PH01000301:660569-660999	PH01000301:660146-660406	4195	XLOC_011992	NA	PH01000301	-	660145	660999	660145	660406	660568	660999	4195	4,5,1	11,18,18	7,14,11	20,20,15	248	124	0.0379441	1	0.154,0.122,0.027	0.149,0.259,0.268	-0.124
PH01000079G1850	overlapGene	PH01000079:1256276-1256490	f-box-like_protein	gi|47497893|dbj|BAD20077.1|_F-box-like_protein_[Oryza_sativa_Japonica_Group]_x0001_gi|47497917|dbj|BAD20123.1|_F-box-like_protein_[Oryza_sativa_Japonica_Group]_x0001_gi|125538877|gb|EAY85272.1|_hypothetical_protein_OsI_06642_[Oryza_sativa_Indica_Group]_x0001_gi|125581549|gb|EAZ22480.1|_hypothetical_protein_OsJ_06146_[Oryza_sativa_Japonica_Group]	NA	NA	PH01000079:1256491-1257729	PH01000079:1254662-1256275	-	IntronR	PH01000079:1254661-1257729	PH01000079:1256491-1257729	PH01000079:1254662-1256275	431	XLOC_005148	NA	PH01000079	-	1254661	1257729	1254661	1256275	1256490	1257729	431	6,3,8	0,2,0	2,2,6	0,2,0	248	124	0.0233592	1	1.0,0.429,1.0	1.0,0.333,1.0	0.032
PH01001140G0590	Transcript_down_stream_33bp	PH01001140:415650-415709	unknown_protein	gi|474153885|gb|EMS57042.1|_hypothetical_protein_TRIUR3_14818_[Triticum_urartu]	NA	NA	PH01001140:415710-415902	PH01001140:415320-415649	-	IntronR	PH01001140:415319-415902	PH01001140:415710-415902	PH01001140:415320-415649	4346	XLOC_026082	NA	PH01001140	-	415319	415902	415319	415649	415709	415902	4346	4,5,8	2,2,1	5,2,5	0,2,0	184	124	0.0326763	1	0.574,0.628,0.844	1.0,0.403,1.0	-0.119
PH01000028G2550	overlapGene	PH01000028:1644451-1644795	hypothetical_protein_OsI_16710	gi|357164805|ref|XP_003580172.1|_PREDICTED:_probable_sphingolipid_transporter_spinster_homolog_2_[Brachypodium_distachyon]_x0001_gi|944048042|gb|KQJ83683.1|_hypothetical_protein_BRADI_5g16257_[Brachypodium_distachyon]	gi|960493615|ref|XM_003580124.3|_PREDICTED:_Brachypodium_distachyon_probable_sphingolipid_transporter_spinster_homolog_2_(LOC100827950),_mRNA	sp|Q9FLG8|SPNS2_ARATH_Probable_sphingolipid_transporter_spinster_homolog_2_OS=Arabidopsis_thaliana_GN=At5g64500_PE=2_SV=1	PH01000028:1644796-1644915	PH01000028:1644322-1644450	-	IntronR	PH01000028:1644321-1644915	PH01000028:1644796-1644915	PH01000028:1644322-1644450	4370	XLOC_002373	NA	PH01000028	-	1644321	1644915	1644321	1644450	1644795	1644915	4370	7,10,8	27,30,27	12,12,4	15,9,15	248	124	0.0333178	1	0.115,0.143,0.129	0.286,0.4,0.118	-0.139
PH01001458G0140	overlapGene	PH01001458:77626-77718	pleckstriny_domain-containing_expressed	gi|218201450|gb|EEC83877.1|_hypothetical_protein_OsI_29876_[Oryza_sativa_Indica_Group]	gi|37991038|dbj|AK121415.1|_Oryza_sativa_Japonica_Group_cDNA_clone:J023133F11,_full_insert_sequence	NA	PH01001458:77719-77802	PH01001458:77488-77625	-	IntronR	PH01001458:77487-77802	PH01001458:77719-77802	PH01001458:77488-77625	4507	XLOC_029281	NA	PH01001458	-	77487	77802	77487	77625	77718	77802	4507	0,2,0	5,10,10	2,1,3	1,4,5	217	124	0.049721	1	0.0,0.103,0.0	0.533,0.125,0.255	-0.27
PH01001076G0500	overlapGene	PH01001076:322631-322975	hydroxyproline-rich_glycoprotein_family_expressed	gi|218200976|gb|EEC83403.1|_hypothetical_protein_OsI_28850_[Oryza_sativa_Indica_Group]	gi|955720954|ref|XM_012847039.2|_PREDICTED:_Setaria_italica_protein_ENHANCED_DOWNY_MILDEW_2-like_(LOC101782057),_transcript_variant_X2,_mRNA	NA	PH01001076:322976-323047	PH01001076:322512-322630	-	IntronR	PH01001076:322511-323047	PH01001076:322976-323047	PH01001076:322512-322630	4608	XLOC_025335	NA	PH01001076	-	322511	323047	322511	322630	322975	323047	4608	8,3,0	7,6,8	11,14,14	7,7,7	248	124	0.0236411	1	0.364,0.2,0.0	0.44,0.5,0.5	-0.292
PH01000042G0880	overlapGene	PH01000042:556961-557068	rna_recognition_motif_family_expressed	gi|115459706|ref|NP_001053453.1|_Os04g0543200_[Oryza_sativa_Japonica_Group]_x0001_gi|38345947|emb|CAE04271.2|_OSJNBb0103I08.18_[Oryza_sativa_Japonica_Group]_x0001_gi|38345949|emb|CAE04337.2|_OSJNBb0038F03.1_[Oryza_sativa_Japonica_Group]_x0001_gi|113565024|dbj|BAF15367.1|_Os04g0543200_[Oryza_sativa_Japonica_Group]_x0001_gi|215678877|dbj|BAG95314.1|_unnamed_protein_product_[Oryza_sativa_Japonica_Gr…	gi|32987344|dbj|AK102135.1|_Oryza_sativa_Japonica_Group_cDNA_clone:J033085H02,_full_insert_sequence	NA	PH01000042:557069-557198	PH01000042:556915-556960	-	IntronR	PH01000042:556914-557198	PH01000042:557069-557198	PH01000042:556915-556960	4780	XLOC_003149	NA	PH01000042	-	556914	557198	556914	556960	557068	557198	4780	209308301	0,8,0	286249225	0,0,0	232	124	0.0472948	1	1.0,0.954,1.0	1.0,1.0,1.0	-0.015
PH01000111G0580	overlapGene	PH01000111:412355-412666	nts2_protein	gi|669030787|emb|CDM85447.1|_unnamed_protein_product_[Triticum_aestivum]	gi|573914933|ref|XM_006645066.1|_PREDICTED:_Oryza_brachyantha_magnesium_transporter_NIPA2-like_(LOC102721125),_mRNA	NA	PH01000111:412217-412354	PH01000111:412667-412759	+	IntronR	PH01000111:412216-412759	PH01000111:412217-412354	PH01000111:412667-412759	4814	XLOC_006417	NA	PH01000111	+	412216	412759	412216	412354	412666	412759	4814	49,102,65	16,6,15	78,59,86	7,3,6	248	124	0.0320625	1	0.605,0.895,0.684	0.848,0.908,0.878	-0.15
PH01001080G0030	overlapGene	PH01001080:49551-49654	type_i_inositol-_-trisphosphate_5-phosphatase_expressed	gi|944237514|gb|KQL01852.1|_hypothetical_protein_SETIT_013938mg_[Setaria_italica]	NA	NA	PH01001080:49655-49946	PH01001080:49348-49550	-	IntronR	PH01001080:49347-49946	PH01001080:49655-49946	PH01001080:49348-49550	4894	XLOC_025375	NA	PH01001080	-	49347	49946	49347	49550	49654	49946	4894	0,5,3	9,11,12	4,2,5	4,3,5	228	124	0.031802	1	0.0,0.198,0.12	0.352,0.266,0.352	-0.217
PH01000601G0550	Transcript_down_stream_30bp	PH01000601:499881-499996	peroxisomal_ca-dependent_solute_carrier	NA	gi|960450244|ref|XM_003562326.3|_PREDICTED:_Brachypodium_distachyon_mitochondrial_arginine_transporter_BAC1_(LOC100832527),_mRNA	NA	PH01000601:499997-500160	PH01000601:499134-499880	-	IntronR	PH01000601:499133-500160	PH01000601:499997-500160	PH01000601:499134-499880	4901	XLOC_018484	NA	PH01000601	-	499133	500160	499133	499880	499996	500160	4901	3,4,3	1,0,0	3,4,3	2,0,0	240	124	0.0246376	1	0.608,1.0,1.0	0.437,1.0,1.0	0.057
PH01000955G0570	overlapGene	PH01000955:447549-447645	5-methyltetrahydropteroyltriglutamate-homocysteine_expressed	gi|115489654|ref|NP_001067314.1|_Os12g0624000_[Oryza_sativa_Japonica_Group]_x0001_gi|122203087|sp|Q2QLY4.1|METE2_ORYSJ_RecName:_Full=5-methyltetrahydropteroyltriglutamate--homocysteine_methyltransferase_2;_AltName:_Full=Cobalamin-independent_methionine_synthase_2_x0001_gi|77556632|gb|ABA99428.1|_5-methyltetrahydropteroyltriglutamate-homocysteine_methyltransferase,_putative,_expressed_[Oryza_sativ…	gi|385717667|gb|JN944358.1|_Oryza_sativa_Japonica_Group_clone_KCS329D09_5-methyltetrahydropteroyltriglutamate-homocysteine_methyltransferase_mRNA,_complete_cds	NA	PH01000955:447420-447548	PH01000955:447646-448381	+	IntronR	PH01000955:447419-448381	PH01000955:447420-447548	PH01000955:447646-448381	4907	XLOC_023844	NA	PH01000955	+	447419	448381	447419	447548	447645	448381	4907	0,7,7	132142212	11,11,10	181175164	221	124	0.0331296	1	0.0,0.027,0.018	0.033,0.034,0.033	-0.018
PH01003454G0090	Transcript_down_stream_833bp	PH01003454:48514-48615	dna-directed_rna_polymerase_iii_130_kda_expressed	gi|222625092|gb|EEE59224.1|_hypothetical_protein_OsJ_11195_[Oryza_sativa_Japonica_Group]	NA	sp|Q10233|RPC2_SCHPO_DNA-directed_RNA_polymerase_III_subunit_RPC2_OS=Schizosaccharomyces_pombe_(strain_972_/_ATCC_24843)_GN=rpc2_PE=2_SV=1	PH01003454:48616-48792	PH01003454:47982-48513	-	IntronR	PH01003454:47981-48792	PH01003454:48616-48792	PH01003454:47982-48513	5145	XLOC_040882	NA	PH01003454	-	47981	48792	47981	48513	48615	48792	5145	41,56,31	4,5,2	65,59,37	2,0,1	226	124	0.032514	1	0.849,0.86,0.895	0.947,1.0,0.953	-0.099
PH01000063G1610	overlapGene	PH01000063:1080262-1081234	dolichol-phosphate_mannosyltransferase-like	gi|960489726|ref|XP_003578421.3|_PREDICTED:_phospholipase_A(1)_LCAT3_isoform_X1_[Brachypodium_distachyon]_x0001_gi|944055349|gb|KQJ90987.1|_hypothetical_protein_BRADI_4g35000_[Brachypodium_distachyon]	gi|960489725|ref|XM_003578373.3|_PREDICTED:_Brachypodium_distachyon_phospholipase_A(1)_LCAT3_(LOC100826284),_transcript_variant_X1,_mRNA	sp|Q93V61|LCAT3_ARATH_Phospholipase_A(1)_LCAT3_OS=Arabidopsis_thaliana_GN=LCAT3_PE=1_SV=1	PH01000063:1080170-1080261	PH01000063:1081235-1081362	+	IntronR	PH01000063:1080169-1081362	PH01000063:1080170-1080261	PH01000063:1081235-1081362	5237	XLOC_004355	NA	PH01000063	+	1080169	1081362	1080169	1080261	1081234	1081362	5237	23,25,32	4,6,10	25,25,31	4,0,1	248	124	0.0213543	1	0.742,0.676,0.615	0.758,1.0,0.939	-0.221
PH01004235G0060	overlapGene	PH01004235:78624-78701	ethylene-induced_calmodulin-binding_protein_4	gi|573915184|ref|XP_006645250.1|_PREDICTED:_calmodulin-binding_transcription_activator_4-like_isoform_X1_[Oryza_brachyantha]	gi|115441920|ref|NM_001051775.1|_Oryza_sativa_Japonica_Group_Os01g0923600_(Os01g0923600)_mRNA,_complete_cds	sp|Q9FYG2|CMTA4_ARATH_Calmodulin-binding_transcription_activator_4_OS=Arabidopsis_thaliana_GN=CMTA4_PE=1_SV=1	PH01004235:78702-78851	PH01004235:78386-78623	-	IntronR	PH01004235:78385-78851	PH01004235:78702-78851	PH01004235:78386-78623	541	XLOC_043014	NA	PH01004235	-	78385	78851	78385	78623	78701	78851	541	0,7,3	1,0,1	4,6,5	0,0,0	202	124	0.0237757	1	0.0,1.0,0.648	1.0,1.0,1.0	-0.451
PH01000775G0840	overlapGene	PH01000775:532708-532894	phenylalanyl-trna_synthetase_alpha_expressed	NA	gi|514718499|ref|XM_004953950.1|_PREDICTED:_Setaria_italica_phenylalanine--tRNA_ligase_alpha_subunit,_cytoplasmic_(LOC101769932),_mRNA	NA	PH01000775:532622-532707	PH01000775:532895-533311	+	IntronR	PH01000775:532621-533311	PH01000775:532622-532707	PH01000775:532895-533311	5606	XLOC_021264	NA	PH01000775	+	532621	533311	532621	532707	532894	533311	5606	13,26,18	0,4,0	21,15,13	4,5,9	248	124	0.0199241	1	1.0,0.765,1.0	0.724,0.6,0.419	0.341
PH01000020G0430	overlapGene	PH01000020:300939-301073	protein_kinase_expressed	NA	NA	NA	PH01000020:301074-301253	PH01000020:300749-300938	-	IntronR	PH01000020:300748-301253	PH01000020:301074-301253	PH01000020:300749-300938	5701	XLOC_001822	NA	PH01000020	-	300748	301253	300748	300938	301073	301253	5701	14,2,10	15,18,17	20,26,21	0,23,16	248	124	0.0230409	1	0.318,0.053,0.227	1.0,0.361,0.396	-0.386
PH01000007G0890	overlapGene	PH01000007:537034-537518	inositol_-trisphosphate_5_6-kinase	gi|573924219|ref|XP_006649676.1|_PREDICTED:_inositol-tetrakisphosphate_1-kinase_2-like_isoform_X4_[Oryza_brachyantha]	NA	NA	PH01000007:536913-537033	PH01000007:537519-537611	+	IntronR	PH01000007:536912-537611	PH01000007:536913-537033	PH01000007:537519-537611	588	XLOC_000811	NA	PH01000007	+	536912	537611	536912	537033	537518	537611	588	17,28,23	0,0,3	11,11,32	3,2,6	248	124	0.0492835	1	1.0,1.0,0.793	0.647,0.733,0.727	0.229
PH01000247G0550	overlapGene	PH01000247:465264-465586	v-type_atpase_116kda_subunit_family_expressed	gi|573958923|ref|XP_006661663.1|_PREDICTED:_vacuolar_proton_ATPase_a3-like_[Oryza_brachyantha]	gi|573958922|ref|XM_006661600.1|_PREDICTED:_Oryza_brachyantha_vacuolar_proton_ATPase_a3-like_(LOC102704917),_mRNA	sp|Q9SJT7|VHAA2_ARATH_V-type_proton_ATPase_subunit_a2_OS=Arabidopsis_thaliana_GN=VHA-a2_PE=1_SV=1	PH01000247:465587-465760	PH01000247:465126-465263	-	IntronR	PH01000247:465125-465760	PH01000247:465587-465760	PH01000247:465126-465263	6169	XLOC_010452	NA	PH01000247	-	465125	465760	465125	465263	465586	465760	6169	4,11,9	33,78,51	13,13,20	50,49,65	248	124	0.0341502	1	0.057,0.066,0.081	0.115,0.117,0.133	-0.054
PH01000226G0670	Transcript_up_stream_30bp	PH01000226:483080-483314	alpha-galactosidase_expressed	gi|721659758|ref|XP_003574114.2|_PREDICTED:_alpha-galactosidase_[Brachypodium_distachyon]_x0001_gi|944061673|gb|KQJ97263.1|_hypothetical_protein_BRADI_3g29797_[Brachypodium_distachyon]	gi|573960571|ref|XM_006662406.1|_PREDICTED:_Oryza_brachyantha_uncharacterized_LOC102702220_(LOC102702220),_mRNA	NA	PH01000226:482946-483079	PH01000226:483315-483433	+	IntronR	PH01000226:482945-483433	PH01000226:482946-483079	PH01000226:483315-483433	641	XLOC_009904	NA	PH01000226	+	482945	483433	482945	483079	483314	483433	641	7,0,3	2,1,0	3,1,4	0,0,0	248	124	0.0258073	1	0.636,0.0,1.0	1.0,1.0,1.0	-0.455
PH01001240G0520	overlapGene	PH01001240:354978-355282	clathrin_assembly_protein_ap180_short_form-like	gi|357125092|ref|XP_003564229.1|_PREDICTED:_putative_clathrin_assembly_protein_At5g35200_[Brachypodium_distachyon]_x0001_gi|944084011|gb|KQK19363.1|_hypothetical_protein_BRADI_1g47920_[Brachypodium_distachyon]	gi|115466701|ref|NM_001063485.1|_Oryza_sativa_Japonica_Group_Os06g0175500_(Os06g0175500)_mRNA,_complete_cds	sp|Q9LHS0|CAP10_ARATH_Putative_clathrin_assembly_protein_At5g35200_OS=Arabidopsis_thaliana_GN=At5g35200_PE=1_SV=1	PH01001240:355283-355352	PH01001240:354880-354977	-	IntronR	PH01001240:354879-355352	PH01001240:355283-355352	PH01001240:354880-354977	650	XLOC_027285	NA	PH01001240	-	354879	355352	354879	354977	355282	355352	650	2,7,4	37,48,34	10,7,6	27,30,31	248	124	0.0260765	1	0.026,0.068,0.056	0.156,0.104,0.088	-0.066
PH01000841G0650	Transcript_up_stream_44bp	PH01000841:450877-450967	Os10g0560000	NA	gi|115483411|ref|NM_001071908.1|_Oryza_sativa_Japonica_Group_Os10g0560000_(Os10g0560000)_mRNA,_complete_cds	NA	PH01000841:450779-450876	PH01000841:450968-451085	+	IntronR	PH01000841:450778-451085	PH01000841:450779-450876	PH01000841:450968-451085	772	XLOC_022312	NA	PH01000841	+	450778	451085	450778	450876	450967	451085	772	10,5,4	4,0,0	1,1,1	1,1,0	215	124	0.028817	1	0.59,1.0,1.0	0.366,0.366,1.0	0.286
PH01000774G0350	overlapGene	PH01000774:274556-274645	hypothetical_protein_OsI_23085	gi|218198246|gb|EEC80673.1|_hypothetical_protein_OsI_23085_[Oryza_sativa_Indica_Group]	NA	NA	PH01000774:274646-274823	PH01000774:274331-274555	-	IntronR	PH01000774:274330-274823	PH01000774:274646-274823	PH01000774:274331-274555	790	XLOC_021250	NA	PH01000774	-	274330	274823	274330	274555	274645	274823	790	0,1,0	1,0,4	0,1,3	1,6,1	214	124	0.0415422	1	0.0,1.0,0.0	0.0,0.088,0.635	0.092
PH01000751G0390	overlapGene	PH01000751:264283-264806	glycerol-3-phosphate_dehydrogenase	gi|721619335|ref|XP_003561285.2|_PREDICTED:_glycerol-3-phosphate_dehydrogenase_[NAD(+)],_chloroplastic_isoform_X1_[Brachypodium_distachyon]_x0001_gi|944084959|gb|KQK20311.1|_hypothetical_protein_BRADI_1g53747_[Brachypodium_distachyon]	gi|960451485|ref|XM_003561237.3|_PREDICTED:_Brachypodium_distachyon_glycerol-3-phosphate_dehydrogenase_[NAD(+)],_chloroplastic_(LOC100833649),_transcript_variant_X1,_mRNA	sp|Q8H2J9|GPDA_ORYSJ_Glycerol-3-phosphate_dehydrogenase_[NAD(+)],_chloroplastic_OS=Oryza_sativa_subsp._japonica_GN=Os07g0229800_PE=2_SV=3	PH01000751:264807-264943	PH01000751:264177-264282	-	IntronR	PH01000751:264176-264943	PH01000751:264807-264943	PH01000751:264177-264282	947	XLOC_020933	NA	PH01000751	-	264176	264943	264176	264282	264806	264943	947	0,7,4	1,0,1	5,11,5	0,0,0	248	124	0.0333494	1	0.0,1.0,0.667	1.0,1.0,1.0	-0.444

## Sheet: GA4h.SE.filter
Locus	Overlap_with_annotation_Gene	SkippedExon	LeftIntron	RightIntron	strand	Type	LeftExon	SkippedExon	RightExon	ID	GeneID	geneSymbol	chr	strand	exonStart_0base	exonEnd	upstreamES	upstreamEE	downstreamES	downstreamEE	ID	IC_SAMPLE_1	SC_SAMPLE_1	IC_SAMPLE_2	SC_SAMPLE_2	IncFormLen	SkipFormLen	PValue	FDR	IncLevel1	IncLevel2	IncLevelDifference	function_description	NR	NT	SwissProt
PH01000062G0130	overlapGene	PH01000062:61337-61392	PH01000062:61393-61617	PH01000062:60701-61336	-	ExonS	PH01000062:61618-61843	PH01000062:61337-61392	PH01000062:60371-60700	4987	XLOC_004308	NA	PH01000062	-	61336	61392	60370	60700	61617	61843	4987	538934819	0,0,77	851901944	0,0,0	180	124	1.15775e-11	2.70277e-08	1.0,1.0,0.88	1.0,1.0,1.0	-0.04	atp_synthase_delta_chain	gi|573947983|ref|XP_006656301.1|_PREDICTED:_ATP_synthase_subunit_O,_mitochondrial-like_[Oryza_brachyantha]	gi|960481886|ref|XM_010237573.2|_PREDICTED:_Brachypodium_distachyon_ATP_synthase_subunit_O,_mitochondrial_(LOC100828292),_mRNA	NA
PH01000062G0130	overlapGene	PH01000062:61339-61392	PH01000062:61393-61617	PH01000062:60701-61338	-	ExonS	PH01000062:61618-61872	PH01000062:61339-61392	PH01000062:60515-60700	4988	XLOC_004308	NA	PH01000062	-	61338	61392	60514	60700	61617	61872	4988	538932819	0,0,77	850901944	0,0,0	178	124	1.08641e-11	2.70277e-08	1.0,1.0,0.881	1.0,1.0,1.0	-0.04	atp_synthase_delta_chain	gi|573947983|ref|XP_006656301.1|_PREDICTED:_ATP_synthase_subunit_O,_mitochondrial-like_[Oryza_brachyantha]	gi|960481886|ref|XM_010237573.2|_PREDICTED:_Brachypodium_distachyon_ATP_synthase_subunit_O,_mitochondrial_(LOC100828292),_mRNA	NA
PH01001102G0580	overlapGene	PH01001102:385198-385483	PH01001102:385484-386075	PH01001102:384779-385197	-	ExonS	PH01001102:386076-386507	PH01001102:385198-385483	PH01001102:384605-384778	3861	XLOC_025619	NA	PH01001102	-	385197	385483	384604	384778	386075	386507	3861	17,22,22	25,35,44	11,12,11	53,55,81	248	124	4.83929e-06	0.00753155	0.254,0.239,0.2	0.094,0.098,0.064	0.146	3-oxoacyl_carrier_protein_synthase	gi|115466908|ref|NP_001057053.1|_Os06g0196600_[Oryza_sativa_Japonica_Group]_x0001_gi|51090745|dbj|BAD35225.1|_putative_3-oxoacyl-[acyl-carrier-protein]_synthase_I,_chloroplast_precursor_[Oryza_sativa_Japonica_Group]_x0001_gi|113595093|dbj|BAF18967.1|_Os06g0196600_[Oryza_sativa_Japonica_Group]_x0001_gi|215765779|dbj|BAG87476.1|_unnamed_protein_product_[Oryza_sativa_Japonica_Group]_x0001_gi|9379216…	gi|573948866|ref|XM_006656671.1|_PREDICTED:_Oryza_brachyantha_3-oxoacyl-[acyl-carrier-protein]_synthase_I,_chloroplastic-like_(LOC102706574),_mRNA	sp|P23902|KASC1_HORVU_3-oxoacyl-[acyl-carrier-protein]_synthase_I,_chloroplastic_OS=Hordeum_vulgare_GN=KAS12_PE=1_SV=1
PH01000163G0940	overlapGene	PH01000163:807375-807480	PH01000163:807022-807373	PH01000163:807481-807937	+	ExonS	PH01000163:806917-807021	PH01000163:807375-807480	PH01000163:807939-808115	2966	XLOC_008125	NA	PH01000163	+	807374	807480	806916	807021	807938	808115	2966	2,2,6	1,0,0	5,3,5	0,0,1	230	124	2.14794e-05	0.0167145	0.519,1.0,1.0	1.0,1.0,0.729	-0.07	exocyst_complex_component_sec8-like	gi|115475850|ref|NP_001061521.1|_Os08g0318500_[Oryza_sativa_Japonica_Group]_x0001_gi|50508194|dbj|BAD31511.1|_exocyst_complex_component_Sec8-like_[Oryza_sativa_Japonica_Group]_x0001_gi|113623490|dbj|BAF23435.1|_Os08g0318500_[Oryza_sativa_Japonica_Group]_x0001_gi|258644591|dbj|BAI39842.1|_exocyst_complex_component_Sec8-like_[Oryza_sativa_Indica_Group]_x0001_gi|937929947|dbj|BAT04863.1|_Os08g031850…	gi|573955607|ref|XM_006659981.1|_PREDICTED:_Oryza_brachyantha_exocyst_complex_component_SEC8-like_(LOC102703513),_mRNA	NA
PH01001478G0300	Transcript_down_stream_946bp	PH01001478:242307-242418	PH01001478:241733-242305	PH01001478:242419-242591	+	ExonS	PH01001478:241659-241732	PH01001478:242307-242418	PH01001478:242593-243155	2977	XLOC_029478	NA	PH01001478	+	242306	242418	241658	241732	242592	243155	2977	5,4,17	0,1,5	6,4,2	0,0,1	236	124	3.50976e-05	0.0234101	1.0,0.678,0.641	1.0,1.0,0.512	-0.064	protein_kinase_xa21	gi|944236168|gb|KQL00506.1|_hypothetical_protein_SETIT_013207mg_[Setaria_italica]	NA	NA
PH01002143G0220	overlapGene	PH01002143:131226-131453	PH01002143:131454-132154	PH01002143:130906-131225	-	ExonS	PH01002143:132155-132267	PH01002143:131226-131453	PH01002143:130510-130905	5167	XLOC_034734	NA	PH01002143	-	131225	131453	130509	130905	132154	132267	5167	34,54,38	30,55,44	60,42,55	23,21,25	248	124	5.43098e-05	0.0316966	0.362,0.329,0.302	0.566,0.5,0.524	-0.199	p53_binding	gi|573950847|ref|XP_006657712.1|_PREDICTED:_ranBP2-type_zinc_finger_protein_At1g67325-like_[Oryza_brachyantha]	gi|242387074|emb|FP099281.1|_Phyllostachys_edulis_cDNA_clone:_bphyem103j20,_full_insert_sequence	sp|Q8GZ43|YZR3_ARATH_RanBP2-type_zinc_finger_protein_At1g67325_OS=Arabidopsis_thaliana_GN=At1g67325_PE=1_SV=1
PH01002207G0100	overlapGene	PH01002207:41348-41511	PH01002207:40997-41346	PH01002207:41512-41869	+	ExonS	PH01002207:40755-40996	PH01002207:41348-41511	PH01002207:41871-41933	2682	XLOC_035133	NA	PH01002207	+	41347	41511	40754	40996	41870	41933	2682	44,77,55	23,51,44	16,17,14	20,33,31	248	124	9.27558e-05	0.0411974	0.489,0.43,0.385	0.286,0.205,0.184	0.21	cipk-like_protein_expressed	gi|573924876|ref|XP_006649998.1|_PREDICTED:_CBL-interacting_protein_kinase_31-like_[Oryza_brachyantha]	gi|189099606|gb|EU703794.1|_Oryza_sativa_Japonica_Group_CBL-interacting_protein_kinase_3_(CIPK3)_mRNA,_complete_cds	sp|Q6X4A2|CIPKV_ORYSJ_CBL-interacting_protein_kinase_31_OS=Oryza_sativa_subsp._japonica_GN=CIPK31_PE=1_SV=1
PH01000466G0900	Transcript_up_stream_685bp	PH01000466:585541-585609	PH01000466:585467-585539	PH01000466:585610-586550	+	ExonS	PH01000466:585365-585466	PH01000466:585541-585609	PH01000466:586552-586650	3345	XLOC_015927	NA	PH01000466	+	585540	585609	585364	585466	586551	586650	3345	4,4,11	0,1,1	8,2,10	0,1,0	193	124	0.00012224	0.0439029	1.0,0.72,0.876	1.0,0.562,1.0	0.011	zinc_finger_dhhc_domain_containing_protein_2-like	gi|721667565|ref|XP_010235975.1|_PREDICTED:_probable_protein_S-acyltransferase_15_[Brachypodium_distachyon]_x0001_gi|944065791|gb|KQK01382.1|_hypothetical_protein_BRADI_3g55510_[Brachypodium_distachyon]	gi|960474431|ref|XM_010237673.2|_PREDICTED:_Brachypodium_distachyon_probable_protein_S-acyltransferase_15_(LOC100836559),_mRNA	NA
PH01000555G0490	overlapGene	PH01000555:363858-363889	PH01000555:363890-364038	PH01000555:363240-363857	-	ExonS	PH01000555:364039-364085	PH01000555:363858-363889	PH01000555:363138-363239	563	XLOC_017593	NA	PH01000555	-	363857	363889	363137	363239	364038	364085	563	1,0,0	1,3,4	2,3,2	2,2,2	156	124	0.000116037	0.0439029	0.443,0.0,0.0	0.443,0.544,0.443	-0.329	adenosine_kinase	gi|414873375|tpg|DAA51932.1|_TPA:_hypothetical_protein_ZEAMMB73_098325_[Zea_mays]	NA	NA
PH01001238G0500	overlapGene	PH01001238:351552-351850	PH01001238:351851-352123	PH01001238:351330-351551	-	ExonS	PH01001238:352124-352226	PH01001238:351552-351850	PH01001238:351156-351329	1739	XLOC_027244	NA	PH01001238	-	351551	351850	351155	351329	352123	352226	1739	489715916	31,23,33	998885905	59,91,56	248	124	0.000235976	0.0734515	0.887,0.94,0.933	0.894,0.829,0.89	0.049	phosphoenolpyruvate_expressed	gi|514820560|ref|XP_004984967.1|_PREDICTED:_phosphoenolpyruvate_carboxykinase_[ATP]_[Setaria_italica]_x0001_gi|944227231|gb|KQK91635.1|_hypothetical_protein_SETIT_034404mg_[Setaria_italica]	gi|115451988|ref|NM_001056130.1|_Oryza_sativa_Japonica_Group_Os03g0255500_(Os03g0255500)_mRNA,_complete_cds	sp|Q9SLZ0|PCKA_MAIZE_Phosphoenolpyruvate_carboxykinase_[ATP]_OS=Zea_mays_PE=2_SV=1
PH01000110G1100	overlapGene	PH01000110:769078-769204	PH01000110:769205-769418	PH01000110:768701-769077	-	ExonS	PH01000110:769419-770857	PH01000110:769078-769204	PH01000110:768599-768700	1546	XLOC_006400	NA	PH01000110	-	769077	769204	768598	768700	769418	770857	1546	4,7,23	2,0,0	13,10,11	1,0,1	248	124	0.000259069	0.0755996	0.5,1.0,1.0	0.867,1.0,0.846	-0.071	wpp_domain_associated_expressed	gi|115489540|ref|NP_001067257.1|_Os12g0612300_[Oryza_sativa_Japonica_Group]_x0001_gi|77556585|gb|ABA99381.1|_WPP_domain_associated_protein,_putative,_expressed_[Oryza_sativa_Japonica_Group]_x0001_gi|113649764|dbj|BAF30276.1|_Os12g0612300_[Oryza_sativa_Japonica_Group]_x0001_gi|125580050|gb|EAZ21196.1|_hypothetical_protein_OsJ_36846_[Oryza_sativa_Japonica_Group]_x0001_gi|937943134|dbj|BAT18046.1|_O…	gi|115489539|ref|NM_001073789.1|_Oryza_sativa_Japonica_Group_Os12g0612300_(Os12g0612300)_mRNA,_complete_cds	NA
PH01001640G0190	Transcript_down_stream_739bp	PH01001640:109668-109832	PH01001640:109833-110530	PH01001640:109419-109667	-	ExonS	PH01001640:110531-112470	PH01001640:109668-109832	PH01001640:108934-109418	5533	XLOC_031028	NA	PH01001640	-	109667	109832	108933	109418	110530	112470	5533	0,0,2	2,5,1	4,6,0	3,3,4	248	124	0.0002882	0.0791532	0.0,0.0,0.5	0.4,0.5,0.0	-0.133	leucine_rich_repeat_family_expressed	gi|326508130|dbj|BAJ99332.1|_predicted_protein_[Hordeum_vulgare_subsp._vulgare]	gi|326508129|dbj|AK368129.1|_Hordeum_vulgare_subsp._vulgare_mRNA_for_predicted_protein,_complete_cds,_clone:_NIASHv2068L02	NA
PH01000068G1270	overlapGene	PH01000068:847418-847638	PH01000068:847203-847416	PH01000068:847639-847852	+	ExonS	PH01000068:847128-847202	PH01000068:847418-847638	PH01000068:847854-847970	5398	XLOC_004608	NA	PH01000068	+	847417	847638	847127	847202	847853	847970	5398	2,5,7	1,1,1	3,2,4	0,1,0	248	124	0.000336141	0.0871913	0.5,0.714,0.778	1.0,0.5,1.0	-0.169	serine_threonine_protein_kinase	gi|721610019|ref|XP_010235132.1|_PREDICTED:_serine/threonine-protein_kinase_STY8_[Brachypodium_distachyon]_x0001_gi|944079710|gb|KQK15062.1|_hypothetical_protein_BRADI_1g20390_[Brachypodium_distachyon]	gi|960461658|ref|XM_010236830.2|_PREDICTED:_Brachypodium_distachyon_serine/threonine-protein_kinase_STY8_(LOC100830800),_mRNA	NA
PH01000347G1190	overlapGene	PH01000347:688822-689417	PH01000347:688263-688820	PH01000347:689418-689602	+	ExonS	PH01000347:688127-688262	PH01000347:688822-689417	PH01000347:689604-689716	3777	XLOC_013091	NA	PH01000347	+	688821	689417	688126	688262	689603	689716	3777	98121107	58,74,58	80,87,69	76,76,86	248	124	0.000394117	0.0876254	0.458,0.45,0.48	0.345,0.364,0.286	0.131	pre-mrna_splicing_factor_expressed	gi|115443899|ref|NP_001045729.1|_Os02g0122800_[Oryza_sativa_Japonica_Group]_x0001_gi|41053015|dbj|BAD07946.1|_putative_arginine/serine-rich_splicing_factor_RSp41_[Oryza_sativa_Japonica_Group]_x0001_gi|113535260|dbj|BAF07643.1|_Os02g0122800_[Oryza_sativa_Japonica_Group]_x0001_gi|215768223|dbj|BAH00452.1|_unnamed_protein_product_[Oryza_sativa_Japonica_Group]_x0001_gi|937901671|dbj|BAS76725.1|_Os02g…	gi|960481357|ref|XM_003573601.3|_PREDICTED:_Brachypodium_distachyon_serine/arginine-rich_splicing_factor_RS41_(LOC100841146),_transcript_variant_X1,_mRNA	sp|P92965|RS40_ARATH_Serine/arginine-rich_splicing_factor_RS40_OS=Arabidopsis_thaliana_GN=RS40_PE=1_SV=2
PH01001057G0460	overlapGene	PH01001057:313594-313638	PH01001057:313639-313879	PH01001057:313452-313593	-	ExonS	PH01001057:313880-314025	PH01001057:313594-313638	PH01001057:313348-313451	5767	XLOC_025105	NA	PH01001057	-	313593	313638	313347	313451	313879	314025	5767	101172112	15,42,30	126135137	54,51,65	169	124	0.00037164	0.0876254	0.832,0.75,0.733	0.631,0.66,0.607	0.139	transcription_factor_ap2d23-like	gi|820833464|gb|AKG94172.1|_transcription_factor_AP2_[Dendrocalamus_latiflorus]	gi|242374576|emb|FP095736.1|_Phyllostachys_edulis_cDNA_clone:_bphyem202e07,_full_insert_sequence	NA
PH01000622G0450	overlapGene	PH01000622:332578-332613	PH01000622:332484-332576	PH01000622:332614-332960	+	ExonS	PH01000622:332433-332483	PH01000622:332578-332613	PH01000622:332962-333447	2480	XLOC_018854	NA	PH01000622	+	332577	332613	332432	332483	332961	333447	2480	0,1,0	1,1,8	0,0,2	9,14,8	160	124	0.000436092	0.0925505	0.0,0.437,0.0	0.0,0.0,0.162	0.092	transcription_factor_iia_small_subunit	gi|115442493|ref|NP_001045526.1|_Os01g0970500_[Oryza_sativa_Japonica_Group]_x0001_gi|57899208|dbj|BAD87357.1|_putative_transcription_factor_IIA_small_subunit_[Oryza_sativa_Japonica_Group]_x0001_gi|57899877|dbj|BAD87713.1|_putative_transcription_factor_IIA_small_subunit_[Oryza_sativa_Japonica_Group]_x0001_gi|113535057|dbj|BAF07440.1|_Os01g0970500_[Oryza_sativa_Japonica_Group]_x0001_gi|125529275|gb…	NA	NA
PH01000487G0710	Transcript_up_stream_75bp	PH01000487:471198-471384	PH01000487:471097-471196	PH01000487:471385-471698	+	ExonS	PH01000487:470957-471096	PH01000487:471198-471384	PH01000487:471700-471836	4319	XLOC_016277	NA	PH01000487	+	471197	471384	470956	471096	471699	471836	4319	7,4,9	1,1,2	3,2,7	0,1,0	248	124	0.000485604	0.0985775	0.778,0.667,0.692	1.0,0.5,1.0	-0.121	---NA---	NA	gi|960480332|ref|XM_010237746.2|_PREDICTED:_Brachypodium_distachyon_kinesin-related_protein_4_(LOC100846010),_mRNA	NA
PH01000306G0940	Transcript_down_stream_132bp	PH01000306:558101-558233	PH01000306:558234-558352	PH01000306:557975-558100	-	ExonS	PH01000306:558353-559692	PH01000306:558101-558233	PH01000306:557920-557974	1430	XLOC_012118	NA	PH01000306	-	558100	558233	557919	557974	558352	559692	1430	2,2,4	1,0,0	5,5,9	0,1,1	248	124	0.000557349	0.102772	0.5,1.0,1.0	1.0,0.714,0.818	-0.011	crp1_protein	gi|573953019|ref|XP_006658781.1|_PREDICTED:_pentatricopeptide_repeat-containing_protein_PNM1,_mitochondrial-like_[Oryza_brachyantha]	NA	NA
PH01000117G0560	overlapGene	PH01000117:409913-409972	PH01000117:409973-410775	PH01000117:409800-409912	-	ExonS	PH01000117:410776-410906	PH01000117:409913-409972	PH01000117:409719-409799	4690	XLOC_006657	NA	PH01000117	-	409912	409972	409718	409799	410775	410906	4690	4,1,1	0,2,1	3,2,13	2,0,0	184	124	0.000572298	0.102772	1.0,0.252,0.403	0.503,1.0,1.0	-0.283	pho85-like_protein	gi|219362625|ref|NP_001136619.1|_uncharacterized_protein_LOC100216744_[Zea_mays]_x0001_gi|194696396|gb|ACF82282.1|_unknown_[Zea_mays]_x0001_gi|414869703|tpg|DAA48260.1|_TPA:_hypothetical_protein_ZEAMMB73_313917_[Zea_mays]	NA	sp|Q9FLM1|GDPD2_ARATH_Glycerophosphodiester_phosphodiesterase_GDPD2_OS=Arabidopsis_thaliana_GN=GDPD2_PE=2_SV=1
PH01000343G0230	overlapGene	PH01000343:167165-167332	PH01000343:167333-168321	PH01000343:166701-167164	-	ExonS	PH01000343:168322-169011	PH01000343:167165-167332	PH01000343:166600-166700	3374	XLOC_013016	NA	PH01000343	-	167164	167332	166599	166700	168321	169011	3374	3,12,10	28,53,34	21,13,11	27,27,19	248	124	0.000673503	0.116466	0.051,0.102,0.128	0.28,0.194,0.224	-0.139	transcription_initiation_factor_tfiid_component_taf4_family_expressed	gi|326491503|dbj|BAJ94229.1|_predicted_protein_[Hordeum_vulgare_subsp._vulgare]	NA	NA
PH01002324G0320	overlapGene	PH01002324:184467-184506	PH01002324:184368-184465	PH01002324:184507-184608	+	ExonS	PH01002324:184332-184367	PH01002324:184467-184506	PH01002324:184610-184637	1767	XLOC_035819	NA	PH01002324	+	184466	184506	184331	184367	184609	184637	1767	14,16,2	0,0,1	7,4,8	3,1,0	164	124	0.00102932	0.150185	1.0,1.0,0.602	0.638,0.752,1.0	0.071	hcar_orysj_ame:_full=7-hydroxymethyl_chlorophyll_a_chloroplastic_flags:_precursor	gi|641836767|gb|KDO55728.1|_hypothetical_protein_CISIN_1g011872mg_[Citrus_sinensis]	gi|242383942|emb|FP097741.1|_Phyllostachys_edulis_cDNA_clone:_bphylf057d15,_full_insert_sequence	sp|Q8GS60|HCAR_ARATH_7-hydroxymethyl_chlorophyll_a_reductase,_chloroplastic_OS=Arabidopsis_thaliana_GN=HCAR_PE=1_SV=1
PH01000618G0370	overlapGene	PH01000618:205607-205799	PH01000618:205800-206788	PH01000618:204986-205606	-	ExonS	PH01000618:206789-207073	PH01000618:205607-205799	PH01000618:204959-204985	1891	XLOC_018790	NA	PH01000618	-	205606	205799	204958	204985	206788	207073	1891	19,42,37	21,31,34	25,10,16	31,48,34	248	124	0.00101285	0.150185	0.311,0.404,0.352	0.287,0.094,0.19	0.165	protein_kinase_expressed	gi|357160121|ref|XP_003578664.1|_PREDICTED:_serine/threonine-protein_kinase_AFC2-like_isoform_X1_[Brachypodium_distachyon]_x0001_gi|944055921|gb|KQJ91559.1|_hypothetical_protein_BRADI_4g38310_[Brachypodium_distachyon]	NA	NA
PH01000426G0470	overlapGene	PH01000426:322923-322988	PH01000426:322341-322921	PH01000426:322989-323889	+	ExonS	PH01000426:322101-322340	PH01000426:322923-322988	PH01000426:323891-324464	5515	XLOC_014972	NA	PH01000426	+	322922	322988	322100	322340	323890	324464	5515	236365394	6,4,1	306311263	14,7,11	190	124	0.00106164	0.150205	0.963,0.983,0.996	0.934,0.967,0.94	0.034	haloacid_dehalogenase-like_hydrolase_family_expressed	NA	NA	NA
PH01003592G0080	overlapGene	PH01003592:68895-68995	PH01003592:65606-68893	PH01003592:68996-69091	+	ExonS	PH01003592:65519-65605	PH01003592:68895-68995	PH01003592:69093-69232	361	XLOC_041296	NA	PH01003592	+	68894	68995	65518	65605	69092	69232	361	1,0,2	3,2,5	0,2,0	5,1,4	225	124	0.00146772	0.181522	0.155,0.0,0.181	0.0,0.524,0.0	-0.063	cbs_domain-containing_expressed	gi|573925721|ref|XP_006650402.1|_PREDICTED:_DUF21_domain-containing_protein_At2g14520-like_[Oryza_brachyantha]	gi|573925720|ref|XM_006650339.1|_PREDICTED:_Oryza_brachyantha_DUF21_domain-containing_protein_At2g14520-like_(LOC102710191),_mRNA	sp|Q9ZQR4|Y2452_ARATH_DUF21_domain-containing_protein_At2g14520_OS=Arabidopsis_thaliana_GN=CBSDUF3_PE=2_SV=2
PH01000020G0430	overlapGene	PH01000020:301074-301253	PH01000020:301254-302619	PH01000020:300939-301073	-	ExonS	PH01000020:302620-302754	PH01000020:301074-301253	PH01000020:300749-300938	5402	XLOC_001822	NA	PH01000020	-	301073	301253	300748	300938	302619	302754	5402	33,48,42	1,0,1	3,29,43	1,0,0	248	124	0.00143967	0.181522	0.943,1.0,0.955	0.6,1.0,1.0	0.099	protein_kinase_expressed	NA	NA	NA
PH01000606G0870	overlapGene	PH01000606:569227-569308	PH01000606:569309-569400	PH01000606:568638-569226	-	ExonS	PH01000606:569401-569941	PH01000606:569227-569308	PH01000606:568221-568637	4815	XLOC_018609	NA	PH01000606	-	569226	569308	568220	568637	569400	569941	4815	50,69,47	1,1,0	33,27,31	3,3,5	206	124	0.0018382	0.209678	0.968,0.976,1.0	0.869,0.844,0.789	0.147	Os03g0749900	gi|573926107|ref|XP_006650589.1|_PREDICTED:_N(6)-adenine-specific_DNA_methyltransferase_2-like_[Oryza_brachyantha]	gi|573926106|ref|XM_006650526.1|_PREDICTED:_Oryza_brachyantha_N(6)-adenine-specific_DNA_methyltransferase_2-like_(LOC102718910),_mRNA	sp|Q17QF2|N6MT2_BOVIN_Protein-lysine_N-methyltransferase_N6AMT2_OS=Bos_taurus_GN=N6AMT2_PE=2_SV=1
PH01000081G0220	overlapGene	PH01000081:193476-193565	PH01000081:193566-194467	PH01000081:193373-193475	-	ExonS	PH01000081:194468-194614	PH01000081:193476-193565	PH01000081:193244-193372	830	XLOC_005210	NA	PH01000081	-	193475	193565	193243	193372	194467	194614	830	86105120	0,0,1	49,48,58	1,6,2	214	124	0.00181076	0.209678	1.0,1.0,0.986	0.966,0.823,0.944	0.084	hypothetical_protein_OsJ_09503	gi|357120666|ref|XP_003562046.1|_PREDICTED:_protein_crumbs_homolog_1_[Brachypodium_distachyon]_x0001_gi|944088178|gb|KQK23530.1|_hypothetical_protein_BRADI_1g74400_[Brachypodium_distachyon]	gi|242388353|emb|FP099982.1|_Phyllostachys_edulis_cDNA_clone:_bphylf029m06,_full_insert_sequence	NA
PH01000025G1400	overlapGene	PH01000025:1046736-1046809	PH01000025:1046363-1046734	PH01000025:1046810-1047233	+	ExonS	PH01000025:1046279-1046362	PH01000025:1046736-1046809	PH01000025:1047235-1047299	1593	XLOC_002135	NA	PH01000025	+	1046735	1046809	1046278	1046362	1047234	1047299	1593	10,16,12	0,0,2	5,1,8	2,4,8	198	124	0.00224172	0.243409	1.0,1.0,0.79	0.61,0.135,0.385	0.553	pyridoxal_expressed	gi|218187193|gb|EEC69620.1|_hypothetical_protein_OsI_38997_[Oryza_sativa_Indica_Group]_x0001_gi|222617417|gb|EEE53549.1|_hypothetical_protein_OsJ_36762_[Oryza_sativa_Japonica_Group]	gi|242383828|emb|FP092671.1|_Phyllostachys_edulis_cDNA_clone:_bphyem213b17,_full_insert_sequence	sp|Q8W1X2|PDXK_ARATH_Pyridoxal_kinase_OS=Arabidopsis_thaliana_GN=PK_PE=1_SV=2
PH01000963G0290	overlapGene	PH01000963:238318-238593	PH01000963:232103-238316	PH01000963:238594-239199	+	ExonS	PH01000963:231666-232102	PH01000963:238318-238593	PH01000963:239201-239727	2211	XLOC_023923	NA	PH01000963	+	238317	238593	231665	232102	239200	239727	2211	69,61,33	9,13,13	101,72,59	10,3,3	248	124	0.00219356	0.243409	0.793,0.701,0.559	0.835,0.923,0.908	-0.204	rgh1a	NA	NA	NA
PH01001453G0310	overlapGene	PH01001453:222019-222590	PH01001453:221492-222017	PH01001453:222591-223478	+	ExonS	PH01001453:221312-221491	PH01001453:222019-222590	PH01001453:223480-223753	3507	XLOC_029247	NA	PH01001453	+	222018	222590	221311	221491	223479	223753	3507	78212114	5,16,12	120129124	15,27,22	248	124	0.00310725	0.315386	0.886,0.869,0.826	0.8,0.705,0.738	0.113	serine_threonine_protein_phosphatase_expressed	NA	NA	NA
PH01002470G0140	Transcript_down_stream_7bp	PH01002470:125425-126224	PH01002470:125076-125423	PH01002470:126225-126741	+	ExonS	PH01002470:124932-125075	PH01002470:125425-126224	PH01002470:126743-126788	2757	XLOC_036602	NA	PH01002470	+	125424	126224	124931	125075	126742	126788	2757	24,22,15	9,15,11	35,26,32	8,4,6	248	124	0.00395599	0.376665	0.571,0.423,0.405	0.686,0.765,0.727	-0.26	protein_phosphatase_2c	gi|255316765|gb|ACU01764.1|_phosphatase_2C_[Brachypodium_distachyon]	gi|242382314|emb|FP097101.1|_Phyllostachys_edulis_cDNA_clone:_bphyst037f07,_full_insert_sequence	NA
PH01001453G0310	overlapGene	PH01001453:222054-222590	PH01001453:221492-222052	PH01001453:222591-223478	+	ExonS	PH01001453:221312-221491	PH01001453:222054-222590	PH01001453:223480-223753	3506	XLOC_029247	NA	PH01001453	+	222053	222590	221311	221491	223479	223753	3506	74195100	5,16,12	110122116	15,27,22	248	124	0.00419502	0.376665	0.881,0.859,0.806	0.786,0.693,0.725	0.114	serine_threonine_protein_phosphatase_expressed	NA	NA	NA
PH01002743G0240	overlapGene	PH01002743:176756-176957	PH01002743:176958-179994	PH01002743:176006-176755	-	ExonS	PH01002743:179995-180086	PH01002743:176756-176957	PH01002743:175731-176005	5215	XLOC_038027	NA	PH01002743	-	176755	176957	175730	176005	179994	180086	5215	8,7,17	40,69,64	21,26,15	58,46,51	248	124	0.00387624	0.376665	0.091,0.048,0.117	0.153,0.22,0.128	-0.082	sp1l3_orysj_ame:_full=protein_spiral1-like_3	gi|747049740|ref|XP_011070925.1|_PREDICTED:_protein_SPIRAL1-like_1_[Sesamum_indicum]_x0001_gi|747049742|ref|XP_011070926.1|_PREDICTED:_protein_SPIRAL1-like_1_[Sesamum_indicum]_x0001_gi|747049744|ref|XP_011070927.1|_PREDICTED:_protein_SPIRAL1-like_1_[Sesamum_indicum]_x0001_gi|747049746|ref|XP_011070928.1|_PREDICTED:_protein_SPIRAL1-like_1_[Sesamum_indicum]_x0001_gi|747049748|ref|XP_011070929.1|_PR…	gi|242383612|emb|FP092456.1|_Phyllostachys_edulis_cDNA_clone:_bphyst002c14,_full_insert_sequence	sp|Q9LE54|SP1L2_ARATH_Protein_SPIRAL1-like_2_OS=Arabidopsis_thaliana_GN=SP1L2_PE=2_SV=1
PH01001929G0130	overlapGene	PH01001929:93837-93975	PH01001929:93362-93835	PH01001929:93976-94097	+	ExonS	PH01001929:93308-93361	PH01001929:93837-93975	PH01001929:94099-94359	5488	XLOC_033242	NA	PH01001929	+	93836	93975	93307	93361	94098	94359	5488	1,1,0	9,17,21	4,4,2	8,7,8	248	124	0.00417608	0.376665	0.053,0.029,0.0	0.2,0.222,0.111	-0.15	potasium_transporter	gi|573951700|ref|XP_006658130.1|_PREDICTED:_probable_potassium_transporter_9-like_isoform_X1_[Oryza_brachyantha]_x0001_gi|573951702|ref|XP_006658131.1|_PREDICTED:_probable_potassium_transporter_9-like_isoform_X2_[Oryza_brachyantha]	gi|115474076|ref|NM_001067172.1|_Oryza_sativa_Japonica_Group_Os07g0679000_(Os07g0679000)_mRNA,_complete_cds	sp|Q7XIV8|HAK9_ORYSJ_Probable_potassium_transporter_9_OS=Oryza_sativa_subsp._japonica_GN=HAK9_PE=2_SV=1
PH01001566G0150	overlapGene	PH01001566:102119-102355	PH01001566:101816-102117	PH01001566:102356-102459	+	ExonS	PH01001566:101453-101815	PH01001566:102119-102355	PH01001566:102461-102579	5542	XLOC_030344	NA	PH01001566	+	102118	102355	101452	101815	102460	102579	5542	7,18,9	10,12,8	26,17,15	9,3,3	248	124	0.00435236	0.383418	0.259,0.429,0.36	0.591,0.739,0.714	-0.332	f-box_family_expressed	gi|721693738|ref|XP_010240281.1|_PREDICTED:_F-box_protein_PP2-A13-like_[Brachypodium_distachyon]_x0001_gi|721693741|ref|XP_010240282.1|_PREDICTED:_F-box_protein_PP2-A13-like_[Brachypodium_distachyon]_x0001_gi|944048477|gb|KQJ84118.1|_hypothetical_protein_BRADI_5g18820_[Brachypodium_distachyon]	gi|960490829|ref|XM_010241980.2|_PREDICTED:_Brachypodium_distachyon_F-box_protein_PP2-A13-like_(LOC100838447),_transcript_variant_X2,_mRNA	NA
PH01000004G4410	overlapGene	PH01000004:2824644-2824792	PH01000004:2824793-2825063	PH01000004:2824578-2824643	-	ExonS	PH01000004:2825064-2825135	PH01000004:2824644-2824792	PH01000004:2824061-2824577	1235	XLOC_000613	NA	PH01000004	-	2824643	2824792	2824060	2824577	2825063	2825135	1235	10,9,11	60,82,75	9,11,9	30,21,40	248	124	0.00466249	0.395803	0.077,0.052,0.068	0.13,0.208,0.101	-0.081	fructose-_-bisphosphatase	NA	NA	NA
PH01000815G0640	Transcript_down_stream_900bp	PH01000815:480355-480589	PH01000815:472844-480353	PH01000815:480590-481471	+	ExonS	PH01000815:472781-472843	PH01000815:480355-480589	PH01000815:481473-482292	5326	XLOC_021889	NA	PH01000815	+	480354	480589	472780	472843	481472	482292	5326	14,17,29	0,2,0	23,32,27	11,10,5	248	124	0.00460065	0.395803	1.0,0.81,1.0	0.511,0.615,0.73	0.318	btb_poz_domain_containing_protein	gi|326527439|dbj|BAK07994.1|_predicted_protein_[Hordeum_vulgare_subsp._vulgare]	NA	NA
PH01005451G0060	overlapGene	PH01005451:33112-33188	PH01005451:30226-33110	PH01005451:33189-35909	+	ExonS	PH01005451:30012-30225	PH01005451:33112-33188	PH01005451:35911-35980	3395	XLOC_045003	NA	PH01005451	+	33111	33188	30011	30225	35910	35980	3395	104190136	2,1,5	90109137	8,5,8	201	124	0.005614	0.468067	0.97,0.992,0.944	0.874,0.931,0.914	0.062	ssxt_protein_containing_expressed	gi|357152572|ref|XP_003576164.1|_PREDICTED:_GRF1-interacting_factor_3_[Brachypodium_distachyon]_x0001_gi|944051040|gb|KQJ86678.1|_hypothetical_protein_BRADI_4g07090_[Brachypodium_distachyon]	gi|242382398|emb|FP097185.1|_Phyllostachys_edulis_cDNA_clone:_bphyst004b19,_full_insert_sequence	sp|Q93VH6|GIF3_ARATH_GRF1-interacting_factor_3_OS=Arabidopsis_thaliana_GN=GIF3_PE=1_SV=1
PH01000815G0640	Transcript_down_stream_900bp	PH01000815:480482-480589	PH01000815:472844-480480	PH01000815:480590-481471	+	ExonS	PH01000815:472781-472843	PH01000815:480482-480589	PH01000815:481473-482292	5327	XLOC_021889	NA	PH01000815	+	480481	480589	472780	472843	481472	482292	5327	11,15,27	0,2,0	17,31,23	11,10,5	232	124	0.00589916	0.483214	1.0,0.8,1.0	0.452,0.624,0.711	0.338	btb_poz_domain_containing_protein	gi|326527439|dbj|BAK07994.1|_predicted_protein_[Hordeum_vulgare_subsp._vulgare]	NA	NA
PH01000347G1190	overlapGene	PH01000347:689086-689417	PH01000347:688263-689084	PH01000347:689418-689602	+	ExonS	PH01000347:688127-688262	PH01000347:689086-689417	PH01000347:689604-689716	3776	XLOC_013091	NA	PH01000347	+	689085	689417	688126	688262	689603	689716	3776	63,80,62	58,74,58	55,59,49	76,76,86	248	124	0.00620843	0.489933	0.352,0.351,0.348	0.266,0.28,0.222	0.094	pre-mrna_splicing_factor_expressed	gi|115443899|ref|NP_001045729.1|_Os02g0122800_[Oryza_sativa_Japonica_Group]_x0001_gi|41053015|dbj|BAD07946.1|_putative_arginine/serine-rich_splicing_factor_RSp41_[Oryza_sativa_Japonica_Group]_x0001_gi|113535260|dbj|BAF07643.1|_Os02g0122800_[Oryza_sativa_Japonica_Group]_x0001_gi|215768223|dbj|BAH00452.1|_unnamed_protein_product_[Oryza_sativa_Japonica_Group]_x0001_gi|937901671|dbj|BAS76725.1|_Os02g…	gi|960481357|ref|XM_003573601.3|_PREDICTED:_Brachypodium_distachyon_serine/arginine-rich_splicing_factor_RS41_(LOC100841146),_transcript_variant_X1,_mRNA	sp|P92965|RS40_ARATH_Serine/arginine-rich_splicing_factor_RS40_OS=Arabidopsis_thaliana_GN=RS40_PE=1_SV=2
PH01000007G1150	overlapGene	PH01000007:704190-704269	PH01000007:703991-704188	PH01000007:704270-705845	+	ExonS	PH01000007:703136-703990	PH01000007:704190-704269	PH01000007:705847-706463	4255	XLOC_000812	NA	PH01000007	+	704189	704269	703135	703990	705846	706463	4255	70112104	1,2,2	98,104,82	5,10,6	204	124	0.00629599	0.489933	0.977,0.971,0.969	0.923,0.863,0.893	0.079	hox19_orysj_ame:_full=homeobox-leucine_zipper_protein_hox19_ame:_full=hd-zip_protein_hox19_ame:_full=homeodomain_transcription_factor_hox19_ame:_full=_ox19	NA	NA	NA
PH01000081G0140	overlapGene	PH01000081:113257-113359	PH01000081:113360-114039	PH01000081:113051-113256	-	ExonS	PH01000081:114040-114786	PH01000081:113257-113359	PH01000081:112966-113050	5418	XLOC_005208	NA	PH01000081	-	113256	113359	112965	113050	114039	114786	5418	0,1,2	3,6,4	2,0,0	1,7,2	227	124	0.0062251	0.489933	0.0,0.083,0.215	0.522,0.0,0.0	-0.075	hsf-type_dna-binding_domain_containing_expressed	NA	NA	NA
PH01000266G1040	overlapGene	PH01000266:716321-716347	PH01000266:716348-717999	PH01000266:715172-716320	-	ExonS	PH01000266:718000-718175	PH01000266:716321-716347	PH01000266:714445-715171	3612	XLOC_010997	NA	PH01000266	-	716320	716347	714444	715171	717999	718175	3612	0,0,0	45,63,64	7,2,0	43,45,48	151	124	0.00662365	0.506981	0.0,0.0,0.0	0.118,0.035,0.0	-0.051	3_exoribonuclease	gi|357131416|ref|XP_003567334.1|_PREDICTED:_ERI1_exoribonuclease_2_[Brachypodium_distachyon]_x0001_gi|944068470|gb|KQK03954.1|_hypothetical_protein_BRADI_2g10840_[Brachypodium_distachyon]	gi|573946462|ref|XM_006655502.1|_PREDICTED:_Oryza_brachyantha_probable_beta-1,3-galactosyltransferase_16-like_(LOC102722583),_mRNA	sp|Q5HZL1|ERI2_XENLA_ERI1_exoribonuclease_2_OS=Xenopus_laevis_GN=eri2_PE=2_SV=1
PH01000589G0300	overlapGene	PH01000589:178098-178120	PH01000589:178121-178913	PH01000589:177961-178097	-	ExonS	PH01000589:178914-179042	PH01000589:178098-178120	PH01000589:176950-177960	744	XLOC_018245	NA	PH01000589	-	178097	178120	176949	177960	178913	179042	744	4,1,0	2,3,6	19,13,13	5,2,2	147	124	0.00740332	0.548668	0.628,0.219,0.0	0.762,0.846,0.846	-0.536	receptor-like_protein_kinase	gi|357113850|ref|XP_003558714.1|_PREDICTED:_probable_LRR_receptor-like_serine/threonine-protein_kinase_At2g16250_[Brachypodium_distachyon]_x0001_gi|944077628|gb|KQK12980.1|_hypothetical_protein_BRADI_1g07200_[Brachypodium_distachyon]	gi|960453876|ref|XM_003558666.3|_PREDICTED:_Brachypodium_distachyon_probable_LRR_receptor-like_serine/threonine-protein_kinase_At2g16250_(LOC100823307),_mRNA	NA
PH01000505G1060	overlapGene	PH01000505:644499-645288	PH01000505:644410-644497	PH01000505:645289-645567	+	ExonS	PH01000505:644290-644409	PH01000505:644499-645288	PH01000505:645569-645799	5428	XLOC_016613	NA	PH01000505	+	644498	645288	644289	644409	645568	645799	5428	59103121	15,15,18	80,81,59	25,22,26	248	124	0.00781699	0.5615	0.663,0.774,0.771	0.615,0.648,0.532	0.138	rho_gtpase_activating_protein_2	gi|721693826|ref|XP_010240295.1|_PREDICTED:_rho_GTPase-activating_protein_5-like_[Brachypodium_distachyon]_x0001_gi|944048520|gb|KQJ84161.1|_hypothetical_protein_BRADI_5g19037_[Brachypodium_distachyon]	gi|115460061|ref|NM_001060166.1|_Oryza_sativa_Japonica_Group_Os04g0577300_(Os04g0577300)_mRNA,_partial_cds	sp|Q9FJ25|GDL81_ARATH_GDSL_esterase/lipase_At5g41890_OS=Arabidopsis_thaliana_GN=At5g41890_PE=3_SV=1
PH01001727G0320	overlapGene	PH01001727:227906-228197	PH01001727:226824-227904	PH01001727:228198-228410	+	ExonS	PH01001727:226784-226823	PH01001727:227906-228197	PH01001727:228412-228579	4078	XLOC_031756	NA	PH01001727	+	227905	228197	226783	226823	228411	228579	4078	2,4,3	37,61,32	14,6,7	47,40,37	248	124	0.0080266	0.567821	0.026,0.032,0.045	0.13,0.07,0.086	-0.061	rna_recognition_motif_family_expressed	gi|242040845|ref|XP_002467817.1|_hypothetical_protein_SORBIDRAFT_01g034590_[Sorghum_bicolor]_x0001_gi|241921671|gb|EER94815.1|_hypothetical_protein_SORBIDRAFT_01g034590_[Sorghum_bicolor]	gi|242386473|emb|FP093926.1|_Phyllostachys_edulis_cDNA_clone:_bphylf030o15,_full_insert_sequence	sp|Q1PDV2|SRC28_ARATH_Serine/arginine-rich_SC35-like_splicing_factor_SCL28_OS=Arabidopsis_thaliana_GN=SCL28_PE=1_SV=1
PH01000236G0490	overlapGene	PH01000236:343186-343280	PH01000236:343067-343184	PH01000236:343281-343436	+	ExonS	PH01000236:342886-343066	PH01000236:343186-343280	PH01000236:343438-343485	4778	XLOC_010140	NA	PH01000236	+	343185	343280	342885	343066	343437	343485	4778	9,12,17	4,2,5	6,9,8	6,9,10	219	124	0.00843279	0.587652	0.56,0.773,0.658	0.362,0.362,0.312	0.318	haloacid_dehalogenase-like_hydrolase_family_expressed	NA	gi|955723968|ref|XM_004981090.3|_PREDICTED:_Setaria_italica_uncharacterized_LOC101757160_(LOC101757160),_transcript_variant_X1,_mRNA	NA
PH01000005G1220	Transcript_down_stream_435bp	PH01000005:789141-789262	PH01000005:789263-789373	PH01000005:788728-789140	-	ExonS	PH01000005:789374-789779	PH01000005:789141-789262	PH01000005:788405-788727	2746	XLOC_000699	NA	PH01000005	-	789140	789262	788404	788727	789373	789779	2746	492818832	128214213	516429448	186164131	246	124	0.00925317	0.626131	0.66,0.658,0.663	0.583,0.569,0.633	0.065	zinc_c3hc4_type_family_expressed	gi|669027747|emb|CDM81302.1|_unnamed_protein_product_[Triticum_aestivum]	NA	sp|Q810L3|CHFR_MOUSE_E3_ubiquitin-protein_ligase_CHFR_OS=Mus_musculus_GN=Chfr_PE=1_SV=1
PH01000083G1390	overlapGene	PH01000083:870498-870657	PH01000083:870658-871138	PH01000083:870330-870497	-	ExonS	PH01000083:871139-871218	PH01000083:870498-870657	PH01000083:870248-870329	3163	XLOC_005334	NA	PH01000083	-	870497	870657	870247	870329	871138	871218	3163	14,26,29	149223224	3,9,20	153166202	248	124	0.00917417	0.626131	0.045,0.055,0.061	0.01,0.026,0.047	0.026	40s_ribosomal_protein_expressed	NA	gi|242389605|emb|FP100637.1|_Phyllostachys_edulis_cDNA_clone:_bphyst017o11,_full_insert_sequence	NA
PH01000338G0080	overlapGene	PH01000338:79852-79904	PH01000338:79905-84598	PH01000338:79775-79851	-	ExonS	PH01000338:84599-84862	PH01000338:79852-79904	PH01000338:79570-79774	3825	XLOC_012911	NA	PH01000338	-	79851	79904	79569	79774	84598	84862	3825	8,12,13	0,2,1	16,8,1	1,0,1	177	124	0.0111405	0.706741	1.0,0.808,0.901	0.918,1.0,0.412	0.126	potasium_transporter	NA	NA	NA
PH01000505G1060	overlapGene	PH01000505:644507-645288	PH01000505:644410-644505	PH01000505:645289-645567	+	ExonS	PH01000505:644290-644409	PH01000505:644507-645288	PH01000505:645569-645799	5429	XLOC_016613	NA	PH01000505	+	644506	645288	644289	644409	645568	645799	5429	57100119	15,15,18	80,81,59	25,22,26	248	124	0.0112013	0.706741	0.655,0.769,0.768	0.615,0.648,0.532	0.132	rho_gtpase_activating_protein_2	gi|721693826|ref|XP_010240295.1|_PREDICTED:_rho_GTPase-activating_protein_5-like_[Brachypodium_distachyon]_x0001_gi|944048520|gb|KQJ84161.1|_hypothetical_protein_BRADI_5g19037_[Brachypodium_distachyon]	gi|115460061|ref|NM_001060166.1|_Oryza_sativa_Japonica_Group_Os04g0577300_(Os04g0577300)_mRNA,_partial_cds	sp|Q9FJ25|GDL81_ARATH_GDSL_esterase/lipase_At5g41890_OS=Arabidopsis_thaliana_GN=At5g41890_PE=3_SV=1
PH01000248G0220	overlapGene	PH01000248:193848-193938	PH01000248:193939-194029	PH01000248:193747-193847	-	ExonS	PH01000248:194030-194183	PH01000248:193848-193938	PH01000248:193605-193746	4143	XLOC_010458	NA	PH01000248	-	193847	193938	193604	193746	194029	194183	4143	60,59,53	283361376	57,55,91	229258349	215	124	0.0114136	0.710535	0.109,0.086,0.075	0.126,0.109,0.131	-0.032	beta_1_subunit_of_20s_proteasome	gi|514785641|ref|XP_004970888.1|_PREDICTED:_proteasome_subunit_beta_type-7-A-like_[Setaria_italica]_x0001_gi|944243809|gb|KQL08117.1|_hypothetical_protein_SETIT_002214mg_[Setaria_italica]	gi|242374362|emb|FP095523.1|_Phyllostachys_edulis_cDNA_clone:_bphyem112n13,_full_insert_sequence	NA
PH01000552G0240	overlapGene	PH01000552:227994-228089	PH01000552:227915-227992	PH01000552:228090-230214	+	ExonS	PH01000552:227819-227914	PH01000552:227994-228089	PH01000552:230216-230938	3074	XLOC_017505	NA	PH01000552	+	227993	228089	227818	227914	230215	230938	3074	2,3,2	9,14,20	3,7,3	6,6,6	220	124	0.0118253	0.716515	0.111,0.108,0.053	0.22,0.397,0.22	-0.188	hypothetical_protein_OsJ_01911	gi|222618508|gb|EEE54640.1|_hypothetical_protein_OsJ_01911_[Oryza_sativa_Japonica_Group]	gi|573912998|ref|XM_006644135.1|_PREDICTED:_Oryza_brachyantha_uncharacterized_LOC102704839_(LOC102704839),_mRNA	NA
PH01000338G0080	overlapGene	PH01000338:79852-79906	PH01000338:79907-84598	PH01000338:79775-79851	-	ExonS	PH01000338:84599-84862	PH01000338:79852-79906	PH01000338:79230-79774	3824	XLOC_012911	NA	PH01000338	-	79851	79906	79229	79774	84598	84862	3824	8,12,13	0,2,1	16,8,1	1,0,1	179	124	0.0124304	0.716515	1.0,0.806,0.9	0.917,1.0,0.409	0.127	potasium_transporter	NA	NA	NA
PH01000325G0710	overlapGene	PH01000325:486500-486541	PH01000325:485492-486498	PH01000325:486542-487195	+	ExonS	PH01000325:485380-485491	PH01000325:486500-486541	PH01000325:487197-487253	417	XLOC_012614	NA	PH01000325	+	486499	486541	485379	485491	487196	487253	417	81,90,45	1,5,1	52,42,34	5,5,4	166	124	0.0122133	0.716515	0.984,0.931,0.971	0.886,0.863,0.864	0.091	rrfc_orysi_ame:_full=ribosome-recycling_chloroplastic_short=rrf_ame:_full=protein_8_ame:_full=ribosome-releasing_chloroplastic_flags:_precursor	gi|357122371|ref|XP_003562889.1|_PREDICTED:_ribosome-recycling_factor,_chloroplastic_[Brachypodium_distachyon]_x0001_gi|721611027|ref|XP_010236683.1|_PREDICTED:_ribosome-recycling_factor,_chloroplastic_[Brachypodium_distachyon]_x0001_gi|944080286|gb|KQK15638.1|_hypothetical_protein_BRADI_1g24110_[Brachypodium_distachyon]_x0001_gi|944080287|gb|KQK15639.1|_hypothetical_protein_BRADI_1g24110_[Brachy…	gi|242385970|emb|FP093821.1|_Phyllostachys_edulis_cDNA_clone:_bphylf052c10,_full_insert_sequence	sp|A3BLC3|RRFC_ORYSJ_Ribosome-recycling_factor,_chloroplastic_OS=Oryza_sativa_subsp._japonica_GN=Os07g0570700_PE=2_SV=2
PH01001566G0150	overlapGene	PH01001566:102119-102365	PH01001566:101816-102117	PH01001566:102366-102459	+	ExonS	PH01001566:101453-101815	PH01001566:102119-102365	PH01001566:102461-102579	5543	XLOC_030344	NA	PH01001566	+	102118	102365	101452	101815	102460	102579	5543	7,26,12	10,12,8	28,26,15	9,3,3	248	124	0.0120394	0.716515	0.259,0.52,0.429	0.609,0.813,0.714	-0.309	f-box_family_expressed	gi|721693738|ref|XP_010240281.1|_PREDICTED:_F-box_protein_PP2-A13-like_[Brachypodium_distachyon]_x0001_gi|721693741|ref|XP_010240282.1|_PREDICTED:_F-box_protein_PP2-A13-like_[Brachypodium_distachyon]_x0001_gi|944048477|gb|KQJ84118.1|_hypothetical_protein_BRADI_5g18820_[Brachypodium_distachyon]	gi|960490829|ref|XM_010241980.2|_PREDICTED:_Brachypodium_distachyon_F-box_protein_PP2-A13-like_(LOC100838447),_transcript_variant_X2,_mRNA	NA
PH01000005G1220	Transcript_down_stream_435bp	PH01000005:789141-789244	PH01000005:789245-789373	PH01000005:788728-789140	-	ExonS	PH01000005:789374-789779	PH01000005:789141-789244	PH01000005:788405-788727	2747	XLOC_000699	NA	PH01000005	-	789140	789244	788404	788727	789373	789779	2747	454735780	128214213	486390422	186164131	228	124	0.0133217	0.75142	0.659,0.651,0.666	0.587,0.564,0.637	0.063	zinc_c3hc4_type_family_expressed	gi|669027747|emb|CDM81302.1|_unnamed_protein_product_[Triticum_aestivum]	NA	sp|Q810L3|CHFR_MOUSE_E3_ubiquitin-protein_ligase_CHFR_OS=Mus_musculus_GN=Chfr_PE=1_SV=1
PH01000005G1220	Transcript_down_stream_435bp	PH01000005:789141-789257	PH01000005:789258-789373	PH01000005:788728-789140	-	ExonS	PH01000005:789374-789779	PH01000005:789141-789257	PH01000005:788405-788727	2748	XLOC_000699	NA	PH01000005	-	789140	789257	788404	788727	789373	789779	2748	461758796	128214213	496401431	186164131	241	124	0.0133579	0.75142	0.65,0.646,0.658	0.578,0.557,0.629	0.063	zinc_c3hc4_type_family_expressed	gi|669027747|emb|CDM81302.1|_unnamed_protein_product_[Triticum_aestivum]	NA	sp|Q810L3|CHFR_MOUSE_E3_ubiquitin-protein_ligase_CHFR_OS=Mus_musculus_GN=Chfr_PE=1_SV=1
PH01005780G0040	overlapGene	PH01005780:45249-45334	PH01005780:44455-45247	PH01005780:45335-47635	+	ExonS	PH01005780:44337-44454	PH01005780:45249-45334	PH01005780:47637-47991	3115	XLOC_045319	NA	PH01005780	+	45248	45334	44336	44454	47636	47991	3115	11,3,3	50,82,58	19,16,6	65,50,80	210	124	0.0137552	0.764559	0.115,0.021,0.03	0.147,0.159,0.042	-0.061	Os09g0101100	gi|573957612|ref|XP_006661017.1|_PREDICTED:_uncharacterized_protein_LOC102713209_[Oryza_brachyantha]	gi|573957611|ref|XM_006660954.1|_PREDICTED:_Oryza_brachyantha_uncharacterized_LOC102713209_(LOC102713209),_mRNA	sp|Q0IGK1|MBD4L_ARATH_Methyl-CpG-binding_domain_protein_4-like_protein_OS=Arabidopsis_thaliana_GN=MBD4L_PE=1_SV=1
PH01000006G0940	overlapGene	PH01000006:624987-625335	PH01000006:624821-624985	PH01000006:625336-627012	+	ExonS	PH01000006:623615-624820	PH01000006:624987-625335	PH01000006:627014-627242	4188	XLOC_000745	NA	PH01000006	+	624986	625335	623614	624820	627013	627242	4188	150148205	0,1,0	158169155	5,0,6	248	124	0.0142883	0.777139	1.0,0.987,1.0	0.94,1.0,0.928	0.04	leucine_rich_repeat_family_expressed	NA	NA	NA
PH01000006G0940	overlapGene	PH01000006:624992-625335	PH01000006:624821-624990	PH01000006:625336-627012	+	ExonS	PH01000006:623552-624820	PH01000006:624992-625335	PH01000006:627014-627242	4189	XLOC_000745	NA	PH01000006	+	624991	625335	623551	624820	627013	627242	4189	145136199	0,1,0	148160152	5,0,6	248	124	0.0144809	0.777139	1.0,0.986,1.0	0.937,1.0,0.927	0.041	leucine_rich_repeat_family_expressed	NA	NA	NA
PH01000049G1450	Transcript_down_stream_528bp	PH01000049:756127-756580	PH01000049:756581-756709	PH01000049:755619-756126	-	ExonS	PH01000049:756710-756941	PH01000049:756127-756580	PH01000049:755528-755618	2805	XLOC_003580	NA	PH01000049	-	756126	756580	755527	755618	756709	756941	2805	6,7,6	32,45,40	29,12,22	55,64,53	248	124	0.0150429	0.789051	0.086,0.072,0.07	0.209,0.086,0.172	-0.08	sec14_like_protein	NA	gi|960481651|ref|XM_010237806.2|_PREDICTED:_Brachypodium_distachyon_random_slug_protein_5-like_(LOC104583877),_transcript_variant_X2,_mRNA	NA
PH01000287G0350	overlapGene	PH01000287:180708-180778	PH01000287:180779-182640	PH01000287:180493-180707	-	ExonS	PH01000287:182641-182668	PH01000287:180708-180778	PH01000287:180200-180492	3094	XLOC_011563	NA	PH01000287	-	180707	180778	180199	180492	182640	182668	3094	4,8,5	12,27,35	9,10,4	21,10,6	195	124	0.0149345	0.789051	0.175,0.159,0.083	0.214,0.389,0.298	-0.161	retrotransposon_unclassified	gi|108705752|gb|ABF93547.1|_expressed_protein_[Oryza_sativa_Japonica_Group]_x0001_gi|108705757|gb|ABF93552.1|_expressed_protein_[Oryza_sativa_Japonica_Group]_x0001_gi|215715291|dbj|BAG95042.1|_unnamed_protein_product_[Oryza_sativa_Japonica_Group]_x0001_gi|937906965|dbj|BAS81885.1|_Os03g0107600_[Oryza_sativa_Japonica_Group]	gi|573923318|ref|XM_006649177.1|_PREDICTED:_Oryza_brachyantha_UPF0548_protein_At2g17695-like_(LOC102703467),_transcript_variant_X2,_mRNA	sp|Q8GXB1|U548_ARATH_UPF0548_protein_At2g17695_OS=Arabidopsis_thaliana_GN=At2g17695_PE=2_SV=1
PH01000428G0870	overlapGene	PH01000428:577398-577442	PH01000428:577160-577396	PH01000428:577443-577574	+	ExonS	PH01000428:577014-577159	PH01000428:577398-577442	PH01000428:577576-578022	835	XLOC_015025	NA	PH01000428	+	577397	577442	577013	577159	577575	578022	835	78136112	1,7,7	75105112	10,7,14	169	124	0.0152098	0.789051	0.983,0.934,0.922	0.846,0.917,0.854	0.074	transcription_factor_ap2d23-like	gi|469658247|gb|AGH68972.1|_transcription_factor_AP2_[Phyllostachys_edulis]	NA	sp|Q9SK03|RAP27_ARATH_Ethylene-responsive_transcription_factor_RAP2-7_OS=Arabidopsis_thaliana_GN=RAP2-7_PE=2_SV=2
PH01001101G0160	overlapGene	PH01001101:129415-129445	PH01001101:129326-129413	PH01001101:129446-130103	+	ExonS	PH01001101:129094-129325	PH01001101:129415-129445	PH01001101:130105-130329	4814	XLOC_025601	NA	PH01001101	+	129414	129445	129093	129325	130104	130329	4814	3,3,4	24,49,33	0,2,2	52,71,61	155	124	0.0157189	0.806503	0.091,0.047,0.088	0.0,0.022,0.026	0.059	betaine_proline_transporter	gi|75254282|sp|Q69LA1.1|PROT2_ORYSJ_RecName:_Full=Probable_proline_transporter_2_x0001_gi|50508916|dbj|BAD31821.1|_putative_proline_transport_protein_[Oryza_sativa_Japonica_Group]_x0001_gi|215694708|dbj|BAG89899.1|_unnamed_protein_product_[Oryza_sativa_Japonica_Group]	gi|573951812|ref|XM_006658122.1|_PREDICTED:_Oryza_brachyantha_proline_transporter_1-like_(LOC102704992),_mRNA	NA
PH01000281G1170	overlapGene	PH01000281:774402-774443	PH01000281:773540-774400	PH01000281:774444-775027	+	ExonS	PH01000281:773244-773539	PH01000281:774402-774443	PH01000281:775029-775205	5761	XLOC_011394	NA	PH01000281	+	774401	774443	773243	773539	775028	775205	5761	6,11,5	9,22,7	0,2,5	20,14,12	166	124	0.0169162	0.849265	0.332,0.272,0.348	0.0,0.096,0.237	0.206	peroxisomal_ca-dependent_solute_carrier	gi|115434474|ref|NP_001041995.1|_Os01g0143100_[Oryza_sativa_Japonica_Group]_x0001_gi|113531526|dbj|BAF03909.1|_Os01g0143100_[Oryza_sativa_Japonica_Group]_x0001_gi|215701366|dbj|BAG92790.1|_unnamed_protein_product_[Oryza_sativa_Japonica_Group]_x0001_gi|215741504|dbj|BAG97999.1|_unnamed_protein_product_[Oryza_sativa_Japonica_Group]_x0001_gi|218187496|gb|EEC69923.1|_hypothetical_protein_OsI_00349_[O…	gi|960464179|ref|XM_003568455.3|_PREDICTED:_Brachypodium_distachyon_mitochondrial_substrate_carrier_family_protein_B-like_(LOC100824595),_transcript_variant_X1,_mRNA	NA
PH01003084G0150	Transcript_down_stream_739bp	PH01003084:118426-118765	PH01003084:118766-124044	PH01003084:118070-118425	-	ExonS	PH01003084:124045-124203	PH01003084:118426-118765	PH01003084:117782-118069	1404	XLOC_039527	NA	PH01003084	-	118425	118765	117781	118069	124044	124203	1404	111131162	12,20,21	168160135	14,11,9	248	124	0.0197901	0.881014	0.822,0.766,0.794	0.857,0.879,0.882	-0.079	integral_membrane	gi|944084702|gb|KQK20054.1|_hypothetical_protein_BRADI_1g52150_[Brachypodium_distachyon]_x0001_gi|944084703|gb|KQK20055.1|_hypothetical_protein_BRADI_1g52150_[Brachypodium_distachyon]	gi|955717820|ref|XM_004964218.3|_PREDICTED:_Setaria_italica_membrane_protein_of_ER_body_2-like_(LOC101763652),_transcript_variant_X2,_mRNA	sp|Q8W4P8|MEB1_ARATH_Membrane_protein_of_ER_body_1_OS=Arabidopsis_thaliana_GN=MEB1_PE=1_SV=1
PH01001083G0050	Transcript_down_stream_109bp	PH01001083:31956-32054	PH01001083:31152-31954	PH01001083:32055-32159	+	ExonS	PH01001083:31058-31151	PH01001083:31956-32054	PH01001083:32161-32285	2286	XLOC_025408	NA	PH01001083	+	31955	32054	31057	31151	32160	32285	2286	51,62,54	22,35,36	58,66,59	22,20,18	223	124	0.0192751	0.881014	0.563,0.496,0.455	0.594,0.647,0.646	-0.124	chloroplast_nucleoid_dna-binding_protein	gi|218185319|gb|EEC67746.1|_hypothetical_protein_OsI_35259_[Oryza_sativa_Indica_Group]	NA	sp|Q99JH1|RP25L_MOUSE_Ribonuclease_P_protein_subunit_p25-like_protein_OS=Mus_musculus_GN=Rpp25l_PE=1_SV=1
PH01000983G0330	Transcript_down_stream_868bp	PH01000983:216293-216363	PH01000983:216364-218978	PH01000983:215788-216292	-	ExonS	PH01000983:218979-219071	PH01000983:216293-216363	PH01000983:215683-215787	2322	XLOC_024216	NA	PH01000983	-	216292	216363	215682	215787	218978	219071	2322	26,37,49	5,6,13	15,7,28	8,7,11	195	124	0.0182656	0.881014	0.768,0.797,0.706	0.544,0.389,0.618	0.24	---NA---	NA	NA	NA
PH01002609G0020	overlapGene	PH01002609:8022-8428	PH01002609:7543-8020	PH01002609:8429-8672	+	ExonS	PH01002609:7423-7542	PH01002609:8022-8428	PH01002609:8674-8829	3242	XLOC_037290	NA	PH01002609	+	8021	8428	7422	7542	8673	8829	3242	46,98,119	9,33,18	135139112	18,14,15	248	124	0.0190922	0.881014	0.719,0.598,0.768	0.789,0.832,0.789	-0.108	endoribonuclease_e	gi|218200941|gb|EEC83368.1|_hypothetical_protein_OsI_28778_[Oryza_sativa_Indica_Group]	gi|573954087|ref|XM_006659237.1|_PREDICTED:_Oryza_brachyantha_ribonuclease_E/G-like_protein,_chloroplastic-like_(LOC102722038),_mRNA	sp|F4IV66|RNE_ARATH_Ribonuclease_E/G-like_protein,_chloroplastic_OS=Arabidopsis_thaliana_GN=RNE_PE=1_SV=1
PH01001986G0320	overlapGene	PH01001986:239455-239779	PH01001986:239363-239453	PH01001986:239780-239881	+	ExonS	PH01001986:239213-239362	PH01001986:239455-239779	PH01001986:239883-239928	5468	XLOC_033675	NA	PH01001986	+	239454	239779	239212	239362	239882	239928	5468	14,8,20	43,59,60	11,16,20	39,27,29	248	124	0.0192298	0.881014	0.14,0.063,0.143	0.124,0.229,0.256	-0.088	transformer-sr_ribonucleoprotein	gi|115470030|ref|NP_001058614.1|_Os06g0724600_[Oryza_sativa_Japonica_Group]_x0001_gi|113596654|dbj|BAF20528.1|_Os06g0724600_[Oryza_sativa_Japonica_Group]_x0001_gi|215707213|dbj|BAG93673.1|_unnamed_protein_product_[Oryza_sativa_Japonica_Group]_x0001_gi|937924657|dbj|BAS99574.1|_Os06g0724600_[Oryza_sativa_Japonica_Group]	gi|242387682|emb|FP094540.1|_Phyllostachys_edulis_cDNA_clone:_bphylf052d14,_full_insert_sequence	NA
PH01001083G0050	Transcript_down_stream_118bp	PH01001083:31956-32045	PH01001083:31152-31954	PH01001083:32046-32159	+	ExonS	PH01001083:31058-31151	PH01001083:31956-32045	PH01001083:32161-32285	2285	XLOC_025408	NA	PH01001083	+	31955	32045	31057	31151	32160	32285	2285	44,50,46	22,35,36	49,61,45	22,20,18	214	124	0.0209747	0.913665	0.537,0.453,0.425	0.563,0.639,0.592	-0.126	chloroplast_nucleoid_dna-binding_protein	gi|218185319|gb|EEC67746.1|_hypothetical_protein_OsI_35259_[Oryza_sativa_Indica_Group]	NA	sp|Q99JH1|RP25L_MOUSE_Ribonuclease_P_protein_subunit_p25-like_protein_OS=Mus_musculus_GN=Rpp25l_PE=1_SV=1
PH01000111G0580	overlapGene	PH01000111:412463-412540	PH01000111:412355-412461	PH01000111:412541-412665	+	ExonS	PH01000111:412217-412354	PH01000111:412463-412540	PH01000111:412667-412759	4620	XLOC_006417	NA	PH01000111	+	412462	412540	412216	412354	412666	412759	4620	0,3,0	16,6,15	5,4,1	7,3,6	202	124	0.0214319	0.913665	0.0,0.235,0.0	0.305,0.45,0.093	-0.204	nts2_protein	gi|669030787|emb|CDM85447.1|_unnamed_protein_product_[Triticum_aestivum]	gi|573914933|ref|XM_006645066.1|_PREDICTED:_Oryza_brachyantha_magnesium_transporter_NIPA2-like_(LOC102721125),_mRNA	NA
PH01001379G0410	Transcript_up_stream_627bp	PH01001379:337172-337563	PH01001379:334710-337170	PH01001379:337564-339577	+	ExonS	PH01001379:334596-334709	PH01001379:337172-337563	PH01001379:339579-340202	5284	XLOC_028614	NA	PH01001379	+	337171	337563	334595	334709	339578	340202	5284	12,11,16	14,26,22	23,21,11	18,15,9	248	124	0.0221805	0.913665	0.3,0.175,0.267	0.39,0.412,0.379	-0.146	---NA---	NA	NA	NA
PH01001929G0130	overlapGene	PH01001929:93718-93975	PH01001929:93362-93716	PH01001929:93976-94097	+	ExonS	PH01001929:93308-93361	PH01001929:93718-93975	PH01001929:94099-94359	5489	XLOC_033242	NA	PH01001929	+	93717	93975	93307	93361	94098	94359	5489	4,5,2	9,17,21	4,8,5	8,7,8	248	124	0.0229008	0.915013	0.182,0.128,0.045	0.2,0.364,0.238	-0.149	potasium_transporter	gi|573951700|ref|XP_006658130.1|_PREDICTED:_probable_potassium_transporter_9-like_isoform_X1_[Oryza_brachyantha]_x0001_gi|573951702|ref|XP_006658131.1|_PREDICTED:_probable_potassium_transporter_9-like_isoform_X2_[Oryza_brachyantha]	gi|115474076|ref|NM_001067172.1|_Oryza_sativa_Japonica_Group_Os07g0679000_(Os07g0679000)_mRNA,_complete_cds	sp|Q7XIV8|HAK9_ORYSJ_Probable_potassium_transporter_9_OS=Oryza_sativa_subsp._japonica_GN=HAK9_PE=2_SV=1
PH01006039G0080	Transcript_down_stream_697bp	PH01006039:39228-39317	PH01006039:39318-39489	PH01006039:38561-39227	-	ExonS	PH01006039:39490-39841	PH01006039:39228-39317	PH01006039:37013-38560	996	XLOC_045537	NA	PH01006039	-	39227	39317	37012	38560	39489	39841	996	10,20,16	3,12,16	3,5,5	6,9,12	214	124	0.0229292	0.915013	0.659,0.491,0.367	0.225,0.244,0.194	0.285	f-box-like_protein	gi|115445403|ref|NP_001046481.1|_Os02g0260200_[Oryza_sativa_Japonica_Group]_x0001_gi|113536012|dbj|BAF08395.1|_Os02g0260200_[Oryza_sativa_Japonica_Group]_x0001_gi|937902928|dbj|BAS77982.1|_Os02g0260200_[Oryza_sativa_Japonica_Group]	NA	sp|Q9M310|FBK77_ARATH_F-box/kelch-repeat_protein_At3g61590_OS=Arabidopsis_thaliana_GN=At3g61590_PE=1_SV=1
PH01001533G0300	overlapGene	PH01001533:199122-199268	PH01001533:197832-199120	PH01001533:199269-199976	+	ExonS	PH01001533:197336-197831	PH01001533:199122-199268	PH01001533:199978-200213	3852	XLOC_030018	NA	PH01001533	+	199121	199268	197335	197831	199977	200213	3852	10,14,20	21,43,30	19,23,15	21,25,18	248	124	0.0232618	0.92042	0.192,0.14,0.25	0.311,0.315,0.294	-0.113	mar_binding_filament-like_protein_1	gi|944067547|gb|KQK03031.1|_hypothetical_protein_BRADI_2g05130_[Brachypodium_distachyon]	gi|115434895|ref|NM_001048741.1|_Oryza_sativa_Japonica_Group_Os01g0180300_(Os01g0180300)_mRNA,_complete_cds	sp|Q9LW85|MFP1_ARATH_MAR-binding_filament-like_protein_1_OS=Arabidopsis_thaliana_GN=MFP1_PE=2_SV=2
PH01004704G0110	overlapGene	PH01004704:73849-73957	PH01004704:73958-74257	PH01004704:73344-73848	-	ExonS	PH01004704:74258-74408	PH01004704:73849-73957	PH01004704:72570-73343	109	XLOC_043913	NA	PH01004704	-	73848	73957	72569	73343	74257	74408	109	12,7,12	1,1,0	8,5,6	0,4,0	233	124	0.0484037	1	0.865,0.788,1.0	1.0,0.399,1.0	0.085	amine_expressed	NA	NA	NA
PH01005333G0010	Transcript_down_stream_692bp	PH01005333:6167-6246	PH01005333:6247-14764	PH01005333:5962-6166	-	ExonS	PH01005333:14765-15127	PH01005333:6167-6246	PH01005333:5483-5961	1273	XLOC_044859	NA	PH01005333	-	6166	6246	5482	5961	14764	15127	1273	9,40,17	10,13,10	8,8,0	6,11,10	204	124	0.0499577	1	0.354,0.652,0.508	0.448,0.307,0.0	0.253	---NA---	NA	NA	NA
PH01000445G0840	Transcript_down_stream_244bp	PH01000445:616817-616914	PH01000445:616546-616815	PH01000445:616915-617150	+	ExonS	PH01000445:616387-616545	PH01000445:616817-616914	PH01000445:617152-617318	1476	XLOC_015535	NA	PH01000445	+	616816	616914	616386	616545	617151	617318	1476	16,32,28	79,115,99	36,45,38	103,124,88	222	124	0.0469351	1	0.102,0.135,0.136	0.163,0.169,0.194	-0.051	amp-binding_enzyme_family_expressed	NA	NA	NA
PH01000644G0480	Transcript_down_stream_555bp	PH01000644:337489-337867	PH01000644:337868-339186	PH01000644:337143-337488	-	ExonS	PH01000644:339187-339342	PH01000644:337489-337867	PH01000644:336694-337142	1541	XLOC_019259	NA	PH01000644	-	337488	337867	336693	337142	339186	339342	1541	11,12,16	6,6,7	8,3,8	8,6,11	248	124	0.0281627	1	0.478,0.5,0.533	0.333,0.2,0.267	0.237	Os02g0195000	gi|514708609|ref|XP_004951579.1|_PREDICTED:_uncharacterized_protein_C4orf29_homolog_[Setaria_italica]_x0001_gi|944264059|gb|KQL28299.1|_hypothetical_protein_SETIT_017573mg_[Setaria_italica]	gi|242384199|emb|FP092843.1|_Phyllostachys_edulis_cDNA_clone:_bphyem207k03,_full_insert_sequence	sp|Q0P651|CD029_HUMAN_Uncharacterized_protein_C4orf29_OS=Homo_sapiens_GN=C4orf29_PE=2_SV=1
PH01000931G0140	overlapGene	PH01000931:106553-106625	PH01000931:106034-106551	PH01000931:106626-107665	+	ExonS	PH01000931:105884-106033	PH01000931:106553-106625	PH01000931:107667-107750	1665	XLOC_023499	NA	PH01000931	+	106552	106625	105883	106033	107666	107750	1665	0,1,2	5,3,5	4,8,10	4,6,7	197	124	0.0465257	1	0.0,0.173,0.201	0.386,0.456,0.473	-0.314	spotted_leaf_protein_expressed	gi|357137208|ref|XP_003570193.1|_PREDICTED:_U-box_domain-containing_protein_5_[Brachypodium_distachyon]_x0001_gi|944065353|gb|KQK00944.1|_hypothetical_protein_BRADI_3g52800_[Brachypodium_distachyon]_x0001_gi|944065354|gb|KQK00945.1|_hypothetical_protein_BRADI_3g52800_[Brachypodium_distachyon]	gi|115448178|ref|NM_001054404.1|_Oryza_sativa_Japonica_Group_Os02g0705600_(Os02g0705600)_mRNA,_complete_cds	NA
PH01001391G0440	overlapGene	PH01001391:366114-366151	PH01001391:366152-366512	PH01001391:366002-366113	-	ExonS	PH01001391:366513-366628	PH01001391:366114-366151	PH01001391:365914-366001	19	XLOC_028724	NA	PH01001391	-	366113	366151	365913	366001	366512	366628	19	5,3,4	11,16,6	9,14,8	13,10,6	162	124	0.0398488	1	0.258,0.126,0.338	0.346,0.517,0.505	-0.215	---NA---	NA	NA	NA
PH01004685G0110	overlapGene	PH01004685:55922-56077	PH01004685:56078-56210	PH01004685:55818-55921	-	ExonS	PH01004685:56211-56283	PH01004685:55922-56077	PH01004685:55732-55817	191	XLOC_043896	NA	PH01004685	-	55921	56077	55731	55817	56210	56283	191	1,1,0	13,8,15	0,1,7	4,4,9	248	124	0.0304831	1	0.037,0.059,0.0	0.0,0.111,0.28	-0.098	dna-binding_protein_chloroplast	gi|326532440|dbj|BAK05149.1|_predicted_protein_[Hordeum_vulgare_subsp._vulgare]	gi|960459876|ref|XM_010230329.2|_PREDICTED:_Brachypodium_distachyon_lysine-specific_demethylase_JMJ25_(LOC100839939),_mRNA	sp|Q9SSE9|JMJ25_ARATH_Lysine-specific_demethylase_JMJ25_OS=Arabidopsis_thaliana_GN=JMJ25_PE=1_SV=1
PH01000012G0070	overlapGene	PH01000012:32844-32984	PH01000012:32761-32842	PH01000012:32985-33264	+	ExonS	PH01000012:32281-32760	PH01000012:32844-32984	PH01000012:33266-33416	1930	XLOC_001156	NA	PH01000012	+	32843	32984	32280	32760	33265	33416	1930	6,9,5	13,25,16	0,8,3	23,31,17	248	124	0.0479883	1	0.188,0.153,0.135	0.0,0.114,0.081	0.094	rna-binding_expressed	gi|357146856|ref|XP_003574136.1|_PREDICTED:_E3_ubiquitin-protein_ligase_RNF8_[Brachypodium_distachyon]_x0001_gi|944061720|gb|KQJ97310.1|_hypothetical_protein_BRADI_3g30040_[Brachypodium_distachyon]	NA	NA
PH01000560G0020	overlapGene	PH01000560:11814-12247	PH01000560:10409-11812	PH01000560:12248-12387	+	ExonS	PH01000560:9932-10408	PH01000560:11814-12247	PH01000560:12389-12560	1943	XLOC_017671	NA	PH01000560	+	11813	12247	9931	10408	12388	12560	1943	8,12,4	8,30,10	14,11,14	10,14,9	248	124	0.0465515	1	0.333,0.167,0.167	0.412,0.282,0.438	-0.155	family_expressed	gi|357140590|ref|XP_003571848.1|_PREDICTED:_uncharacterized_protein_LOC100838913_[Brachypodium_distachyon]_x0001_gi|944061386|gb|KQJ96976.1|_hypothetical_protein_BRADI_3g28060_[Brachypodium_distachyon]	gi|960481518|ref|XM_003571800.3|_PREDICTED:_Brachypodium_distachyon_uncharacterized_LOC100838913_(LOC100838913),_mRNA	NA
PH01000020G1380	overlapGene	PH01000020:947229-947314	PH01000020:946851-947227	PH01000020:947315-947754	+	ExonS	PH01000020:946635-946850	PH01000020:947229-947314	PH01000020:947756-947804	2056	XLOC_001786	NA	PH01000020	+	947228	947314	946634	946850	947755	947804	2056	25,40,36	1,2,0	22,3,19	1,2,4	210	124	0.0417121	1	0.937,0.922,1.0	0.929,0.47,0.737	0.241	glucose-6-phosphate_dehydrogenase	NA	gi|960493016|ref|XM_010241739.2|_PREDICTED:_Brachypodium_distachyon_glucose-6-phosphate_1-dehydrogenase,_cytoplasmic_isoform_(LOC100827539),_transcript_variant_X2,_mRNA	NA
PH01002748G0220	Transcript_up_stream_915bp	PH01002748:196006-196087	PH01002748:195880-196004	PH01002748:196088-197320	+	ExonS	PH01002748:195786-195879	PH01002748:196006-196087	PH01002748:197322-197424	2071	XLOC_038051	NA	PH01002748	+	196005	196087	195785	195879	197321	197424	2071	5,17,12	27,36,37	20,23,20	33,29,42	206	124	0.0438406	1	0.1,0.221,0.163	0.267,0.323,0.223	-0.11	40s_ribosomal_protein_s15	gi|922426884|ref|XP_013619486.1|_PREDICTED:_40S_ribosomal_protein_S15-4-like_[Brassica_oleracea_var._oleracea]	gi|242386045|emb|FP093896.1|_Phyllostachys_edulis_cDNA_clone:_bbasst002d23,_full_insert_sequence	sp|P31674|RS15_ORYSJ_40S_ribosomal_protein_S15_OS=Oryza_sativa_subsp._japonica_GN=RPS15_PE=2_SV=2
PH01004440G0090	Transcript_down_stream_73bp	PH01004440:55361-55555	PH01004440:55556-55702	PH01004440:55262-55360	-	ExonS	PH01004440:55703-55745	PH01004440:55361-55555	PH01004440:54667-55261	217	XLOC_043404	NA	PH01004440	-	55360	55555	54666	55261	55702	55745	217	0,3,3	1,1,0	2,1,4	0,0,0	248	124	0.0295951	1	0.0,0.6,1.0	1.0,1.0,1.0	-0.467	helix-loop-helix_dna-binding_domain_containing_protein	gi|326508696|dbj|BAJ95870.1|_predicted_protein_[Hordeum_vulgare_subsp._vulgare]	gi|960454180|ref|XM_010231211.2|_PREDICTED:_Brachypodium_distachyon_transcription_factor_bHLH25-like_(LOC100835778),_mRNA	NA
PH01000814G0640	overlapGene	PH01000814:348711-350958	PH01000814:347900-348709	PH01000814:350959-351410	+	ExonS	PH01000814:347775-347899	PH01000814:348711-350958	PH01000814:351412-351541	2170	XLOC_021866	NA	PH01000814	+	348710	350958	347774	347899	351411	351541	2170	73,95,116	16,11,12	89,61,81	4,9,1	248	124	0.041306	1	0.695,0.812,0.829	0.918,0.772,0.976	-0.11	---NA---	NA	NA	NA
PH01000120G1030	overlapGene	PH01000120:648704-649238	PH01000120:646860-648702	PH01000120:649239-650194	+	ExonS	PH01000120:646751-646859	PH01000120:648704-649238	PH01000120:650196-650293	2174	XLOC_006752	NA	PH01000120	+	648703	649238	646750	646859	650195	650293	2174	536825764	2,5,12	571544398	9,10,8	248	124	0.0268227	1	0.993,0.988,0.97	0.969,0.965,0.961	0.019	subtilisin-like_proteinase	gi|514708506|ref|XP_004951553.1|_PREDICTED:_subtilisin-like_protease_SBT5.3_isoform_X1_[Setaria_italica]_x0001_gi|944264013|gb|KQL28253.1|_hypothetical_protein_SETIT_016344mg_[Setaria_italica]	gi|573921670|ref|XM_006648362.1|_PREDICTED:_Oryza_brachyantha_subtilisin-like_protease-like_(LOC102719743),_mRNA	NA
PH01000120G1020	overlapGene	PH01000120:646751-646859	PH01000120:645645-646749	PH01000120:646860-650194	+	ExonS	PH01000120:645480-645644	PH01000120:646751-646859	PH01000120:650196-650293	2175	XLOC_006752	NA	PH01000120	+	646750	646859	645479	645644	650195	650293	2175	245378300	0,5,1	261227185	4,5,4	233	124	0.0343469	1	1.0,0.976,0.994	0.972,0.96,0.961	0.026	subtilisin-like_proteinase	gi|326489282|dbj|BAK01624.1|_predicted_protein_[Hordeum_vulgare_subsp._vulgare]	NA	NA
PH01003529G0160	overlapGene	PH01003529:90104-90321	PH01003529:88458-90102	PH01003529:90322-91921	+	ExonS	PH01003529:88137-88457	PH01003529:90104-90321	PH01003529:91923-92494	232	XLOC_041124	NA	PH01003529	+	90103	90321	88136	88457	91922	92494	232	65,99,99	4,0,0	54,41,32	2,2,3	248	124	0.0405607	1	0.89,1.0,1.0	0.931,0.911,0.842	0.069	pot_family_expressed	NA	NA	NA
PH01000024G2570	overlapGene	PH01000024:1783052-1783189	PH01000024:1782957-1783050	PH01000024:1783190-1783288	+	ExonS	PH01000024:1782819-1782956	PH01000024:1783052-1783189	PH01000024:1783290-1783433	2420	XLOC_002081	NA	PH01000024	+	1783051	1783189	1782818	1782956	1783289	1783433	2420	119146189	6,8,4	181152207	6,1,2	248	124	0.0488227	1	0.908,0.901,0.959	0.938,0.987,0.981	-0.046	gamma-tocopherol_methyltransferase	NA	NA	NA
PH01003851G0060	overlapGene	PH01003851:47989-48116	PH01003851:48117-49000	PH01003851:47838-47988	-	ExonS	PH01003851:49001-49102	PH01003851:47989-48116	PH01003851:46899-47837	2503	XLOC_042048	NA	PH01003851	-	47988	48116	46898	47837	49000	49102	2503	28,23,29	24,34,34	32,21,26	18,13,20	248	124	0.0268553	1	0.368,0.253,0.299	0.471,0.447,0.394	-0.131	mitogen_activated_protein_kinase	gi|573947484|ref|XP_006656067.1|_PREDICTED:_mitogen-activated_protein_kinase_11-like_isoform_X1_[Oryza_brachyantha]	gi|960455222|ref|XM_010229377.2|_PREDICTED:_Brachypodium_distachyon_mitogen-activated_protein_kinase_11_(LOC100824650),_mRNA	sp|Q5VN19|MPK11_ORYSJ_Mitogen-activated_protein_kinase_11_OS=Oryza_sativa_subsp._japonica_GN=MPK11_PE=2_SV=2
PH01002550G0250	overlapGene	PH01002550:146306-146534	PH01002550:146535-147359	PH01002550:146188-146305	-	ExonS	PH01002550:147360-147954	PH01002550:146306-146534	PH01002550:145801-146187	2532	XLOC_037004	NA	PH01002550	-	146305	146534	145800	146187	147359	147954	2532	2,3,5	4,8,17	5,5,6	4,4,7	248	124	0.0370261	1	0.2,0.158,0.128	0.385,0.385,0.3	-0.195	ubiquitin_ligase_sinat5	gi|357128913|ref|XP_003566114.1|_PREDICTED:_E3_ubiquitin-protein_ligase_SINAT5-like_[Brachypodium_distachyon]_x0001_gi|944067981|gb|KQK03465.1|_hypothetical_protein_BRADI_2g08020_[Brachypodium_distachyon]	gi|960468696|ref|XM_003566066.3|_PREDICTED:_Brachypodium_distachyon_E3_ubiquitin-protein_ligase_SINAT5-like_(LOC100833057),_mRNA	NA
PH01000678G0460	overlapGene	PH01000678:324996-325097	PH01000678:325098-325787	PH01000678:322450-324995	-	ExonS	PH01000678:325788-326508	PH01000678:324996-325097	PH01000678:322174-322449	2653	XLOC_019761	NA	PH01000678	-	324995	325097	322173	322449	325787	326508	2653	55,80,80	0,0,0	66,63,57	4,0,3	226	124	0.0437629	1	1.0,1.0,1.0	0.901,1.0,0.912	0.062	hypothetical_protein_OsI_18931	gi|218196305|gb|EEC78732.1|_hypothetical_protein_OsI_18931_[Oryza_sativa_Indica_Group]	gi|115462696|ref|NM_001061483.1|_Oryza_sativa_Japonica_Group_Os05g0220900_(Os05g0220900)_mRNA,_complete_cds	NA
PH01001475G0440	overlapGene	PH01001475:285933-286029	PH01001475:284377-285931	PH01001475:286030-286530	+	ExonS	PH01001475:284066-284376	PH01001475:285933-286029	PH01001475:286532-286644	2705	XLOC_029451	NA	PH01001475	+	285932	286029	284065	284376	286531	286644	2705	6,10,7	14,25,20	13,6,13	10,13,14	221	124	0.0485786	1	0.194,0.183,0.164	0.422,0.206,0.343	-0.143	crystal_structure_of_lsd1	gi|389608039|dbj|BAM17621.1|_putative_Crystal_Structure_Of_Lsd1_[Oryza_sativa_Japonica_Group]_x0001_gi|389608052|dbj|BAM17633.1|_putative_Crystal_Structure_Of_Lsd1_[Oryza_sativa_Indica_Group]	gi|115460645|ref|NM_001060458.1|_Oryza_sativa_Japonica_Group_Os04g0623300_(Os04g0623300)_mRNA,_complete_cds	NA
PH01000290G0450	Transcript_down_stream_640bp	PH01000290:326694-326795	PH01000290:326796-326892	PH01000290:325769-326693	-	ExonS	PH01000290:326893-326933	PH01000290:326694-326795	PH01000290:325629-325768	3492	XLOC_011656	NA	PH01000290	-	326693	326795	325628	325768	326892	326933	3492	11,10,4	17,24,16	11,11,18	8,16,18	226	124	0.0373578	1	0.262,0.186,0.121	0.43,0.274,0.354	-0.163	rna_recognition_motif_containing_protein	NA	NA	NA
PH01000408G0040	overlapGene	PH01000408:26746-26911	PH01000408:26912-30554	PH01000408:25718-26745	-	ExonS	PH01000408:30555-30747	PH01000408:26746-26911	PH01000408:25660-25717	3493	XLOC_014614	NA	PH01000408	-	26745	26911	25659	25717	30554	30747	3493	6,26,4	6,7,17	22,18,17	7,4,5	248	124	0.04239	1	0.333,0.65,0.105	0.611,0.692,0.63	-0.282	somatic_embryogenesis_related_expressed	gi|242036571|ref|XP_002465680.1|_hypothetical_protein_SORBIDRAFT_01g043650_[Sorghum_bicolor]_x0001_gi|241919534|gb|EER92678.1|_hypothetical_protein_SORBIDRAFT_01g043650_[Sorghum_bicolor]	gi|960450486|ref|XM_003561883.3|_PREDICTED:_Brachypodium_distachyon_filaggrin-like_(LOC100833545),_transcript_variant_X3,_mRNA	NA
PH01000514G0160	overlapGene	PH01000514:87141-87196	PH01000514:87197-87697	PH01000514:84950-87140	-	ExonS	PH01000514:87698-87767	PH01000514:87141-87196	PH01000514:84899-84949	3576	XLOC_016775	NA	PH01000514	-	87140	87196	84898	84949	87697	87767	3576	4,1,1	4,0,1	3,6,3	0,0,3	180	124	0.0485081	1	0.408,1.0,0.408	1.0,1.0,0.408	-0.197	nuclear_protein_zap-like	gi|357140212|ref|XP_003571664.1|_PREDICTED:_uncharacterized_protein_LOC100838487_isoform_X1_[Brachypodium_distachyon]_x0001_gi|944058431|gb|KQJ94021.1|_hypothetical_protein_BRADI_3g08040_[Brachypodium_distachyon]	gi|151420553|dbj|AK251905.1|_Hordeum_vulgare_subsp._vulgare_cDNA_clone:_FLbaf136k08,_mRNA_sequence	sp|Q9R0I7|YLPM1_MOUSE_YLP_motif-containing_protein_1_OS=Mus_musculus_GN=Ylpm1_PE=2_SV=2
PH01002604G0160	overlapGene	PH01002604:84239-84276	PH01002604:84156-84237	PH01002604:84277-84412	+	ExonS	PH01002604:84074-84155	PH01002604:84239-84276	PH01002604:84414-84479	3593	XLOC_037263	NA	PH01002604	+	84238	84276	84073	84155	84413	84479	3593	0,2,1	1,1,0	4,1,2	0,1,0	162	124	0.0405627	1	0.0,0.605,1.0	1.0,0.434,1.0	-0.276	kinesin_heavy_chain	gi|115459666|ref|NP_001053433.1|_Os04g0538800_[Oryza_sativa_Japonica_Group]_x0001_gi|38344976|emb|CAE02777.2|_OSJNBa0011L07.1_[Oryza_sativa_Japonica_Group]_x0001_gi|113565004|dbj|BAF15347.1|_Os04g0538800_[Oryza_sativa_Japonica_Group]_x0001_gi|215717106|dbj|BAG95469.1|_unnamed_protein_product_[Oryza_sativa_Japonica_Group]_x0001_gi|222629286|gb|EEE61418.1|_hypothetical_protein_OsJ_15615_[Oryza_sati…	NA	NA
PH01006306G0030	overlapGene	PH01006306:27684-27870	PH01006306:24544-27682	PH01006306:27871-27958	+	ExonS	PH01006306:24424-24543	PH01006306:27684-27870	PH01006306:27960-28081	377	XLOC_045777	NA	PH01006306	+	27683	27870	24423	24543	27959	28081	377	25,41,28	2,3,0	49,56,51	0,0,0	248	124	0.0473526	1	0.862,0.872,1.0	1.0,1.0,1.0	-0.089	retrotransposon_unclassified	gi|835928668|ref|XP_012699242.1|_PREDICTED:_187-kDa_microtubule-associated_protein_AIR9_[Setaria_italica]_x0001_gi|944258171|gb|KQL22428.1|_hypothetical_protein_SETIT_028662mg_[Setaria_italica]	gi|960456249|ref|XM_010230129.2|_PREDICTED:_Brachypodium_distachyon_187-kDa_microtubule-associated_protein_AIR9_(LOC100833652),_mRNA	sp|F4IIU4|AIR9_ARATH_187-kDa_microtubule-associated_protein_AIR9_OS=Arabidopsis_thaliana_GN=AIR9_PE=1_SV=1
PH01000270G0400	overlapGene	PH01000270:298211-298256	PH01000270:298072-298209	PH01000270:298257-302019	+	ExonS	PH01000270:297862-298071	PH01000270:298211-298256	PH01000270:302021-302083	3943	XLOC_011068	NA	PH01000270	+	298210	298256	297861	298071	302020	302083	3943	1,1,2	8,7,3	5,4,2	3,4,2	170	124	0.0457747	1	0.084,0.094,0.327	0.549,0.422,0.422	-0.296	polypyrimidine_tract-binding_expressed	gi|937897218|dbj|BAS73198.1|_Os01g0619000_[Oryza_sativa_Japonica_Group]	gi|32990078|dbj|AK104869.1|_Oryza_sativa_Japonica_Group_cDNA_clone:001-044-B01,_full_insert_sequence	NA
PH01000303G0540	overlapGene	PH01000303:359302-359387	PH01000303:359050-359300	PH01000303:359388-359691	+	ExonS	PH01000303:359000-359049	PH01000303:359302-359387	PH01000303:359693-359745	4237	XLOC_012030	NA	PH01000303	+	359301	359387	358999	359049	359692	359745	4237	28,46,54	0,0,0	46,34,18	1,4,2	210	124	0.037529	1	1.0,1.0,1.0	0.964,0.834,0.842	0.12	chain_crystal_structure_of_phosphopantothenoylcysteine_synthetase	gi|242078349|ref|XP_002443943.1|_hypothetical_protein_SORBIDRAFT_07g004820_[Sorghum_bicolor]_x0001_gi|241940293|gb|EES13438.1|_hypothetical_protein_SORBIDRAFT_07g004820_[Sorghum_bicolor]	gi|115475038|ref|NM_001067651.1|_Oryza_sativa_Japonica_Group_Os08g0176100_(Os08g0176100)_mRNA,_complete_cds	NA
PH01001782G0180	overlapGene	PH01001782:113624-113774	PH01001782:113255-113622	PH01001782:113775-113962	+	ExonS	PH01001782:112997-113254	PH01001782:113624-113774	PH01001782:113964-114071	46	XLOC_032138	NA	PH01001782	+	113623	113774	112996	113254	113963	114071	46	64,105,90	2,1,2	150165183	7,15,9	248	124	0.041373	1	0.941,0.981,0.957	0.915,0.846,0.91	0.069	gamma-glutamylcysteine_synthetase	gi|222630071|gb|EEE62203.1|_hypothetical_protein_OsJ_16990_[Oryza_sativa_Japonica_Group]	gi|960466260|ref|XM_003569010.3|_PREDICTED:_Brachypodium_distachyon_glutamate--cysteine_ligase_B,_chloroplastic_(LOC100837682),_mRNA	sp|Q8GU95|GSH1A_ORYSI_Glutamate--cysteine_ligase_A,_chloroplastic_OS=Oryza_sativa_subsp._indica_GN=GSH1-1_PE=2_SV=2
PH01000623G0440	overlapGene	PH01000623:288828-288926	PH01000623:287706-288826	PH01000623:288927-289044	+	ExonS	PH01000623:287431-287705	PH01000623:288828-288926	PH01000623:289046-289102	4712	XLOC_018890	NA	PH01000623	+	288827	288926	287430	287705	289045	289102	4712	140213167	0,3,0	126143121	6,2,1	223	124	0.0487088	1	1.0,0.975,1.0	0.921,0.975,0.985	0.031	auxin_response_factor_partial	gi|721662826|ref|XP_003574778.2|_PREDICTED:_auxin_response_factor_21-like_[Brachypodium_distachyon]_x0001_gi|944063407|gb|KQJ98997.1|_hypothetical_protein_BRADI_3g40437_[Brachypodium_distachyon]	gi|115477343|ref|NM_001068803.1|_Oryza_sativa_Japonica_Group_Os08g0520500_(Os08g0520500)_mRNA,_partial_cds_x0001_gi|19352046|dbj|AB071297.1|_Oryza_sativa_OsARF7b_mRNA_for_auxin_response_factor_7b,_partial_cds	sp|Q6YZW0|ARFU_ORYSJ_Auxin_response_factor_21_OS=Oryza_sativa_subsp._japonica_GN=ARF21_PE=2_SV=2
PH01000004G2200	Transcript_up_stream_390bp	PH01000004:1427982-1428119	PH01000004:1427651-1427980	PH01000004:1428120-1433476	+	ExonS	PH01000004:1426170-1427650	PH01000004:1427982-1428119	PH01000004:1433478-1433986	4782	XLOC_000537	NA	PH01000004	+	1427981	1428119	1426169	1427650	1433477	1433986	4782	2,2,10	4,2,6	0,1,0	4,5,4	248	124	0.0399372	1	0.2,0.333,0.455	0.0,0.091,0.0	0.299	Os01g0859600	gi|835968848|ref|XP_012701178.1|_PREDICTED:_F-box/LRR-repeat_protein_At1g67190_[Setaria_italica]_x0001_gi|944243520|gb|KQL07828.1|_hypothetical_protein_SETIT_001612mg_[Setaria_italica]	gi|960462966|ref|XM_014898014.1|_PREDICTED:_Brachypodium_distachyon_F-box/LRR-repeat_protein_At1g67190_(LOC100840506),_transcript_variant_X2,_mRNA	sp|Q9ZW88|FBL34_ARATH_F-box/LRR-repeat_protein_At1g67190_OS=Arabidopsis_thaliana_GN=At1g67190_PE=2_SV=1
PH01000258G0900	Transcript_down_stream_853bp	PH01000258:605569-605708	PH01000258:605709-605815	PH01000258:605494-605568	-	ExonS	PH01000258:605816-605902	PH01000258:605569-605708	PH01000258:605144-605493	4946	XLOC_010732	NA	PH01000258	-	605568	605708	605143	605493	605815	605902	4946	5,9,1	0,0,1	3,1,7	0,1,2	248	124	0.0360826	1	1.0,1.0,0.333	1.0,0.333,0.636	0.121	unknown_protein	gi|514743748|ref|XP_004960462.1|_PREDICTED:_putative_membrane-bound_O-acyltransferase_C24H6.01c_[Setaria_italica]_x0001_gi|944249046|gb|KQL13309.1|_hypothetical_protein_SETIT_021756mg_[Setaria_italica]	gi|960472559|ref|XM_003566530.3|_PREDICTED:_Brachypodium_distachyon_glycerol_uptake_protein_1_(LOC100843862),_mRNA	NA
PH01001343G0080	overlapGene	PH01001343:46806-46938	PH01001343:46939-47094	PH01001343:45921-46805	-	ExonS	PH01001343:47095-47509	PH01001343:46806-46938	PH01001343:45782-45920	4962	XLOC_028296	NA	PH01001343	-	46805	46938	45781	45920	47094	47509	4962	64,110,84	0,0,6	115,135,76	0,0,0	248	124	0.0424199	1	1.0,1.0,0.875	1.0,1.0,1.0	-0.042	rrm-containing_protein_seb-4	gi|573914888|ref|XP_006645107.1|_PREDICTED:_RNA-binding_protein_24-B-like_isoform_X1_[Oryza_brachyantha]	gi|242385022|emb|FP098422.1|_Phyllostachys_edulis_cDNA_clone:_bphyem204a21,_full_insert_sequence	sp|Q9M1S3|ARP1_ARATH_Probable_RNA-binding_protein_ARP1_OS=Arabidopsis_thaliana_GN=ARP1_PE=2_SV=1
PH01002999G0010	Transcript_down_stream_168bp	PH01002999:3454-5074	PH01002999:5075-6355	PH01002999:3377-3453	-	ExonS	PH01002999:6356-6893	PH01002999:3454-5074	PH01002999:3094-3376	4964	XLOC_039138	NA	PH01002999	-	3453	5074	3093	3376	6355	6893	4964	6,26,30	7,12,9	37,29,36	5,8,7	248	124	0.0451605	1	0.3,0.52,0.625	0.787,0.644,0.72	-0.235	Os06g0332900	NA	NA	NA
PH01000162G0340	overlapGene	PH01000162:265596-265805	PH01000162:264746-265594	PH01000162:265806-265893	+	ExonS	PH01000162:264566-264745	PH01000162:265596-265805	PH01000162:265895-266814	5026	XLOC_008096	NA	PH01000162	+	265595	265805	264565	264745	265894	266814	5026	9,10,22	58,79,91	16,12,15	47,56,36	248	124	0.0301305	1	0.072,0.06,0.108	0.145,0.097,0.172	-0.058	mei2-like_rna_binding_protein	gi|573919282|ref|XP_006647256.1|_PREDICTED:_protein_MEI2-like_4-like_[Oryza_brachyantha]	NA	NA
PH01000006G1670	overlapGene	PH01000006:1104162-1104267	PH01000006:1104268-1104988	PH01000006:1102808-1104161	-	ExonS	PH01000006:1104989-1105168	PH01000006:1104162-1104267	PH01000006:1102061-1102807	5053	XLOC_000788	NA	PH01000006	-	1104161	1104267	1102060	1102807	1104988	1105168	5053	9,10,5	12,19,13	3,3,1	16,12,14	230	124	0.0307214	1	0.288,0.221,0.172	0.092,0.119,0.037	0.144	f-box_domain_containing_expressed	gi|475596998|gb|EMT23509.1|_hypothetical_protein_F775_07793_[Aegilops_tauschii]	gi|960489152|ref|XM_003575977.3|_PREDICTED:_Brachypodium_distachyon_F-box_protein_At3g12350_(LOC100828016),_mRNA	sp|Q84WW1|FB140_ARATH_F-box_protein_At3g12350_OS=Arabidopsis_thaliana_GN=At3g12350_PE=2_SV=1
PH01002122G0030	overlapGene	PH01002122:22715-23513	PH01002122:23514-23958	PH01002122:21757-22714	-	ExonS	PH01002122:23959-24214	PH01002122:22715-23513	PH01002122:21412-21756	5273	XLOC_034597	NA	PH01002122	-	22714	23513	21411	21756	23958	24214	5273	108158223	3,2,0	143,111,95	2,3,7	248	124	0.0312019	1	0.947,0.975,1.0	0.973,0.949,0.872	0.043	unknown_protein	gi|32526672|dbj|BAC79195.1|_unknown_protein_[Oryza_sativa_Japonica_Group]	gi|242386948|emb|FP094201.1|_Phyllostachys_edulis_cDNA_clone:_bphylf040f20,_full_insert_sequence	NA
PH01000815G0640	Transcript_down_stream_900bp	PH01000815:480482-480589	PH01000815:471654-480480	PH01000815:480590-481471	+	ExonS	PH01000815:471294-471653	PH01000815:480482-480589	PH01000815:481473-482292	5328	XLOC_021889	NA	PH01000815	+	480481	480589	471293	471653	481472	482292	5328	11,17,28	1,0,4	19,30,23	11,5,9	232	124	0.0360755	1	0.855,1.0,0.789	0.48,0.762,0.577	0.275	btb_poz_domain_containing_protein	gi|326527439|dbj|BAK07994.1|_predicted_protein_[Hordeum_vulgare_subsp._vulgare]	NA	NA
PH01000174G1280	overlapGene	PH01000174:845131-845342	PH01000174:845343-845837	PH01000174:844582-845130	-	ExonS	PH01000174:845838-845939	PH01000174:845131-845342	PH01000174:844531-844581	5434	XLOC_008561	NA	PH01000174	-	845130	845342	844530	844581	845837	845939	5434	56,73,77	0,2,5	26,23,26	2,1,5	248	124	0.0353042	1	1.0,0.948,0.885	0.867,0.92,0.722	0.108	zinc_finger_poz_domain_protein	gi|836025896|ref|XP_004981479.2|_PREDICTED:_probable_zinc_metalloprotease_EGY1,_chloroplastic_[Setaria_italica]	NA	NA
PH01001066G0390	overlapGene	PH01001066:313282-313373	PH01001066:313374-313928	PH01001066:313145-313281	-	ExonS	PH01001066:313929-314082	PH01001066:313282-313373	PH01001066:312988-313144	5516	XLOC_025215	NA	PH01001066	-	313281	313373	312987	313144	313928	314082	5516	15,24,44	4,18,17	12,18,21	18,21,15	216	124	0.0269377	1	0.683,0.434,0.598	0.277,0.33,0.446	0.221	protein_kinase	gi|474204596|gb|EMS58630.1|_Serine/threonine-protein_kinase_AFC2_[Triticum_urartu]	NA	NA
PH01005258G0020	overlapGene	PH01005258:20589-20715	PH01005258:20716-21026	PH01005258:20499-20588	-	ExonS	PH01005258:21027-21106	PH01005258:20589-20715	PH01005258:20448-20498	5557	XLOC_044746	NA	PH01005258	-	20588	20715	20447	20498	21026	21106	5557	0,0,0	20,24,17	5,0,4	25,13,20	248	124	0.0300807	1	0.0,0.0,0.0	0.091,0.0,0.091	-0.061	atp-dependent_clp_protease_atp-binding_subunit_1	gi|215769357|dbj|BAH01586.1|_unnamed_protein_product_[Oryza_sativa_Japonica_Group]_x0001_gi|218190998|gb|EEC73425.1|_hypothetical_protein_OsI_07697_[Oryza_sativa_Indica_Group]	gi|573919562|ref|XM_006647331.1|_PREDICTED:_Oryza_brachyantha_ATP-dependent_Clp_protease_ATP-binding_subunit_clpX-like,_mitochondrial-like_(LOC102722273),_mRNA	sp|Q66GN9|CLPX3_ARATH_CLP_protease_regulatory_subunit_CLPX3,_mitochondrial_OS=Arabidopsis_thaliana_GN=CLPX3_PE=2_SV=1
PH01001698G0420	overlapGene	PH01001698:292826-292911	PH01001698:292179-292824	PH01001698:292912-294160	+	ExonS	PH01001698:292029-292178	PH01001698:292826-292911	PH01001698:294162-294344	686	XLOC_031546	NA	PH01001698	+	292825	292911	292028	292178	294161	294344	686	1,4,3	14,13,21	6,6,11	14,14,17	210	124	0.0283407	1	0.04,0.154,0.078	0.202,0.202,0.276	-0.136	insulin_degrading_enzyme	gi|357112332|ref|XP_003557963.1|_PREDICTED:_nardilysin_[Brachypodium_distachyon]_x0001_gi|944086444|gb|KQK21796.1|_hypothetical_protein_BRADI_1g63160_[Brachypodium_distachyon]	gi|960456494|ref|XM_003557915.3|_PREDICTED:_Brachypodium_distachyon_nardilysin_(LOC100824526),_mRNA	sp|Q24K02|IDE_BOVIN_Insulin-degrading_enzyme_OS=Bos_taurus_GN=IDE_PE=2_SV=1
PH01001698G0420	overlapGene	PH01001698:292826-292922	PH01001698:292179-292824	PH01001698:292923-294160	+	ExonS	PH01001698:292029-292178	PH01001698:292826-292922	PH01001698:294162-294344	687	XLOC_031546	NA	PH01001698	+	292825	292922	292028	292178	294161	294344	687	3,5,3	14,13,21	7,6,13	14,14,17	221	124	0.0493548	1	0.107,0.177,0.074	0.219,0.194,0.3	-0.118	insulin_degrading_enzyme	gi|357112332|ref|XP_003557963.1|_PREDICTED:_nardilysin_[Brachypodium_distachyon]_x0001_gi|944086444|gb|KQK21796.1|_hypothetical_protein_BRADI_1g63160_[Brachypodium_distachyon]	gi|960456494|ref|XM_003557915.3|_PREDICTED:_Brachypodium_distachyon_nardilysin_(LOC100824526),_mRNA	sp|Q24K02|IDE_BOVIN_Insulin-degrading_enzyme_OS=Bos_taurus_GN=IDE_PE=2_SV=1

## Sheet: GA4h.AltA.filter
Locus	Overlap_with_annotation_Gene	ASregion	ShortIntron	LongIntron	strand	Type	UpStreamExon	DownStreamLongExon	DownStreamShortExon	ID	GeneID	geneSymbol	chr	strand	longExonStart_0base	longExonEnd	shortES	shortEE	flankingES	flankingEE	ID	IC_SAMPLE_1	SC_SAMPLE_1	IC_SAMPLE_2	SC_SAMPLE_2	IncFormLen	SkipFormLen	PValue	FDR	IncLevel1	IncLevel2	IncLevelDifference	function_description	NR	NT	SwissProt
PH01002103G0390	overlapGene	PH01002103:216729-216735	PH01002103:216736-216919	PH01002103:216729-216919	-	AltA	PH01002103:216920-217003	PH01002103:216595-216735	PH01002103:216595-216728	2256	XLOC_034489	NA	PH01002103	-	216594	216735	216594	216728	216919	217003	2256	86212171391	58,64,0	601659506	0,0,0	131	124	2.68896e-13	2.3117e-09	0.934,0.947,1.0	1.0,1.0,1.0	-0.04	hydroxypyruvate_reductase	gi|573918224|ref|XP_006646754.1|_PREDICTED:_glycerate_dehydrogenase_HPR,_peroxisomal-like_[Oryza_brachyantha]	gi|573918223|ref|XM_006646691.1|_PREDICTED:_Oryza_brachyantha_glycerate_dehydrogenase_HPR,_peroxisomal-like_(LOC102721512),_mRNA	sp|Q9C9W5|HPR1_ARATH_Glycerate_dehydrogenase_HPR,_peroxisomal_OS=Arabidopsis_thaliana_GN=HPR_PE=1_SV=1
PH01003526G0050	overlapGene	PH01003526:54032-54035	PH01003526:54036-54428	PH01003526:54032-54428	-	AltA	PH01003526:54429-54475	PH01003526:53980-54035	PH01003526:53980-54031	1495	XLOC_041116	NA	PH01003526	-	53979	54035	53979	54031	54428	54475	1495	132186135	0,0,0	156149167	32,0,36	128	124	1.05524e-11	3.02398e-08	1.0,1.0,1.0	0.825,1.0,0.818	0.119	ump_cmp_kinase_a	gi|357121870|ref|XP_003562640.1|_PREDICTED:_probable_UMP/CMP_kinase_3_[Brachypodium_distachyon]	gi|242385460|emb|FP098463.1|_Phyllostachys_edulis_cDNA_clone:_bphyem103i12,_full_insert_sequence	sp|Q6K7H2|KCY4_ORYSJ_UMP-CMP_kinase_4_OS=Oryza_sativa_subsp._japonica_GN=Os02g0778400_PE=2_SV=1
PH01003526G0050	overlapGene	PH01003526:54032-54034	PH01003526:54035-54428	PH01003526:54032-54428	-	AltA	PH01003526:54429-54475	PH01003526:53980-54034	PH01003526:53980-54031	1496	XLOC_041116	NA	PH01003526	-	53979	54034	53979	54031	54428	54475	1496	132186135	0,0,0	156149167	32,0,36	127	124	9.75353e-12	3.02398e-08	1.0,1.0,1.0	0.826,1.0,0.819	0.118	ump_cmp_kinase_a	gi|357121870|ref|XP_003562640.1|_PREDICTED:_probable_UMP/CMP_kinase_3_[Brachypodium_distachyon]	gi|242385460|emb|FP098463.1|_Phyllostachys_edulis_cDNA_clone:_bphyem103i12,_full_insert_sequence	sp|Q6K7H2|KCY4_ORYSJ_UMP-CMP_kinase_4_OS=Oryza_sativa_subsp._japonica_GN=Os02g0778400_PE=2_SV=1
PH01002506G0290	overlapGene	PH01002506:201333-201338	PH01002506:199362-201332	PH01002506:199362-201338	+	AltA	PH01002506:199066-199361	PH01002506:201333-201841	PH01002506:201339-201841	9820	XLOC_036774	NA	PH01002506	+	201332	201841	201338	201841	199065	199361	9820	83122146	46,65,72	44,42,31	52,49,42	130	124	1.28903e-06	0.00184697	0.632,0.642,0.659	0.447,0.45,0.413	0.208	nitrate-induced_noi_expressed	gi|835988769|ref|XP_012702150.1|_PREDICTED:_RPM1-interacting_protein_4_isoform_X1_[Setaria_italica]_x0001_gi|944238267|gb|KQL02605.1|_hypothetical_protein_SETIT_014387mg_[Setaria_italica]	gi|835988768|ref|XM_012846696.1|_PREDICTED:_Setaria_italica_RPM1-interacting_protein_4_(LOC101784904),_transcript_variant_X1,_mRNA	sp|Q8GYN5|RIN4_ARATH_RPM1-interacting_protein_4_OS=Arabidopsis_thaliana_GN=RIN4_PE=1_SV=1
PH01000397G0970	overlapGene	PH01000397:664617-664625	PH01000397:664626-664728	PH01000397:664617-664728	-	AltA	PH01000397:664729-664875	PH01000397:664555-664625	PH01000397:664555-664616	7401	XLOC_014428	NA	PH01000397	-	664554	664625	664554	664616	664728	664875	7401	0,0,1	3,5,1	0,0,2	2,6,2	133	124	9.10029e-06	0.0111765	0.0,0.0,0.482	0.0,0.0,0.482	0	transcriptional_expressed	NA	gi|573959726|ref|XM_006661987.1|_PREDICTED:_Oryza_brachyantha_CCR4-NOT_transcription_complex_subunit_1-like_(LOC102707524),_mRNA	NA
PH01001080G0030	overlapGene	PH01001080:50157-50175	PH01001080:50176-50246	PH01001080:50157-50246	-	AltA	PH01001080:50247-50356	PH01001080:50049-50175	PH01001080:50049-50156	9998	XLOC_025375	NA	PH01001080	-	50048	50175	50048	50156	50246	50356	9998	1,1,0	0,2,2	1,0,0	1,4,2	143	124	2.96827e-05	0.0255182	1.0,0.302,0.0	0.464,0.0,0.0	0.279	type_i_inositol-_-trisphosphate_5-phosphatase_expressed	gi|944237514|gb|KQL01852.1|_hypothetical_protein_SETIT_013938mg_[Setaria_italica]	NA	NA
PH01001119G0330	Transcript_down_stream_331bp	PH01001119:250831-250920	PH01001119:250921-251038	PH01001119:250831-251038	-	AltA	PH01001119:251039-251481	PH01001119:250360-250920	PH01001119:250360-250830	11054	XLOC_025858	NA	PH01001119	-	250359	250920	250359	250830	251038	251481	11054	2,7,1	2,0,0	6,2,5	0,1,0	214	124	3.45829e-05	0.0270281	0.367,1.0,1.0	1.0,0.537,1.0	-0.057	bhlh_transcription_factor_ptf1	gi|226495509|ref|NP_001152044.1|_uncharacterized_protein_LOC100285681_[Zea_mays]_x0001_gi|195652123|gb|ACG45529.1|_BHLH_transcription_factor_[Zea_mays]_x0001_gi|413932798|gb|AFW67349.1|_putative_HLH_DNA-binding_domain_superfamily_protein_[Zea_mays]_x0001_gi|645166021|gb|AIB04749.1|_bHLH_transcription_factor,_partial_[synthetic_construct]	gi|115455924|ref|NM_001058098.1|_Oryza_sativa_Japonica_Group_Os03g0797600_(Os03g0797600)_mRNA,_complete_cds	NA
PH01001869G0350	overlapGene	PH01001869:269890-269894	PH01001869:269790-269889	PH01001869:269790-269894	+	AltA	PH01001869:269685-269789	PH01001869:269890-269982	PH01001869:269895-269982	9195	XLOC_032776	NA	PH01001869	+	269889	269982	269894	269982	269684	269789	9195	2,2,2	2,0,1	0,1,0	1,1,2	129	124	0.000106973	0.0656891	0.49,1.0,0.658	0.0,0.49,0.0	0.553	mitochondrial_carrier_expressed	gi|514815653|ref|XP_004982578.1|_PREDICTED:_mitochondrial_arginine_transporter_BAC1_[Setaria_italica]_x0001_gi|836027550|ref|XP_012698318.1|_PREDICTED:_mitochondrial_arginine_transporter_BAC1_[Setaria_italica]_x0001_gi|944223925|gb|KQK88329.1|_hypothetical_protein_SETIT_036771mg_[Setaria_italica]	gi|955725161|ref|XM_012842864.2|_PREDICTED:_Setaria_italica_mitochondrial_arginine_transporter_BAC1_(LOC101784566),_transcript_variant_X2,_mRNA	sp|Q84UC7|BAC1_ARATH_Mitochondrial_arginine_transporter_BAC1_OS=Arabidopsis_thaliana_GN=BAC1_PE=1_SV=1
PH01004099G0010	overlapGene	PH01004099:10899-10905	PH01004099:10801-10898	PH01004099:10801-10905	+	AltA	PH01004099:10738-10800	PH01004099:10899-11021	PH01004099:10906-11021	7938	XLOC_042700	NA	PH01004099	+	10898	11021	10905	11021	10737	10800	7938	0,1,0	3,1,8	1,0,3	9,7,9	131	124	0.000134285	0.0769635	0.0,0.486,0.0	0.095,0.0,0.24	0.05	map_kinase_kinase_kinase	gi|474396466|gb|EMS65735.1|_Seven_transmembrane_domain-containing_tyrosine-protein_kinase_1_[Triticum_urartu]	gi|960482294|ref|XM_003575279.3|_PREDICTED:_Brachypodium_distachyon_serine/threonine-protein_kinase_STY17-like_(LOC100844395),_transcript_variant_X1,_mRNA	NA
PH01000465G0590	overlapGene	PH01000465:415953-415959	PH01000465:415864-415952	PH01000465:415864-415959	+	AltA	PH01000465:415754-415863	PH01000465:415953-416049	PH01000465:415960-416049	3543	XLOC_015898	NA	PH01000465	+	415952	416049	415959	416049	415753	415863	3543	1,0,0	1,7,5	2,3,0	4,3,4	131	124	0.000196953	0.090101	0.486,0.0,0.0	0.321,0.486,0.0	-0.107	retrotransposon_expressed	gi|115452451|ref|NP_001049826.1|_Os03g0295700_[Oryza_sativa_Japonica_Group]_x0001_gi|108707640|gb|ABF95435.1|_expressed_protein_[Oryza_sativa_Japonica_Group]_x0001_gi|113548297|dbj|BAF11740.1|_Os03g0295700_[Oryza_sativa_Japonica_Group]_x0001_gi|215695477|dbj|BAG90640.1|_unnamed_protein_product_[Oryza_sativa_Japonica_Group]_x0001_gi|937908795|dbj|BAS83715.1|_Os03g0295700_[Oryza_sativa_Japonica_Gro…	gi|960458694|ref|XM_010230433.2|_PREDICTED:_Brachypodium_distachyon_rab3_GTPase-activating_protein_catalytic_subunit_(LOC100825139),_transcript_variant_X2,_mRNA	NA
PH01000206G1340	overlapGene	PH01000206:921285-921294	PH01000206:921295-921466	PH01000206:921285-921466	-	AltA	PH01000206:921467-921620	PH01000206:921145-921294	PH01000206:921145-921284	4837	XLOC_009391	NA	PH01000206	-	921144	921294	921144	921284	921466	921620	4837	1,6,20	1,0,1	9,3,6	0,4,2	134	124	0.00020961	0.090101	0.481,1.0,0.949	1.0,0.41,0.735	0.095	hypothetical_protein_OsJ_18869	NA	NA	NA
PH01000367G0550	overlapGene	PH01000367:397648-397662	PH01000367:397663-397747	PH01000367:397648-397747	-	AltA	PH01000367:397748-397788	PH01000367:397597-397662	PH01000367:397597-397647	9152	XLOC_013691	NA	PH01000367	-	397596	397662	397596	397647	397747	397788	9152	1,0,0	1,3,1	1,0,0	5,7,5	139	124	0.000184169	0.090101	0.471,0.0,0.0	0.151,0.0,0.0	0.107	glycosyltransferase_family-like	gi|357151818|ref|XP_003575914.1|_PREDICTED:_probable_galacturonosyltransferase_6_[Brachypodium_distachyon]_x0001_gi|944052373|gb|KQJ88011.1|_hypothetical_protein_BRADI_4g14910_[Brachypodium_distachyon]_x0001_gi|944052375|gb|KQJ88013.1|_hypothetical_protein_BRADI_4g14910_[Brachypodium_distachyon]	gi|960482936|ref|XM_003575866.3|_PREDICTED:_Brachypodium_distachyon_probable_galacturonosyltransferase_6_(LOC100828117),_mRNA	NA
PH01003126G0140	overlapGene	PH01003126:132465-132472	PH01003126:132473-132634	PH01003126:132465-132634	-	AltA	PH01003126:132635-132680	PH01003126:132340-132472	PH01003126:132340-132464	8142	XLOC_039714	NA	PH01003126	-	132339	132472	132339	132464	132634	132680	8142	6,3,0	36,64,64	6,11,7	33,39,20	132	124	0.000303858	0.118739	0.135,0.042,0.0	0.146,0.209,0.247	-0.142	tyrosine_phosphatase	gi|473948687|gb|EMS50644.1|_3-hydroxyacyl-CoA_dehydratase_PASTICCINO_2A_[Triticum_urartu]	gi|326523956|dbj|AK365786.1|_Hordeum_vulgare_subsp._vulgare_mRNA_for_predicted_protein,_complete_cds,_clone:_NIASHv2037L09	sp|Q5ZEJ0|HACDB_ORYSJ_Very-long-chain_(3R)-3-hydroxyacyl-CoA_dehydratase_PASTICCINO_2B_OS=Oryza_sativa_subsp._japonica_GN=PAS2B_PE=2_SV=1
PH01000123G0470	overlapGene	PH01000123:312551-312553	PH01000123:311616-312550	PH01000123:311616-312553	+	AltA	PH01000123:311541-311615	PH01000123:312551-312787	PH01000123:312554-312787	1845	XLOC_006868	NA	PH01000123	+	312550	312787	312553	312787	311540	311615	1845	0,0,2	1,5,3	0,0,1	4,1,1	127	124	0.000429097	0.147558	0.0,0.0,0.394	0.0,0.0,0.494	-0.033	ured_orysi_ame:_full=urease_accessory_protein_d_short=	gi|357137351|ref|XP_003570264.1|_PREDICTED:_urease_accessory_protein_D_[Brachypodium_distachyon]	gi|960475344|ref|XM_003570216.3|_PREDICTED:_Brachypodium_distachyon_urease_accessory_protein_D_(LOC100844179),_mRNA	sp|E0ZS45|URED_ORYSI_Urease_accessory_protein_D_OS=Oryza_sativa_subsp._indica_GN=URED_PE=2_SV=1
PH01022811G0010	overlapGene	PH01022811:790-793	PH01022811:684-789	PH01022811:684-793	+	AltA	PH01022811:580-683	PH01022811:790-880	PH01022811:794-880	6574	XLOC_047144	NA	PH01022811	+	789	880	793	880	579	683	6574	22,27,17	471743567	19,28,13	277264264	128	124	0.000479247	0.158465	0.043,0.034,0.028	0.062,0.093,0.046	-0.032	glycosyl_hydrolase_family_85-like_protein	gi|357122889|ref|XP_003563146.1|_PREDICTED:_protein_CURVATURE_THYLAKOID_1B,_chloroplastic_isoform_X2_[Brachypodium_distachyon]_x0001_gi|944080994|gb|KQK16346.1|_hypothetical_protein_BRADI_1g28330_[Brachypodium_distachyon]	gi|242383002|emb|FP092243.1|_Phyllostachys_edulis_cDNA_clone:_bphylf034l13,_full_insert_sequence	sp|Q8LCA1|CUT1B_ARATH_Protein_CURVATURE_THYLAKOID_1B,_chloroplastic_OS=Arabidopsis_thaliana_GN=CURT1B_PE=1_SV=2
PH01000007G1520	overlapGene	PH01000007:985162-985164	PH01000007:985165-986697	PH01000007:985162-986697	-	AltA	PH01000007:986698-987208	PH01000007:985079-985164	PH01000007:985079-985161	1444	XLOC_000838	NA	PH01000007	-	985078	985164	985078	985161	986697	987208	1444	0,1,0	5,1,9	2,0,0	4,2,9	127	124	0.000566303	0.163243	0.0,0.494,0.0	0.328,0.0,0.0	0.055	ap2_erebp_transcription_factor	NA	gi|960450038|ref|XM_003558391.3|_PREDICTED:_Brachypodium_distachyon_AP2-like_ethylene-responsive_transcription_factor_ANT_(LOC100841772),_transcript_variant_X3,_mRNA	NA
PH01002321G0210	overlapGene	PH01002321:152332-152339	PH01002321:152340-152421	PH01002321:152332-152421	-	AltA	PH01002321:152422-152484	PH01002321:152191-152339	PH01002321:152191-152331	3720	XLOC_035801	NA	PH01002321	-	152190	152339	152190	152331	152421	152484	3720	9,13,7	31,53,49	26,20,19	41,36,37	132	124	0.00056965	0.163243	0.214,0.187,0.118	0.373,0.343,0.325	-0.174	n-acetyl-gamma-glutamyl-phosphate_chloroplast_expressed	gi|573925524|ref|XP_006650307.1|_PREDICTED:_probable_N-acetyl-gamma-glutamyl-phosphate_reductase,_chloroplastic-like_[Oryza_brachyantha]	gi|573959414|ref|XM_006661836.1|_PREDICTED:_Oryza_brachyantha_probable_N-acetyl-gamma-glutamyl-phosphate_reductase,_chloroplastic-like_(LOC102708927),_mRNA	sp|Q6AV34|ARGC_ORYSJ_Probable_N-acetyl-gamma-glutamyl-phosphate_reductase,_chloroplastic_OS=Oryza_sativa_subsp._japonica_GN=Os03g0617900_PE=1_SV=1
PH01001527G0030	overlapGene	PH01001527:9659-9694	PH01001527:9695-9983	PH01001527:9659-9983	-	AltA	PH01001527:9984-10078	PH01001527:9625-9694	PH01001527:9625-9658	3063	XLOC_029971	NA	PH01001527	-	9624	9694	9624	9658	9983	10078	3063	80,104,84	0,0,0	49,51,49	4,5,0	160	124	0.000795317	0.213667	1.0,1.0,1.0	0.905,0.888,1.0	0.069	coad1_orysj_ame:_full=phosphopantetheine_adenylyltransferase_1_ame:_full=dephospho-_pyrophosphorylase_1_ame:_full=pantetheine-phosphate_adenylyltransferase_1	gi|514725040|ref|XP_004955642.1|_PREDICTED:_phosphopantetheine_adenylyltransferase_1-like_[Setaria_italica]_x0001_gi|944258417|gb|KQL22674.1|_hypothetical_protein_SETIT_031206mg_[Setaria_italica]	gi|960452256|ref|XM_003557439.3|_PREDICTED:_Brachypodium_distachyon_phosphopantetheine_adenylyltransferase_1-like_(LOC100835756),_mRNA	sp|Q6ZLC4|COAD1_ORYSJ_Phosphopantetheine_adenylyltransferase_1_OS=Oryza_sativa_subsp._japonica_GN=Os07g0179400_PE=2_SV=1
PH01001148G0310	overlapGene	PH01001148:169820-170063	PH01001148:170064-170511	PH01001148:169820-170511	-	AltA	PH01001148:170512-171037	PH01001148:169681-170063	PH01001148:169681-169819	7319	XLOC_026168	NA	PH01001148	-	169680	170063	169680	169819	170511	171037	7319	2,14,5	1,0,0	9,1,1	0,1,0	248	124	0.0008224	0.214248	0.5,1.0,1.0	1.0,0.333,1.0	0.056	ring_finger_protein	gi|670409834|ref|XP_008646104.1|_PREDICTED:_E3_ubiquitin-protein_ligase_RNF14-like_isoform_X2_[Zea_mays]	gi|297721518|ref|NM_001186193.1|_Oryza_sativa_Japonica_Group_Os02g0694400_(Os02g0694400)_mRNA,_complete_cds	sp|Q9JI90|RNF14_MOUSE_E3_ubiquitin-protein_ligase_RNF14_OS=Mus_musculus_GN=Rnf14_PE=1_SV=2
PH01000157G0450	Transcript_down_stream_29bp	PH01000157:311479-311513	PH01000157:311514-311625	PH01000157:311479-311625	-	AltA	PH01000157:311626-312049	PH01000157:311398-311513	PH01000157:311398-311478	11125	XLOC_007947	NA	PH01000157	-	311397	311513	311397	311478	311625	312049	11125	37,50,33	60,79,65	55,55,57	52,55,50	159	124	0.00104397	0.257377	0.325,0.33,0.284	0.452,0.438,0.471	-0.141	cks1_orysj_ame:_full=cyclin-dependent_kinases_regulatory_subunit_1	gi|703150679|ref|XP_010109923.1|_Cyclin-dependent_kinases_regulatory_subunit_2_[Morus_notabilis]_x0001_gi|587938132|gb|EXC24899.1|_Cyclin-dependent_kinases_regulatory_subunit_2_[Morus_notabilis]	gi|836022869|ref|XM_004985664.2|_PREDICTED:_Setaria_italica_cyclin-dependent_kinases_regulatory_subunit_1_(LOC101767461),_mRNA	sp|Q9SJJ5|CKS2_ARATH_Cyclin-dependent_kinases_regulatory_subunit_2_OS=Arabidopsis_thaliana_GN=CKS2_PE=3_SV=1
PH01001021G0380	overlapGene	PH01001021:268025-268028	PH01001021:268029-268605	PH01001021:268025-268605	-	AltA	PH01001021:268606-268707	PH01001021:267945-268028	PH01001021:267945-268024	5628	XLOC_024660	NA	PH01001021	-	267944	268028	267944	268024	268605	268707	5628	3,1,3	0,1,0	6,2,1	0,3,1	128	124	0.00104783	0.257377	1.0,0.492,1.0	1.0,0.392,0.492	0.203	vps52_sac2_family_expressed	gi|218193052|gb|EEC75479.1|_hypothetical_protein_OsI_12062_[Oryza_sativa_Indica_Group]	NA	NA
PH01000955G0520	overlapGene	PH01000955:404023-404026	PH01000955:404027-404681	PH01000955:404023-404681	-	AltA	PH01000955:404682-404744	PH01000955:403865-404026	PH01000955:403865-404022	88	XLOC_023851	NA	PH01000955	-	403864	404026	403864	404022	404681	404744	88	1,4,4	1,0,0	4,4,6	0,1,1	128	124	0.00121736	0.290712	0.492,1.0,1.0	1.0,0.795,0.853	-0.052	dihydrofolate_synthetase_folylpolyglutamate_expressed	gi|475603733|gb|EMT25515.1|_Folylpolyglutamate_synthase_[Aegilops_tauschii]	gi|573964193|ref|XM_006664156.1|_PREDICTED:_Oryza_brachyantha_putative_folylpolyglutamate_synthase-like_(LOC102706341),_mRNA	sp|F4JYE9|DHFS_ARATH_Dihydrofolate_synthetase_OS=Arabidopsis_thaliana_GN=DHFS_PE=1_SV=1
PH01000002G1150	overlapGene	PH01000002:808941-809010	PH01000002:808791-808940	PH01000002:808791-809010	+	AltA	PH01000002:808539-808790	PH01000002:808941-809185	PH01000002:809011-809185	1987	XLOC_000303	NA	PH01000002	+	808940	809185	809010	809185	808538	808790	1987	1,0,0	1,10,10	1,2,0	6,7,12	194	124	0.00140459	0.326359	0.39,0.0,0.0	0.096,0.154,0.0	0.047	regulatory_protein	gi|326526799|dbj|BAK00788.1|_predicted_protein_[Hordeum_vulgare_subsp._vulgare]	NA	NA
PH01003477G0090	overlapGene	PH01003477:60517-60521	PH01003477:60314-60516	PH01003477:60314-60521	+	AltA	PH01003477:60120-60313	PH01003477:60517-60989	PH01003477:60522-60989	11839	XLOC_040959	NA	PH01003477	+	60516	60989	60521	60989	60119	60313	11839	5,0,1	0,3,0	1,1,4	1,0,0	129	124	0.00251956	0.51573	1.0,0.0,1.0	0.49,1.0,1.0	-0.163	oligopeptidase_b	gi|944055000|gb|KQJ90638.1|_hypothetical_protein_BRADI_4g32987_[Brachypodium_distachyon]	gi|960483879|ref|XR_001407459.1|_PREDICTED:_Brachypodium_distachyon_protease_2_(LOC100843498),_transcript_variant_X3,_misc_RNA	sp|P24555|PTRB_ECOLI_Protease_2_OS=Escherichia_coli_(strain_K12)_GN=ptrB_PE=1_SV=2
PH01000507G0180	overlapGene	PH01000507:126882-126885	PH01000507:126786-126881	PH01000507:126786-126885	+	AltA	PH01000507:126681-126785	PH01000507:126882-126980	PH01000507:126886-126980	4342	XLOC_016634	NA	PH01000507	+	126881	126980	126885	126980	126680	126785	4342	4,7,5	1,1,0	3,1,6	0,1,0	128	124	0.0024826	0.51573	0.795,0.871,1.0	1.0,0.492,1.0	0.058	isoamylase-type_starch_debranching_partial	gi|222641750|gb|EEE69882.1|_hypothetical_protein_OsJ_29702_[Oryza_sativa_Japonica_Group]	gi|960488491|ref|XR_732604.2|_PREDICTED:_Brachypodium_distachyon_isoamylase_3,_chloroplastic_(LOC100831289),_transcript_variant_X2,_misc_RNA	sp|Q9M0S5|ISOA3_ARATH_Isoamylase_3,_chloroplastic_OS=Arabidopsis_thaliana_GN=ISA3_PE=2_SV=2
PH01001606G0250	overlapGene	PH01001606:127404-127443	PH01001606:127444-127824	PH01001606:127404-127824	-	AltA	PH01001606:127825-127885	PH01001606:127264-127443	PH01001606:127264-127403	9219	XLOC_030733	NA	PH01001606	-	127263	127443	127263	127403	127824	127885	9219	2,1,0	57,91,63	9,7,2	66,53,71	164	124	0.00241875	0.51573	0.026,0.008,0.0	0.093,0.091,0.021	-0.057	protein_kinase_adk1	gi|115437752|ref|NP_001043372.1|_Os01g0570500_[Oryza_sativa_Japonica_Group]_x0001_gi|52077493|dbj|BAD45137.1|_putative_protein_kinase_ADK1_[Oryza_sativa_Japonica_Group]_x0001_gi|113532903|dbj|BAF05286.1|_Os01g0570500_[Oryza_sativa_Japonica_Group]_x0001_gi|215767145|dbj|BAG99373.1|_unnamed_protein_product_[Oryza_sativa_Japonica_Group]_x0001_gi|222618701|gb|EEE54833.1|_hypothetical_protein_OsJ_0228…	gi|115437751|ref|NM_001049907.1|_Oryza_sativa_Japonica_Group_Os01g0570500_(Os01g0570500)_mRNA,_complete_cds	NA
PH01000054G0800	overlapGene	PH01000054:474973-474976	PH01000054:474190-474972	PH01000054:474190-474976	+	AltA	PH01000054:473179-474189	PH01000054:474973-475042	PH01000054:474977-475042	10899	XLOC_003780	NA	PH01000054	+	474972	475042	474976	475042	473178	474189	10899	13,30,31	0,0,0	19,20,12	6,2,3	128	124	0.00279175	0.545469	1.0,1.0,1.0	0.754,0.906,0.795	0.182	auxin-independent_growth_promoter	gi|670388798|ref|XP_008674838.1|_PREDICTED:_uncharacterized_protein_At1g04910-like_isoform_X1_[Zea_mays]_x0001_gi|238009226|gb|ACR35648.1|_unknown_[Zea_mays]_x0001_gi|414879769|tpg|DAA56900.1|_TPA:_hypothetical_protein_ZEAMMB73_118496_[Zea_mays]	NA	NA
PH01000696G0080	overlapGene	PH01000696:64689-64694	PH01000696:64318-64688	PH01000696:64318-64694	+	AltA	PH01000696:64195-64317	PH01000696:64689-64815	PH01000696:64695-64815	768	XLOC_020000	NA	PH01000696	+	64688	64815	64694	64815	64194	64317	768	2,4,2	0,1,1	4,1,2	0,1,0	130	124	0.0027484	0.545469	1.0,0.792,0.656	1.0,0.488,1.0	-0.013	plastid-lipid_associated_protein_partial	gi|259489886|ref|NP_001159347.1|_uncharacterized_protein_LOC100304442_[Zea_mays]_x0001_gi|223943547|gb|ACN25857.1|_unknown_[Zea_mays]	gi|960493012|ref|XM_003579684.3|_PREDICTED:_Brachypodium_distachyon_exocyst_complex_component_SEC5B-like_(LOC100821459),_mRNA	NA
PH01000020G1170	overlapGene	PH01000020:798019-798021	PH01000020:798022-799168	PH01000020:798019-799168	-	AltA	PH01000020:799169-799306	PH01000020:797632-798021	PH01000020:797632-798018	10794	XLOC_001834	NA	PH01000020	-	797631	798021	797631	798018	799168	799306	10794	32,52,56	26,33,38	27,16,18	28,32,30	127	124	0.00291131	0.55619	0.546,0.606,0.59	0.485,0.328,0.369	0.187	Os04g0482900	NA	NA	NA
PH01001431G0380	Transcript_down_stream_335bp	PH01001431:320540-320545	PH01001431:320546-320848	PH01001431:320540-320848	-	AltA	PH01001431:320849-320957	PH01001431:320308-320545	PH01001431:320308-320539	7071	XLOC_029054	NA	PH01001431	-	320307	320545	320307	320539	320848	320957	7071	3,3,8	0,0,2	3,1,2	0,1,0	130	124	0.00301536	0.563544	1.0,1.0,0.792	1.0,0.488,1.0	0.101	nuclear_pore_protein_84_107_containing_expressed	gi|77552243|gb|ABA95040.1|_Nuclear_pore_protein_84/107_containing_protein,_expressed_[Oryza_sativa_Japonica_Group]_x0001_gi|77552244|gb|ABA95041.1|_Nuclear_pore_protein_84/107_containing_protein,_expressed_[Oryza_sativa_Japonica_Group]_x0001_gi|222616309|gb|EEE52441.1|_hypothetical_protein_OsJ_34587_[Oryza_sativa_Japonica_Group]	gi|960488029|ref|XM_003577244.3|_PREDICTED:_Brachypodium_distachyon_nuclear_pore_complex_protein_NUP107_(LOC100840966),_mRNA	NA
PH01002267G0030	overlapGene	PH01002267:24547-24553	PH01002267:24554-24650	PH01002267:24547-24650	-	AltA	PH01002267:24651-24794	PH01002267:24166-24553	PH01002267:24166-24546	9949	XLOC_035514	NA	PH01002267	-	24165	24553	24165	24546	24650	24794	9949	1,1,1	1,2,0	1,3,2	1,0,0	131	124	0.0032447	0.593504	0.486,0.321,1.0	0.486,1.0,1.0	-0.226	-1_protein	gi|514745146|ref|XP_004960809.1|_PREDICTED:_uncharacterized_protein_LOC101752539_[Setaria_italica]	gi|156764531|dbj|AK287916.1|_Oryza_sativa_Japonica_Group_cDNA,_clone:_J065213O19,_full_insert_sequence	NA
PH01001377G0110	overlapGene	PH01001377:71687-71690	PH01001377:71523-71686	PH01001377:71523-71690	+	AltA	PH01001377:71019-71522	PH01001377:71687-71821	PH01001377:71691-71821	6281	XLOC_028592	NA	PH01001377	+	71686	71821	71690	71821	71018	71522	6281	14,30,23	1,1,3	16,20,14	6,7,6	128	124	0.00343299	0.614863	0.931,0.967,0.881	0.721,0.735,0.693	0.21	riboflavin_biosynthesis_protein_ribd	gi|944063874|gb|KQJ99464.1|_hypothetical_protein_BRADI_3g43370_[Brachypodium_distachyon]	NA	NA
PH01002714G0180	Transcript_up_stream_447bp	PH01002714:132333-132340	PH01002714:132234-132332	PH01002714:132234-132340	+	AltA	PH01002714:131775-132233	PH01002714:132333-132518	PH01002714:132341-132518	8481	XLOC_037848	NA	PH01002714	+	132332	132518	132340	132518	131774	132233	8481	0,3,2	1,0,0	2,1,5	0,1,0	132	124	0.00378337	0.663788	0.0,1.0,1.0	1.0,0.484,1.0	-0.161	myosin_subfamily_xi_heavy_chain	gi|50872470|gb|AAT85070.1|_myosin_heavy_chain_class_XI_E3_protein,_putative_[Oryza_sativa_Japonica_Group]	gi|960466055|ref|XM_010235126.2|_PREDICTED:_Brachypodium_distachyon_myosin-17_(LOC100825413),_mRNA	sp|F4K5J1|MYO17_ARATH_Myosin-17_OS=Arabidopsis_thaliana_GN=XI-K_PE=1_SV=2
PH01000654G0100	overlapGene	PH01000654:61149-61151	PH01000654:61152-61226	PH01000654:61149-61226	-	AltA	PH01000654:61227-61394	PH01000654:60865-61151	PH01000654:60865-61148	8059	XLOC_019396	NA	PH01000654	-	60864	61151	60864	61148	61226	61394	8059	2,1,2	39,65,54	5,4,10	46,30,54	127	124	0.00410646	0.692221	0.048,0.015,0.035	0.096,0.115,0.153	-0.089	ubiquitin-fusion_expressed	gi|242040573|ref|XP_002467681.1|_hypothetical_protein_SORBIDRAFT_01g032220_[Sorghum_bicolor]_x0001_gi|241921535|gb|EER94679.1|_hypothetical_protein_SORBIDRAFT_01g032220_[Sorghum_bicolor]	gi|242387580|emb|FP094439.1|_Phyllostachys_edulis_cDNA_clone:_bphyst003b03,_full_insert_sequence	sp|Q75GT2|MUB1_ORYSJ_Membrane-anchored_ubiquitin-fold_protein_1_OS=Oryza_sativa_subsp._japonica_GN=MUB1_PE=3_SV=1
PH01000257G0470	overlapGene	PH01000257:237499-237516	PH01000257:237517-238073	PH01000257:237499-238073	-	AltA	PH01000257:238074-238127	PH01000257:237437-237516	PH01000257:237437-237498	11166	XLOC_010694	NA	PH01000257	-	237436	237516	237436	237498	238073	238127	11166	3,1,4	9,18,21	4,12,7	9,7,9	142	124	0.00455713	0.7392	0.225,0.046,0.143	0.28,0.6,0.404	-0.29	gdt11_orysi_ame:_full=gdt1-like_protein_chloroplastic_flags:_precursor	gi|835982550|ref|XP_004967485.2|_PREDICTED:_GDT1-like_protein_1,_chloroplastic_[Setaria_italica]	gi|721632859|ref|XM_003565637.2|_PREDICTED:_Brachypodium_distachyon_GDT1-like_protein_1,_chloroplastic_(LOC100846494),_mRNA	sp|B8AAM2|GDT11_ORYSI_GDT1-like_protein_1,_chloroplastic_OS=Oryza_sativa_subsp._indica_GN=OsI_00941_PE=3_SV=2
PH01000020G0790	overlapGene	PH01000020:550593-550883	PH01000020:550884-551075	PH01000020:550593-551075	-	AltA	PH01000020:551076-551240	PH01000020:550169-550883	PH01000020:550169-550592	3777	XLOC_001825	NA	PH01000020	-	550168	550883	550168	550592	551075	551240	3777	6,3,13	11,29,11	9,9,14	6,5,8	248	124	0.00487828	0.77664	0.214,0.049,0.371	0.429,0.474,0.467	-0.245	l-isoaspartate_methyltransferase-like_protein	gi|326505628|dbj|BAJ95485.1|_predicted_protein_[Hordeum_vulgare_subsp._vulgare]	NA	NA
PH01000445G0600	overlapGene	PH01000445:423919-424027	PH01000445:422928-423918	PH01000445:422928-424027	+	AltA	PH01000445:422514-422927	PH01000445:423919-424915	PH01000445:424028-424915	4787	XLOC_015530	NA	PH01000445	+	423918	424915	424027	424915	422513	422927	4787	0,0,0	10,33,26	4,3,2	17,18,12	233	124	0.00506548	0.787609	0.0,0.0,0.0	0.111,0.081,0.081	-0.091	rpap2_orysi_ame:_full=_rna_polymerase_ii_subunit_b1_ctd_phosphatase_rpap2_homolog_ame:_full=rna_polymerase_ii-associated_protein_2_homolog	gi|573943278|ref|XP_006654013.1|_PREDICTED:_putative_RNA_polymerase_II_subunit_B1_CTD_phosphatase_RPAP2_homolog,_partial_[Oryza_brachyantha]	gi|573943277|ref|XM_006653950.1|_PREDICTED:_Oryza_brachyantha_putative_RNA_polymerase_II_subunit_B1_CTD_phosphatase_RPAP2_homolog_(LOC102707675),_partial_mRNA	sp|A2Y040|RPAP2_ORYSI_Putative_RNA_polymerase_II_subunit_B1_CTD_phosphatase_RPAP2_homolog_OS=Oryza_sativa_subsp._indica_GN=OsI_18345_PE=3_SV=1
PH01000005G2360	overlapGene	PH01000005:1480934-1481117	PH01000005:1481118-1481207	PH01000005:1480934-1481207	-	AltA	PH01000005:1481208-1481865	PH01000005:1480719-1481117	PH01000005:1480719-1480933	2320	XLOC_000716	NA	PH01000005	-	1480718	1481117	1480718	1480933	1481207	1481865	2320	60,86,85	4,4,10	175179154	3,3,8	248	124	0.00540124	0.805372	0.882,0.915,0.81	0.967,0.968,0.906	-0.078	aaa-type_atpase	NA	NA	NA
PH01000041G0400	overlapGene	PH01000041:298844-298862	PH01000041:298863-299287	PH01000041:298844-299287	-	AltA	PH01000041:299288-300181	PH01000041:298620-298862	PH01000041:298620-298843	7983	XLOC_003084	NA	PH01000041	-	298619	298862	298619	298843	299287	300181	7983	1,4,3	2,0,1	4,2,2	0,2,0	143	124	0.00543348	0.805372	0.302,1.0,0.722	1.0,0.464,1.0	-0.147	methionyl-trna_expressed	NA	gi|242374920|emb|FP095881.1|_Phyllostachys_edulis_cDNA_clone:_bphylf048g09,_full_insert_sequence	NA
PH01000057G0390	overlapGene	PH01000057:277267-277282	PH01000057:277283-277694	PH01000057:277267-277694	-	AltA	PH01000057:277695-277928	PH01000057:276071-277282	PH01000057:276071-277266	11058	XLOC_004012	NA	PH01000057	-	276070	277282	276070	277266	277694	277928	11058	1,2,3	1,0,0	3,0,0	0,1,1	140	124	0.00610156	0.88907	0.47,1.0,1.0	1.0,0.0,0.0	0.49	AF480497_12unknown	gi|514755894|ref|XP_004963393.1|_PREDICTED:_uncharacterized_protein_LOC101785360_[Setaria_italica]_x0001_gi|944248622|gb|KQL12885.1|_hypothetical_protein_SETIT_021269mg_[Setaria_italica]	gi|960493289|ref|XM_014895977.1|_PREDICTED:_Brachypodium_distachyon_uncharacterized_LOC100839961_(LOC100839961),_mRNA	sp|B3MSI4|NO66_DROAN_Bifunctional_lysine-specific_demethylase_and_histidyl-hydroxylase_NO66_OS=Drosophila_ananassae_GN=GF20792_PE=3_SV=1
PH01003649G0010	overlapGene	PH01003649:4196-4204	PH01003649:4205-4423	PH01003649:4196-4423	-	AltA	PH01003649:4424-4501	PH01003649:2332-4204	PH01003649:2332-4195	3836	XLOC_041449	NA	PH01003649	-	2331	4204	2331	4195	4423	4501	3836	34,46,54	2,3,8	46,37,37	17,4,16	133	124	0.00663559	0.920099	0.941,0.935,0.863	0.716,0.896,0.683	0.148	hga1	gi|115445881|ref|NP_001046720.1|_Os02g0330200_[Oryza_sativa_Japonica_Group]_x0001_gi|46390159|dbj|BAD15592.1|_putative_HGA6_[Oryza_sativa_Japonica_Group]_x0001_gi|113536251|dbj|BAF08634.1|_Os02g0330200_[Oryza_sativa_Japonica_Group]_x0001_gi|218190637|gb|EEC73064.1|_hypothetical_protein_OsI_07022_[Oryza_sativa_Indica_Group]_x0001_gi|222622748|gb|EEE56880.1|_hypothetical_protein_OsJ_06523_[Oryza_sa…	gi|115445880|ref|NM_001053255.1|_Oryza_sativa_Japonica_Group_Os02g0330200_(Os02g0330200)_mRNA,_complete_cds	NA
PH01000005G0510	Transcript_down_stream_13bp	PH01000005:315441-315443	PH01000005:315258-315440	PH01000005:315258-315443	+	AltA	PH01000005:315016-315257	PH01000005:315441-315510	PH01000005:315444-315510	11540	XLOC_000623	NA	PH01000005	+	315440	315510	315443	315510	315015	315257	11540	52,98,75	0,1,0	118,78,57	6,8,1	127	124	0.00727601	0.977372	1.0,0.99,1.0	0.951,0.905,0.982	0.051	partial	NA	NA	NA
PH01000210G1280	Transcript_down_stream_857bp	PH01000210:912794-912813	PH01000210:912814-913027	PH01000210:912794-913027	-	AltA	PH01000210:913028-913210	PH01000210:912600-912813	PH01000210:912600-912793	1800	XLOC_009501	NA	PH01000210	-	912599	912813	912599	912793	913027	913210	1800	3,3,1	0,0,1	2,1,0	0,0,1	144	124	0.00725751	0.977372	1.0,1.0,0.463	1.0,1.0,0.0	0.154	lysine-ketoglutarate_reductase_saccharopine_dehydrogenase_bifunctional_enzyme	NA	NA	NA
PH01001880G0230	overlapGene	PH01001880:134855-134879	PH01001880:134641-134854	PH01001880:134641-134879	+	AltA	PH01001880:134566-134640	PH01001880:134855-134955	PH01001880:134880-134955	10113	XLOC_032887	NA	PH01001880	+	134854	134955	134879	134955	134565	134640	10113	5,2,1	0,0,1	2,5,6	0,2,0	149	124	0.0106952	1	1.0,1.0,0.454	1.0,0.675,1.0	-0.074	wd-40_repeat_family	gi|222618967|gb|EEE55099.1|_hypothetical_protein_OsJ_02855_[Oryza_sativa_Japonica_Group]	gi|115438928|ref|NM_001050279.1|_Oryza_sativa_Japonica_Group_Os01g0653800_(Os01g0653800)_mRNA,_complete_cds	NA
PH01000236G0490	overlapGene	PH01000236:343186-343437	PH01000236:343067-343185	PH01000236:343067-343437	+	AltA	PH01000236:342886-343066	PH01000236:343186-343485	PH01000236:343438-343485	10141	XLOC_010140	NA	PH01000236	+	343185	343485	343437	343485	342885	343066	10141	10,12,21	4,2,5	11,14,11	6,9,10	248	124	0.0417513	1	0.556,0.75,0.677	0.478,0.438,0.355	0.237	haloacid_dehalogenase-like_hydrolase_family_expressed	NA	gi|955723968|ref|XM_004981090.3|_PREDICTED:_Setaria_italica_uncharacterized_LOC101757160_(LOC101757160),_transcript_variant_X1,_mRNA	NA
PH01006362G0040	overlapGene	PH01006362:28685-28696	PH01006362:28697-28848	PH01006362:28685-28848	-	AltA	PH01006362:28849-29042	PH01006362:27915-28696	PH01006362:27915-28684	10493	XLOC_045820	NA	PH01006362	-	27914	28696	27914	28684	28848	29042	10493	4,18,12	8,13,8	11,7,20	2,2,7	136	124	0.0335727	1	0.313,0.558,0.578	0.834,0.761,0.723	-0.29	otu-like_cysteine_protease_family_expressed	gi|514731410|ref|XP_004957176.1|_PREDICTED:_OTU_domain-containing_protein_At3g57810-like_isoform_X1_[Setaria_italica]_x0001_gi|835922951|ref|XP_012698848.1|_PREDICTED:_OTU_domain-containing_protein_At3g57810-like_isoform_X1_[Setaria_italica]_x0001_gi|944260785|gb|KQL25042.1|_hypothetical_protein_SETIT_030622mg_[Setaria_italica]	gi|835922950|ref|XM_012843394.1|_PREDICTED:_Setaria_italica_OTU_domain-containing_protein_At3g57810-like_(LOC101758723),_transcript_variant_X2,_mRNA	sp|Q8LBZ4|OTU_ARATH_OTU_domain-containing_protein_At3g57810_OS=Arabidopsis_thaliana_GN=At3g57810_PE=2_SV=1
PH01000560G0590	overlapGene	PH01000560:327194-327289	PH01000560:327290-327944	PH01000560:327194-327944	-	AltA	PH01000560:327945-329141	PH01000560:327092-327289	PH01000560:327092-327193	10645	XLOC_017695	NA	PH01000560	-	327091	327289	327091	327193	327944	329141	10645	1,0,2	0,3,1	0,0,0	2,1,3	220	124	0.0421584	1	1.0,0.0,0.53	0.0,0.0,0.0	0.51	wd-40_repeat	NA	NA	NA
PH01002726G0060	overlapGene	PH01002726:46830-46835	PH01002726:46836-47361	PH01002726:46830-47361	-	AltA	PH01002726:47362-47699	PH01002726:46497-46835	PH01002726:46497-46829	10653	XLOC_037925	NA	PH01002726	-	46496	46835	46496	46829	47361	47699	10653	0,11,3	1,1,1	14,6,19	2,0,0	130	124	0.0316197	1	0.0,0.913,0.741	0.87,1.0,1.0	-0.405	iq_calmodulin-binding_motif_family_expressed	gi|514736243|ref|XP_004958362.1|_PREDICTED:_calmodulin-binding_transcription_activator_3-like_[Setaria_italica]_x0001_gi|944262474|gb|KQL26731.1|_hypothetical_protein_SETIT_028797mg_[Setaria_italica]	gi|960459129|ref|XM_014897365.1|_PREDICTED:_Brachypodium_distachyon_calmodulin-binding_transcription_activator_3-like_(LOC100839763),_transcript_variant_X2,_mRNA	sp|Q6NPP4|CMTA2_ARATH_Calmodulin-binding_transcription_activator_2_OS=Arabidopsis_thaliana_GN=CMTA2_PE=1_SV=1
PH01001045G0370	overlapGene	PH01001045:342506-342508	PH01001045:342509-342596	PH01001045:342506-342596	-	AltA	PH01001045:342597-342878	PH01001045:342381-342508	PH01001045:342381-342505	10821	XLOC_024939	NA	PH01001045	-	342380	342508	342380	342505	342596	342878	10821	13,10,29	1,1,0	7,15,10	2,2,4	127	124	0.037649	1	0.927,0.907,1.0	0.774,0.88,0.709	0.157	carboxypeptidase_d	NA	NA	NA
PH01000201G0710	overlapGene	PH01000201:531032-531057	PH01000201:531058-531154	PH01000201:531032-531154	-	AltA	PH01000201:531155-531302	PH01000201:530909-531057	PH01000201:530909-531031	11137	XLOC_009281	NA	PH01000201	-	530908	531057	530908	531031	531154	531302	11137	2,2,1	5,1,4	13,4,13	3,2,1	150	124	0.0177178	1	0.248,0.623,0.171	0.782,0.623,0.915	-0.426	anther_ethylene-upregulated_protein_expressed	NA	NA	NA
PH01000150G1230	overlapGene	PH01000150:831370-831957	PH01000150:831958-832075	PH01000150:831370-832075	-	AltA	PH01000150:832076-832574	PH01000150:831331-831957	PH01000150:831331-831369	11224	XLOC_007749	NA	PH01000150	-	831330	831957	831330	831369	832075	832574	11224	5,13,16	4,10,9	26,30,23	7,5,11	248	124	0.047426	1	0.385,0.394,0.471	0.65,0.75,0.511	-0.22	glycerophosphoryl_diester_phosphodiesterase_family_expressed	gi|960481106|ref|XP_003572357.2|_PREDICTED:_glycerophosphodiester_phosphodiesterase_GDPDL3_[Brachypodium_distachyon]_x0001_gi|944063301|gb|KQJ98891.1|_hypothetical_protein_BRADI_3g39790_[Brachypodium_distachyon]	gi|835994938|ref|XM_004973787.2|_PREDICTED:_Setaria_italica_glycerophosphodiester_phosphodiesterase_GDPDL4_(LOC101769120),_transcript_variant_X1,_mRNA	NA
PH01000001G2860	overlapGene	PH01000001:1891327-1891329	PH01000001:1891228-1891326	PH01000001:1891228-1891329	+	AltA	PH01000001:1890936-1891227	PH01000001:1891327-1892565	PH01000001:1891330-1892565	11269	XLOC_000197	NA	PH01000001	+	1891326	1892565	1891329	1892565	1890935	1891227	11269	22,39,28	1,5,3	34,44,25	0,0,0	127	124	0.0167645	1	0.956,0.884,0.901	1.0,1.0,1.0	-0.086	homeodomain_transcription_factor	gi|116310980|emb|CAH67916.1|_OSIGBa0115K01-H0319F09.22_[Oryza_sativa_Indica_Group]	gi|116013869|dbj|AK240918.1|_Oryza_sativa_Japonica_Group_cDNA,_clone:_J065037M09,_full_insert_sequence	NA
PH01001634G0210	overlapGene	PH01001634:142719-143066	PH01001634:143067-143171	PH01001634:142719-143171	-	AltA	PH01001634:143172-143637	PH01001634:140736-143066	PH01001634:140736-142718	11287	XLOC_030965	NA	PH01001634	-	140735	143066	140735	142718	143171	143637	11287	8,9,4	0,0,3	1,12,4	5,0,1	248	124	0.0344418	1	1.0,1.0,0.4	0.091,1.0,0.667	0.214	pentatricopeptide_repeat-containing_protein	gi|475619288|gb|EMT30724.1|_Pentatricopeptide_repeat-containing_protein_[Aegilops_tauschii]	gi|835988592|ref|XR_215443.2|_PREDICTED:_Setaria_italica_DNA_polymerase_zeta_processivity_subunit_(LOC101780732),_transcript_variant_X1,_misc_RNA	NA
PH01000261G1090	overlapGene	PH01000261:672283-672285	PH01000261:672286-672349	PH01000261:672283-672349	-	AltA	PH01000261:672350-672493	PH01000261:672075-672285	PH01000261:672075-672282	113	XLOC_010848	NA	PH01000261	-	672074	672285	672074	672282	672349	672493	113	8,3,6	2,3,4	8,21,8	0,0,2	127	124	0.0178138	1	0.796,0.494,0.594	1.0,1.0,0.796	-0.304	phosphate_starvation_response_regulator-like	gi|944070201|gb|KQK05685.1|_hypothetical_protein_BRADI_2g21880_[Brachypodium_distachyon]	gi|116010727|dbj|AK241362.1|_Oryza_sativa_Japonica_Group_cDNA,_clone:_J065151H17,_full_insert_sequence	NA
PH01003811G0160	overlapGene	PH01003811:87785-87788	PH01003811:87599-87784	PH01003811:87599-87788	+	AltA	PH01003811:87431-87598	PH01003811:87785-88089	PH01003811:87789-88089	11427	XLOC_041925	NA	PH01003811	+	87784	88089	87788	88089	87430	87598	11427	12,20,16	2,3,6	8,14,6	6,9,4	128	124	0.0256024	1	0.853,0.866,0.721	0.564,0.601,0.592	0.228	swim_zinc_finger_family	gi|573956592|ref|XP_006660525.1|_PREDICTED:_uncharacterized_protein_LOC102707611_[Oryza_brachyantha]	gi|573956591|ref|XM_006660462.1|_PREDICTED:_Oryza_brachyantha_uncharacterized_LOC102707611_(LOC102707611),_mRNA	NA
PH01001753G0040	overlapGene	PH01001753:26190-26207	PH01001753:26208-26298	PH01001753:26190-26298	-	AltA	PH01001753:26299-27212	PH01001753:26012-26207	PH01001753:26012-26189	11704	XLOC_031939	NA	PH01001753	-	26011	26207	26011	26189	26298	27212	11704	22,34,49	6,8,13	56,55,41	6,5,7	142	124	0.025448	1	0.762,0.788,0.767	0.891,0.906,0.836	-0.105	no_apical_meristem	NA	gi|32988003|dbj|AK102794.1|_Oryza_sativa_Japonica_Group_cDNA_clone:J033108B03,_full_insert_sequence	NA
PH01001001G0360	overlapGene	PH01001001:217411-217875	PH01001001:217876-217941	PH01001001:217411-217941	-	AltA	PH01001001:217942-218039	PH01001001:217234-217875	PH01001001:217234-217410	11792	XLOC_024430	NA	PH01001001	-	217233	217875	217233	217410	217941	218039	11792	116203135	76,95,118	190154155	89,53,65	248	124	0.00964188	1	0.433,0.517,0.364	0.516,0.592,0.544	-0.113	permease_1	NA	gi|573956727|ref|XM_006660529.1|_PREDICTED:_Oryza_brachyantha_nucleobase-ascorbate_transporter_6-like_(LOC102703801),_mRNA	NA
PH01000287G1130	overlapGene	PH01000287:744292-744324	PH01000287:743650-744291	PH01000287:743650-744324	+	AltA	PH01000287:743399-743649	PH01000287:744292-744431	PH01000287:744325-744431	11938	XLOC_011553	NA	PH01000287	+	744291	744431	744324	744431	743398	743649	11938	0,0,2	29,37,40	2,3,2	29,19,18	157	124	0.0424222	1	0.0,0.0,0.038	0.052,0.111,0.081	-0.069	psd1_orysj_ame:_full=phosphatidylserine_decarboxylase_proenzyme_mitochondrial_contains:_ame:_full=phosphatidylserine_decarboxylase_1_beta_chain_contains:_ame:_full=phosphatidylserine_decarboxylase_1_alpha_chain_flags:_precursor	gi|45357046|gb|AAS58475.1|_phosphatidylserine_decarboxylase_[Hordeum_vulgare_subsp._vulgare]	gi|960461000|ref|XM_003558989.3|_PREDICTED:_Brachypodium_distachyon_phosphatidylserine_decarboxylase_proenzyme_1,_mitochondrial_(LOC100843712),_mRNA	sp|Q10T43|PSD1_ORYSJ_Phosphatidylserine_decarboxylase_proenzyme_1,_mitochondrial_OS=Oryza_sativa_subsp._japonica_GN=PSD1_PE=2_SV=1
PH01002090G0190	overlapGene	PH01002090:109254-109269	PH01002090:109170-109253	PH01002090:109170-109269	+	AltA	PH01002090:109005-109169	PH01002090:109254-109479	PH01002090:109270-109479	11990	XLOC_034390	NA	PH01002090	+	109253	109479	109269	109479	109004	109169	11990	2,2,0	8,9,22	3,8,5	9,6,14	140	124	0.0307002	1	0.181,0.164,0.0	0.228,0.541,0.24	-0.221	kinesin_motor_expressed	gi|222641344|gb|EEE69476.1|_hypothetical_protein_OsJ_28899_[Oryza_sativa_Japonica_Group]	gi|960489528|ref|XM_010239173.2|_PREDICTED:_Brachypodium_distachyon_kinesin-like_protein_KIFC3_(LOC100826160),_transcript_variant_X2,_mRNA	NA
PH01000428G0370	overlapGene	PH01000428:251573-251575	PH01000428:251576-251680	PH01000428:251573-251680	-	AltA	PH01000428:251681-251759	PH01000428:251410-251575	PH01000428:251410-251572	12021	XLOC_015030	NA	PH01000428	-	251409	251575	251409	251572	251680	251759	12021	1,10,4	8,27,22	12,15,9	22,14,21	127	124	0.0466552	1	0.109,0.266,0.151	0.348,0.511,0.295	-0.209	siz1_orysj_ame:_full=e3_sumo-protein_ligase_siz1	gi|960469439|ref|XP_014754814.1|_PREDICTED:_E3_SUMO-protein_ligase_SIZ1_isoform_X2_[Brachypodium_distachyon]_x0001_gi|944072370|gb|KQK07854.1|_hypothetical_protein_BRADI_2g38030_[Brachypodium_distachyon]	NA	NA
PH01000384G0430	overlapGene	PH01000384:318551-318560	PH01000384:318472-318550	PH01000384:318472-318560	+	AltA	PH01000384:318113-318471	PH01000384:318551-318629	PH01000384:318561-318629	12092	XLOC_014121	NA	PH01000384	+	318550	318629	318560	318629	318112	318471	12092	13,54,27	0,0,0	39,36,54	6,4,4	134	124	0.0230966	1	1.0,1.0,1.0	0.857,0.893,0.926	0.108	phd-finger_family_expressed	gi|357163659|ref|XP_003579804.1|_PREDICTED:_DDT_domain-containing_protein_DDB_G0282237-like_[Brachypodium_distachyon]_x0001_gi|944047106|gb|KQJ82747.1|_hypothetical_protein_BRADI_5g10777_[Brachypodium_distachyon]	gi|960491005|ref|XM_003579756.3|_PREDICTED:_Brachypodium_distachyon_DDT_domain-containing_protein_DDB_G0282237-like_(LOC100843729),_mRNA	sp|Q9NRL2|BAZ1A_HUMAN_Bromodomain_adjacent_to_zinc_finger_domain_protein_1A_OS=Homo_sapiens_GN=BAZ1A_PE=1_SV=2
PH01000216G0600	overlapGene	PH01000216:355316-355360	PH01000216:355361-357347	PH01000216:355316-357347	-	AltA	PH01000216:357348-357448	PH01000216:354096-355360	PH01000216:354096-355315	12118	XLOC_009660	NA	PH01000216	-	354095	355360	354095	355315	357347	357448	12118	3,8,9	3,0,0	1,3,1	1,0,0	169	124	0.0281619	1	0.423,1.0,1.0	0.423,1.0,1.0	0	lipid_transfer_protein	NA	NA	sp|Q9M5X8|NLTP_PRUAV_Non-specific_lipid-transfer_protein_OS=Prunus_avium_PE=1_SV=1
PH01000195G0140	overlapGene	PH01000195:89131-89145	PH01000195:89146-89298	PH01000195:89131-89298	-	AltA	PH01000195:89299-89374	PH01000195:89047-89145	PH01000195:89047-89130	12346	XLOC_009145	NA	PH01000195	-	89046	89145	89046	89130	89298	89374	12346	4,8,13	4,4,8	12,6,13	1,2,1	139	124	0.0271133	1	0.471,0.641,0.592	0.915,0.728,0.921	-0.287	hypothetical_protein_OsI_07670	gi|721664562|ref|XP_010235556.1|_PREDICTED:_uncharacterized_protein_LOC100829919_[Brachypodium_distachyon]_x0001_gi|960475214|ref|XP_014755786.1|_PREDICTED:_uncharacterized_protein_LOC100829919_[Brachypodium_distachyon]_x0001_gi|960475217|ref|XP_014755787.1|_PREDICTED:_uncharacterized_protein_LOC100829919_[Brachypodium_distachyon]_x0001_gi|960475219|ref|XP_014755788.1|_PREDICTED:_uncharacterized_…	NA	NA
PH01001203G0150	Transcript_down_stream_240bp	PH01001203:74923-74970	PH01001203:74971-75140	PH01001203:74923-75140	-	AltA	PH01001203:75141-75544	PH01001203:74420-74970	PH01001203:74420-74922	1304	XLOC_026794	NA	PH01001203	-	74419	74970	74419	74922	75140	75544	1304	6,14,8	1,3,1	3,3,1	2,3,4	172	124	0.0210009	1	0.812,0.771,0.852	0.52,0.419,0.153	0.448	protein_kinase_chloroplast_expressed	gi|357146317|ref|XP_003573948.1|_PREDICTED:_probable_receptor-like_protein_kinase_At5g56460_[Brachypodium_distachyon]_x0001_gi|944061204|gb|KQJ96794.1|_hypothetical_protein_BRADI_3g27180_[Brachypodium_distachyon]	gi|960473500|ref|XM_003573900.3|_PREDICTED:_Brachypodium_distachyon_probable_receptor-like_protein_kinase_At5g56460_(LOC100832354),_mRNA	sp|Q9FM85|Y5564_ARATH_Probable_receptor-like_protein_kinase_At5g56460_OS=Arabidopsis_thaliana_GN=At5g56460_PE=2_SV=1
PH01002766G0170	overlapGene	PH01002766:179217-179288	PH01002766:179289-179753	PH01002766:179217-179753	-	AltA	PH01002766:179754-179835	PH01002766:179055-179288	PH01002766:179055-179216	133	XLOC_038115	NA	PH01002766	-	179054	179288	179054	179216	179753	179835	133	3,2,4	0,0,0	9,2,0	0,2,1	196	124	0.0359872	1	1.0,1.0,1.0	1.0,0.388,0.0	0.537	heat_repeat_family_expressed	gi|721623033|ref|XP_010228774.1|_PREDICTED:_protein_SIEL_isoform_X1_[Brachypodium_distachyon]_x0001_gi|944086903|gb|KQK22255.1|_hypothetical_protein_BRADI_1g66130_[Brachypodium_distachyon]_x0001_gi|944086904|gb|KQK22256.1|_hypothetical_protein_BRADI_1g66130_[Brachypodium_distachyon]_x0001_gi|944086905|gb|KQK22257.1|_hypothetical_protein_BRADI_1g66130_[Brachypodium_distachyon]	gi|960461968|ref|XM_010230472.2|_PREDICTED:_Brachypodium_distachyon_protein_SIEL_(LOC100822925),_transcript_variant_X1,_mRNA	sp|Q8VZA0|SIEL_ARATH_Protein_SIEL_OS=Arabidopsis_thaliana_GN=SIEL_PE=1_SV=1
PH01000765G0660	Transcript_down_stream_8bp	PH01000765:421413-421470	PH01000765:421075-421412	PH01000765:421075-421470	+	AltA	PH01000765:420921-421074	PH01000765:421413-421537	PH01000765:421471-421537	1572	XLOC_021108	NA	PH01000765	+	421412	421537	421470	421537	420920	421074	1572	8,15,10	22,28,27	5,9,4	34,36,22	182	124	0.0270099	1	0.199,0.267,0.201	0.091,0.146,0.11	0.107	nucleic_acid_binding_partial	gi|357147169|ref|XP_003574244.1|_PREDICTED:_U2_snRNP-associated_SURP_motif-containing_protein-like_isoform_X1_[Brachypodium_distachyon]_x0001_gi|721660282|ref|XP_010234939.1|_PREDICTED:_U2_snRNP-associated_SURP_motif-containing_protein-like_isoform_X1_[Brachypodium_distachyon]_x0001_gi|944061974|gb|KQJ97564.1|_hypothetical_protein_BRADI_3g31900_[Brachypodium_distachyon]	gi|241983801|dbj|AK331743.1|_Triticum_aestivum_cDNA,_clone:_WT002_D24,_cultivar:_Chinese_Spring	sp|Q5R7X2|SR140_PONAB_U2_snRNP-associated_SURP_motif-containing_protein_OS=Pongo_abelii_GN=U2SURP_PE=2_SV=1
PH01002565G0140	Transcript_down_stream_846bp	PH01002565:69242-69305	PH01002565:69306-69884	PH01002565:69242-69884	-	AltA	PH01002565:69885-70598	PH01002565:68807-69305	PH01002565:68807-69241	1723	XLOC_037083	NA	PH01002565	-	68806	69305	68806	69241	69884	70598	1723	0,5,3	1,2,0	3,2,3	0,0,0	188	124	0.0247264	1	0.0,0.622,1.0	1.0,1.0,1.0	-0.459	myb_transcription_factor	gi|242052641|ref|XP_002455466.1|_hypothetical_protein_SORBIDRAFT_03g011280_[Sorghum_bicolor]_x0001_gi|241927441|gb|EES00586.1|_hypothetical_protein_SORBIDRAFT_03g011280_[Sorghum_bicolor]	gi|242381854|emb|FP091493.1|_Phyllostachys_edulis_cDNA_clone:_bphyem204f04,_full_insert_sequence	NA
PH01000509G0930	overlapGene	PH01000509:548335-548397	PH01000509:548017-548334	PH01000509:548017-548397	+	AltA	PH01000509:547877-548016	PH01000509:548335-549303	PH01000509:548398-549303	1807	XLOC_016676	NA	PH01000509	+	548334	549303	548397	549303	547876	548016	1807	12,13,11	135138150	2,7,4	125,106,99	187	124	0.0389755	1	0.056,0.059,0.046	0.01,0.042,0.026	0.028	myosin-like_protein	gi|125548727|gb|EAY94549.1|_hypothetical_protein_OsI_16325_[Oryza_sativa_Indica_Group]	NA	NA
PH01000966G0320	Transcript_down_stream_29bp	PH01000966:227879-227913	PH01000966:227914-228017	PH01000966:227879-228017	-	AltA	PH01000966:228018-228186	PH01000966:227621-227913	PH01000966:227621-227878	1825	XLOC_023978	NA	PH01000966	-	227620	227913	227620	227878	228017	228186	1825	1,1,1	0,1,0	0,1,1	1,0,0	159	124	0.034297	1	1.0,0.438,1.0	0.0,1.0,1.0	0.146	s-receptor_kinase	gi|218187706|gb|EEC70133.1|_hypothetical_protein_OsI_00815_[Oryza_sativa_Indica_Group]	NA	NA
PH01001720G0320	Transcript_down_stream_608bp	PH01001720:237360-237364	PH01001720:237365-237970	PH01001720:237360-237970	-	AltA	PH01001720:237971-238055	PH01001720:237025-237364	PH01001720:237025-237359	2010	XLOC_031685	NA	PH01001720	-	237024	237364	237024	237359	237970	238055	2010	34,69,53	2,5,0	37,27,38	2,7,6	129	124	0.0202135	1	0.942,0.93,1.0	0.947,0.788,0.859	0.093	molybdenum_cofactor_biosynthesis_protein_1_expressed	gi|514795096|ref|XP_004973218.1|_PREDICTED:_cyclic_pyranopterin_monophosphate_synthase,_mitochondrial_[Setaria_italica]_x0001_gi|944237049|gb|KQL01387.1|_hypothetical_protein_SETIT_013891mg_[Setaria_italica]	gi|960470803|ref|XM_003566208.3|_PREDICTED:_Brachypodium_distachyon_cyclic_pyranopterin_monophosphate_synthase,_mitochondrial_(LOC100846904),_transcript_variant_X3,_mRNA	sp|Q39055|CNX2_ARATH_Cyclic_pyranopterin_monophosphate_synthase,_mitochondrial_OS=Arabidopsis_thaliana_GN=CNX2_PE=1_SV=1
PH01000046G0970	overlapGene	PH01000046:745862-745868	PH01000046:745869-745999	PH01000046:745862-745999	-	AltA	PH01000046:746000-746145	PH01000046:745721-745868	PH01000046:745721-745861	2133	XLOC_003421	NA	PH01000046	-	745720	745868	745720	745861	745999	746145	2133	1,1,2	12,14,15	5,4,3	6,8,8	131	124	0.0134601	1	0.073,0.063,0.112	0.441,0.321,0.262	-0.259	gtp-binding_partial	gi|514746738|ref|XP_004961189.1|_PREDICTED:_GTPase_Era_[Setaria_italica]_x0001_gi|944250013|gb|KQL14276.1|_hypothetical_protein_SETIT_022181mg_[Setaria_italica]	gi|297724334|ref|NM_001187602.1|_Oryza_sativa_Japonica_Group_Os05g0567300_(Os05g0567300)_mRNA,_complete_cds_x0001_gi|37988731|dbj|AK112068.1|_Oryza_sativa_Japonica_Group_cDNA_clone:001-117-H08,_full_insert_sequence	sp|B3ETC6|ERA_AMOA5_GTPase_Era_OS=Amoebophilus_asiaticus_(strain_5a2)_GN=era_PE=3_SV=1
PH01000466G0380	overlapGene	PH01000466:228521-228577	PH01000466:228446-228520	PH01000466:228446-228577	+	AltA	PH01000466:228314-228445	PH01000466:228521-228727	PH01000466:228578-228727	2472	XLOC_015924	NA	PH01000466	+	228520	228727	228577	228727	228313	228445	2472	98124110	28,41,34	137137140	20,27,37	181	124	0.0263048	1	0.706,0.674,0.689	0.824,0.777,0.722	-0.085	---NA---	NA	NA	NA
PH01000065G0260	overlapGene	PH01000065:162593-162597	PH01000065:162492-162592	PH01000065:162492-162597	+	AltA	PH01000065:162409-162491	PH01000065:162593-162657	PH01000065:162598-162657	2476	XLOC_004461	NA	PH01000065	+	162592	162657	162597	162657	162408	162491	2476	51,63,65	0,1,0	18,30,33	2,0,4	129	124	0.00948271	1	1.0,0.984,1.0	0.896,1.0,0.888	0.067	leucine_zipper_protein	NA	NA	NA
PH01005790G0030	overlapGene	PH01005790:28641-28845	PH01005790:28361-28640	PH01005790:28361-28845	+	AltA	PH01005790:28297-28360	PH01005790:28641-29575	PH01005790:28846-29575	2738	XLOC_045332	NA	PH01005790	+	28640	29575	28845	29575	28296	28360	2738	4,5,4	36,43,50	11,8,10	46,39,44	248	124	0.0397031	1	0.053,0.055,0.038	0.107,0.093,0.102	-0.052	ras-gtpase_activating_protein_sh3_domain-binding_protein_2	gi|573951281|ref|XP_006657926.1|_PREDICTED:_putative_G3BP-like_protein-like_[Oryza_brachyantha]	gi|573951280|ref|XM_006657863.1|_PREDICTED:_Oryza_brachyantha_putative_G3BP-like_protein-like_(LOC102703985),_mRNA	sp|O94260|G3BP_SCHPO_Putative_G3BP-like_protein_OS=Schizosaccharomyces_pombe_(strain_972_/_ATCC_24843)_GN=nxt3_PE=1_SV=1
PH01000251G1020	Transcript_down_stream_894bp	PH01000251:670181-670200	PH01000251:670201-670412	PH01000251:670181-670412	-	AltA	PH01000251:670413-672293	PH01000251:669661-670200	PH01000251:669661-670180	2740	XLOC_010523	NA	PH01000251	-	669660	670200	669660	670180	670412	672293	2740	21,31,26	22,36,42	11,7,7	2,1,5	144	124	0.00912292	1	0.451,0.426,0.348	0.826,0.858,0.547	-0.335	alpha_beta_fold_family_expressed	NA	gi|242384799|emb|FP093046.1|_Phyllostachys_edulis_cDNA_clone:_bphyem210n01,_full_insert_sequence	NA
PH01000217G0880	overlapGene	PH01000217:664985-665031	PH01000217:664839-664984	PH01000217:664839-665031	+	AltA	PH01000217:664685-664838	PH01000217:664985-665090	PH01000217:665032-665090	2980	XLOC_009681	NA	PH01000217	+	664984	665090	665031	665090	664684	664838	2980	2,3,0	1,0,1	3,3,1	0,0,1	171	124	0.0354122	1	0.592,1.0,0.0	1.0,1.0,0.42	-0.276	sugar_transporter	gi|47848021|dbj|BAD21807.1|_putative_sugar_transporter_[Oryza_sativa_Japonica_Group]_x0001_gi|47848058|dbj|BAD21843.1|_putative_sugar_transporter_[Oryza_sativa_Japonica_Group]_x0001_gi|215707273|dbj|BAG93733.1|_unnamed_protein_product_[Oryza_sativa_Japonica_Group]_x0001_gi|937903031|dbj|BAS78085.1|_Os02g0274900_[Oryza_sativa_Japonica_Group]	gi|242061311|ref|XM_002451900.1|_Sorghum_bicolor_hypothetical_protein,_mRNA	sp|Q9FYG3|PLST2_ARATH_Probable_plastidic_glucose_transporter_2_OS=Arabidopsis_thaliana_GN=At1g67300_PE=2_SV=1
PH01000005G1830	overlapGene	PH01000005:1154313-1154316	PH01000005:1154317-1155069	PH01000005:1154313-1155069	-	AltA	PH01000005:1155070-1155210	PH01000005:1154204-1154316	PH01000005:1154204-1154312	307	XLOC_000707	NA	PH01000005	-	1154203	1154316	1154203	1154312	1155069	1155210	307	40,80,46	1,6,0	60,57,70	0,0,0	128	124	0.0327394	1	0.975,0.928,1.0	1.0,1.0,1.0	-0.032	ankryin_repeat_s-palmitoyl_expressed	gi|721676341|ref|XP_010237656.1|_PREDICTED:_probable_protein_S-acyltransferase_23_[Brachypodium_distachyon]_x0001_gi|944052598|gb|KQJ88236.1|_hypothetical_protein_BRADI_4g16522_[Brachypodium_distachyon]	gi|960487816|ref|XM_010239354.2|_PREDICTED:_Brachypodium_distachyon_probable_protein_S-acyltransferase_23_(LOC100827704),_mRNA	NA
PH01000277G0430	overlapGene	PH01000277:436073-436075	PH01000277:436076-436654	PH01000277:436073-436654	-	AltA	PH01000277:436655-436718	PH01000277:435443-436075	PH01000277:435443-436072	3232	XLOC_011290	NA	PH01000277	-	435442	436075	435442	436072	436654	436718	3232	10,6,11	33,43,38	6,5,3	50,47,32	127	124	0.0452408	1	0.228,0.12,0.22	0.105,0.094,0.084	0.095	ribosomal_protein_l18a	gi|115439969|ref|NP_001044264.1|_Os01g0752300_[Oryza_sativa_Japonica_Group]_x0001_gi|573914079|ref|XP_006644713.1|_PREDICTED:_60S_ribosomal_protein_L18a-like_[Oryza_brachyantha]_x0001_gi|21362867|sp|Q943F3.1|RL18A_ORYSJ_RecName:_Full=60S_ribosomal_protein_L18a_x0001_gi|582044916|pdb|3J61|S_Chain_S,_Localization_Of_The_Large_Subunit_Ribosomal_Proteins_Into_A_5.5_A_Cryo-em_Map_Of_Triticum_Aestivum_…	gi|242386600|emb|FP094053.1|_Phyllostachys_edulis_cDNA_clone:_bphyst024h12,_full_insert_sequence	NA
PH01007532G0010	overlapGene	PH01007532:4740-4745	PH01007532:4746-4838	PH01007532:4740-4838	-	AltA	PH01007532:4839-4935	PH01007532:4581-4745	PH01007532:4581-4739	3310	XLOC_046353	NA	PH01007532	-	4580	4745	4580	4739	4838	4935	3310	27,36,46	15,12,11	22,31,24	13,21,24	130	124	0.0152731	1	0.632,0.741,0.8	0.617,0.585,0.488	0.161	rna_recognition_motif_family_expressed	gi|514815574|ref|XP_004982540.1|_PREDICTED:_polyadenylate-binding_protein_RBP45_[Setaria_italica]_x0001_gi|944223864|gb|KQK88268.1|_hypothetical_protein_SETIT_035917mg_[Setaria_italica]	gi|514815573|ref|XM_004982483.1|_PREDICTED:_Setaria_italica_polyadenylate-binding_protein_RBP45_(LOC101768114),_mRNA	sp|Q9LEB4|RBP45_NICPL_Polyadenylate-binding_protein_RBP45_OS=Nicotiana_plumbaginifolia_GN=RBP45_PE=1_SV=1
PH01001029G0480	Transcript_down_stream_730bp	PH01001029:362157-362177	PH01001029:362178-362324	PH01001029:362157-362324	-	AltA	PH01001029:362325-362601	PH01001029:362072-362177	PH01001029:362072-362156	3333	XLOC_024747	NA	PH01001029	-	362071	362177	362071	362156	362324	362601	3333	1,1,1	0,1,0	2,2,3	1,0,0	145	124	0.0188911	1	1.0,0.461,1.0	0.631,1.0,1.0	-0.057	hypothetical_protein_OsI_37920	gi|125536216|gb|EAY82704.1|_hypothetical_protein_OsI_37920_[Oryza_sativa_Indica_Group]	gi|115487967|ref|NM_001073003.1|_Oryza_sativa_Japonica_Group_Os12g0239000_(Os12g0239000)_mRNA,_complete_cds	NA
PH01000302G0510	overlapGene	PH01000302:329674-329711	PH01000302:329542-329673	PH01000302:329542-329711	+	AltA	PH01000302:329100-329541	PH01000302:329674-330298	PH01000302:329712-330298	3423	XLOC_011999	NA	PH01000302	+	329673	330298	329711	330298	329099	329541	3423	22,73,50	3,4,4	51,45,57	1,0,0	162	124	0.0209727	1	0.849,0.933,0.905	0.975,1.0,1.0	-0.096	protein_kinase_family_expressed	NA	NA	NA
PH01000707G0700	overlapGene	PH01000707:432232-432234	PH01000707:431861-432231	PH01000707:431861-432234	+	AltA	PH01000707:431727-431860	PH01000707:432232-432596	PH01000707:432235-432596	3885	XLOC_020215	NA	PH01000707	+	432231	432596	432234	432596	431726	431860	3885	41,87,71	73911151056	57,76,54	700724622	127	124	0.0270445	1	0.051,0.071,0.062	0.074,0.093,0.078	-0.02	ankyrin_repeat_domain_protein_expressed	gi|226530174|ref|NP_001140813.1|_ankyrin_repeat_domain-containing_protein_2_[Zea_mays]_x0001_gi|194701204|gb|ACF84686.1|_unknown_[Zea_mays]_x0001_gi|195635359|gb|ACG37148.1|_ankyrin_repeat_domain-containing_protein_2_[Zea_mays]_x0001_gi|238014772|gb|ACR38421.1|_unknown_[Zea_mays]_x0001_gi|238014928|gb|ACR38499.1|_unknown_[Zea_mays]_x0001_gi|414873975|tpg|DAA52532.1|_TPA:_ankyrin_repeat_domain-con…	gi|242384956|emb|FP098356.1|_Phyllostachys_edulis_cDNA_clone:_bphyem211c19,_full_insert_sequence	NA
PH01001326G0350	overlapGene	PH01001326:223837-223861	PH01001326:223862-224451	PH01001326:223837-224451	-	AltA	PH01001326:224452-224497	PH01001326:223376-223861	PH01001326:223376-223836	390	XLOC_028109	NA	PH01001326	-	223375	223861	223375	223836	224451	224497	390	20,26,31	0,0,0	15,14,4	3,0,2	149	124	0.0217615	1	1.0,1.0,1.0	0.806,1.0,0.625	0.19	nitrate-induced_noi_expressed	NA	NA	NA
PH01000426G0830	overlapGene	PH01000426:512194-512197	PH01000426:511962-512193	PH01000426:511962-512197	+	AltA	PH01000426:511807-511961	PH01000426:512194-512359	PH01000426:512198-512359	4044	XLOC_014975	NA	PH01000426	+	512193	512359	512197	512359	511806	511961	4044	13,15,13	2,0,0	15,3,19	3,4,5	128	124	0.0476436	1	0.863,1.0,1.0	0.829,0.421,0.786	0.276	phosphatidylinositol-4-phosphate_5-kinase_expressed	gi|944078290|gb|KQK13642.1|_hypothetical_protein_BRADI_1g11530_[Brachypodium_distachyon]_x0001_gi|944078292|gb|KQK13644.1|_hypothetical_protein_BRADI_1g11530_[Brachypodium_distachyon]	gi|115454808|ref|NM_001057540.1|_Oryza_sativa_Japonica_Group_Os03g0701800_(Os03g0701800)_mRNA,_complete_cds	NA
PH01000009G0350	Transcript_down_stream_7bp	PH01000009:228916-228920	PH01000009:228427-228915	PH01000009:228427-228920	+	AltA	PH01000009:228215-228426	PH01000009:228916-229074	PH01000009:228921-229074	4170	XLOC_000921	NA	PH01000009	+	228915	229074	228920	229074	228214	228426	4170	170248323	81134191	203191181	90,79,68	129	124	0.0345678	1	0.669,0.64,0.619	0.684,0.699,0.719	-0.058	adp-ribosylation_factor	gi|115440639|ref|NP_001044599.1|_Os01g0813400_[Oryza_sativa_Japonica_Group]_x0001_gi|110825705|sp|Q06396.3|ARF1_ORYSJ_RecName:_Full=ADP-ribosylation_factor_1;_AltName:_Full=13_kDa_cold-induced_protein_x0001_gi|55297503|dbj|BAD68219.1|_ADP-ribosylation_factor_[Oryza_sativa_Japonica_Group]_x0001_gi|56785043|dbj|BAD82682.1|_ADP-ribosylation_factor_[Oryza_sativa_Japonica_Group]_x0001_gi|113534130|dbj…	NA	NA
PH01000722G0020	Transcript_down_stream_891bp	PH01000722:11762-11802	PH01000722:11803-11952	PH01000722:11762-11952	-	AltA	PH01000722:11953-12197	PH01000722:11665-11802	PH01000722:11665-11761	4204	XLOC_020457	NA	PH01000722	-	11664	11802	11664	11761	11952	12197	4204	7,5,7	1,0,0	4,2,10	6,2,3	165	124	0.0405252	1	0.84,1.0,1.0	0.334,0.429,0.715	0.454	---NA---	NA	NA	NA
PH01000140G0490	overlapGene	PH01000140:342713-342737	PH01000140:342738-342821	PH01000140:342713-342821	-	AltA	PH01000140:342822-342920	PH01000140:342673-342737	PH01000140:342673-342712	424	XLOC_007395	NA	PH01000140	-	342672	342737	342672	342712	342821	342920	424	1,2,5	0,2,0	1,4,1	0,2,0	149	124	0.0185288	1	1.0,0.454,1.0	1.0,0.625,1.0	-0.057	sucrose_transporter	NA	gi|960478648|ref|XM_010237717.2|_PREDICTED:_Brachypodium_distachyon_sucrose_transport_protein_SUT4_(LOC100834714),_transcript_variant_X1,_mRNA	NA
PH01000036G1180	overlapGene	PH01000036:709346-709442	PH01000036:709443-710906	PH01000036:709346-710906	-	AltA	PH01000036:710907-711964	PH01000036:707481-709442	PH01000036:707481-709345	4374	XLOC_002803	NA	PH01000036	-	707480	709442	707480	709345	710906	711964	4374	145245213	7,4,8	174170106	8,8,12	221	124	0.0344871	1	0.921,0.972,0.937	0.924,0.923,0.832	0.05	zinc_finger_(c3hc4-type_ring_finger)-like_protein	gi|242066912|ref|XP_002454745.1|_hypothetical_protein_SORBIDRAFT_04g036560_[Sorghum_bicolor]_x0001_gi|241934576|gb|EES07721.1|_hypothetical_protein_SORBIDRAFT_04g036560_[Sorghum_bicolor]	NA	NA
PH01000456G0910	overlapGene	PH01000456:611725-611727	PH01000456:611728-612499	PH01000456:611725-612499	-	AltA	PH01000456:612500-612552	PH01000456:611633-611727	PH01000456:611633-611724	4417	XLOC_015709	NA	PH01000456	-	611632	611727	611632	611724	612499	612552	4417	0,0,2	9,7,15	3,0,0	3,1,1	127	124	0.0177738	1	0.0,0.0,0.115	0.494,0.0,0.0	-0.126	zinc_finger_family_expressed	NA	NA	NA
PH01000203G0300	overlapGene	PH01000203:205973-205975	PH01000203:205976-206067	PH01000203:205973-206067	-	AltA	PH01000203:206068-206187	PH01000203:205834-205975	PH01000203:205834-205972	4483	XLOC_009320	NA	PH01000203	-	205833	205975	205833	205972	206067	206187	4483	80,138,95	20,30,19	124115125	19,15,12	127	124	0.0129804	1	0.796,0.818,0.83	0.864,0.882,0.91	-0.071	splicing_arginine_serine-rich_7	gi|475498962|gb|EMT04120.1|_Splicing_factor,_arginine/serine-rich_7_[Aegilops_tauschii]	gi|573920872|ref|XM_006647969.1|_PREDICTED:_Oryza_brachyantha_serine/arginine-rich_splicing_factor_RSZ21-like_(LOC102718804),_transcript_variant_X2,_mRNA	NA
PH01001240G0390	overlapGene	PH01001240:263003-263102	PH01001240:263103-263448	PH01001240:263003-263448	-	AltA	PH01001240:263449-263639	PH01001240:262939-263102	PH01001240:262939-263002	4499	XLOC_027283	NA	PH01001240	-	262938	263102	262938	263002	263448	263639	4499	79,86,92	0,0,0	52,41,44	2,2,1	224	124	0.0153068	1	1.0,1.0,1.0	0.935,0.919,0.961	0.062	synaptobrevin_1	gi|242094886|ref|XP_002437933.1|_hypothetical_protein_SORBIDRAFT_10g005060_[Sorghum_bicolor]_x0001_gi|241916156|gb|EER89300.1|_hypothetical_protein_SORBIDRAFT_10g005060_[Sorghum_bicolor]	gi|242388712|emb|FP100142.1|_Phyllostachys_edulis_cDNA_clone:_bphyst013o12,_full_insert_sequence	sp|O49377|VA711_ARATH_Vesicle-associated_membrane_protein_711_OS=Arabidopsis_thaliana_GN=VAMP711_PE=1_SV=2
PH01000650G0610	overlapGene	PH01000650:460792-460849	PH01000650:460085-460791	PH01000650:460085-460849	+	AltA	PH01000650:459945-460084	PH01000650:460792-460962	PH01000650:460850-460962	452	XLOC_019330	NA	PH01000650	+	460791	460962	460849	460962	459944	460084	452	20,41,25	21,8,12	28,25,26	4,3,6	182	124	0.0348975	1	0.394,0.777,0.587	0.827,0.85,0.747	-0.222	brassinosteroid_insensitive_1-associated_receptor_kinase_1_expressed	gi|514814564|ref|XP_004982053.1|_PREDICTED:_probable_LRR_receptor-like_serine/threonine-protein_kinase_At5g10290_[Setaria_italica]_x0001_gi|944223132|gb|KQK87536.1|_hypothetical_protein_SETIT_034767mg_[Setaria_italica]	gi|242389034|emb|FP100266.1|_Phyllostachys_edulis_cDNA_clone:_bphyst003j10,_full_insert_sequence	NA
PH01000331G0400	overlapGene	PH01000331:324118-324124	PH01000331:323955-324117	PH01000331:323955-324124	+	AltA	PH01000331:323892-323954	PH01000331:324118-324691	PH01000331:324125-324691	4526	XLOC_012743	NA	PH01000331	+	324117	324691	324124	324691	323891	323954	4526	44,93,48	0,6,9	72,70,81	0,3,0	131	124	0.00830724	1	1.0,0.936,0.835	1.0,0.957,1.0	-0.062	patatin-like_phospholipase_family_expressed	gi|937925117|dbj|BAT00034.1|_Os07g0144500_[Oryza_sativa_Japonica_Group]	gi|242047399|ref|XM_002461401.1|_Sorghum_bicolor_hypothetical_protein,_mRNA	NA
PH01000235G1010	overlapGene	PH01000235:703474-703547	PH01000235:703548-703783	PH01000235:703474-703783	-	AltA	PH01000235:703784-703994	PH01000235:703240-703547	PH01000235:703240-703473	4716	XLOC_010134	NA	PH01000235	-	703239	703547	703239	703473	703783	703994	4716	4,4,15	0,3,0	6,4,5	1,0,1	198	124	0.0104905	1	1.0,0.455,1.0	0.79,1.0,0.758	-0.031	dehydration-responsive_family_expressed	NA	gi|960472516|ref|XM_010234390.2|_PREDICTED:_Brachypodium_distachyon_probable_methyltransferase_PMT19_(LOC100832033),_mRNA	NA
PH01000068G0320	overlapGene	PH01000068:232737-232795	PH01000068:232657-232736	PH01000068:232657-232795	+	AltA	PH01000068:232594-232656	PH01000068:232737-232904	PH01000068:232796-232904	4767	XLOC_004588	NA	PH01000068	+	232736	232904	232795	232904	232593	232656	4767	20,55,35	3,0,5	49,36,41	0,0,0	183	124	0.0404384	1	0.819,1.0,0.826	1.0,1.0,1.0	-0.118	calcium_calmodulin-dependent_protein_kinase	gi|573953230|ref|XP_006658886.1|_PREDICTED:_calcium/calmodulin-dependent_serine/threonine-protein_kinase_1-like_[Oryza_brachyantha]	NA	NA
PH01000069G1810	overlapGene	PH01000069:1250559-1250561	PH01000069:1250562-1251109	PH01000069:1250559-1251109	-	AltA	PH01000069:1251110-1251562	PH01000069:1249978-1250561	PH01000069:1249978-1250558	483	XLOC_004730	NA	PH01000069	-	1249977	1250561	1249977	1250558	1251109	1251562	483	1,2,0	17,19,28	5,2,5	17,16,21	127	124	0.0379054	1	0.054,0.093,0.0	0.223,0.109,0.189	-0.125	solute_carrier_family_member_f5-like	NA	gi|115469561|ref|NM_001064915.1|_Oryza_sativa_Japonica_Group_Os06g0681700_(Os06g0681700)_mRNA,_complete_cds	NA
PH01002441G0040	overlapGene	PH01002441:20578-20586	PH01002441:20479-20577	PH01002441:20479-20586	+	AltA	PH01002441:20380-20478	PH01002441:20578-20820	PH01002441:20587-20820	4905	XLOC_036451	NA	PH01002441	+	20577	20820	20586	20820	20379	20478	4905	4,4,6	0,0,1	1,1,2	0,2,1	133	124	0.00835942	1	1.0,1.0,0.848	1.0,0.318,0.651	0.293	sec14_like_protein	gi|721668542|ref|XP_010236107.1|_PREDICTED:_random_slug_protein_5-like_[Brachypodium_distachyon]_x0001_gi|721668545|ref|XP_010236108.1|_PREDICTED:_random_slug_protein_5-like_[Brachypodium_distachyon]_x0001_gi|944066286|gb|KQK01877.1|_hypothetical_protein_BRADI_3g59030_[Brachypodium_distachyon]_x0001_gi|944066287|gb|KQK01878.1|_hypothetical_protein_BRADI_3g59030_[Brachypodium_distachyon]_x0001_gi|…	gi|115448718|ref|NM_001054674.1|_Oryza_sativa_Japonica_Group_Os02g0752000_(Os02g0752000)_mRNA,_complete_cds	NA
PH01000114G1110	Transcript_up_stream_328bp	PH01000114:759348-759370	PH01000114:759135-759347	PH01000114:759135-759370	+	AltA	PH01000114:757418-759134	PH01000114:759348-759816	PH01000114:759371-759816	4913	XLOC_006530	NA	PH01000114	+	759347	759816	759370	759816	757417	759134	4913	23,39,30	19,33,27	14,10,12	20,21,21	147	124	0.0134125	1	0.505,0.499,0.484	0.371,0.287,0.325	0.168	adagio_expressed	NA	gi|960479785|ref|XM_003574914.3|_PREDICTED:_Brachypodium_distachyon_putative_adagio-like_protein_2_(LOC100836271),_mRNA	NA
PH01000112G0150	overlapGene	PH01000112:70058-70060	PH01000112:70061-70164	PH01000112:70058-70164	-	AltA	PH01000112:70165-70408	PH01000112:69372-70060	PH01000112:69372-70057	4961	XLOC_006453	NA	PH01000112	-	69371	70060	69371	70057	70164	70408	4961	6,14,20	55,81,70	8,8,8	91,68,73	127	124	0.0436776	1	0.096,0.144,0.218	0.079,0.103,0.097	0.06	microtubule_bundling_polypeptide_tmbp200	gi|573917573|ref|XP_006646429.1|_PREDICTED:_protein_MOR1-like_[Oryza_brachyantha]	gi|960468644|ref|XM_003564429.3|_PREDICTED:_Brachypodium_distachyon_protein_MOR1_(LOC100833867),_transcript_variant_X2,_mRNA	NA
PH01000117G0110	overlapGene	PH01000117:62282-62292	PH01000117:62293-62394	PH01000117:62282-62394	-	AltA	PH01000117:62395-62483	PH01000117:62071-62292	PH01000117:62071-62281	5439	XLOC_006650	NA	PH01000117	-	62070	62292	62070	62281	62394	62483	5439	3,1,1	0,0,1	1,3,3	0,1,0	135	124	0.0093897	1	1.0,1.0,0.479	1.0,0.734,1.0	-0.085	auxin-independent_growth_promoter	gi|960472887|ref|XP_014755420.1|_PREDICTED:_uncharacterized_protein_At1g04910_[Brachypodium_distachyon]_x0001_gi|944063579|gb|KQJ99169.1|_hypothetical_protein_BRADI_3g41540_[Brachypodium_distachyon]	NA	NA
PH01000174G0330	overlapGene	PH01000174:234173-234186	PH01000174:234187-234550	PH01000174:234173-234550	-	AltA	PH01000174:234551-234808	PH01000174:233960-234186	PH01000174:233960-234172	5447	XLOC_008544	NA	PH01000174	-	233959	234186	233959	234172	234550	234808	5447	1,2,3	1,3,0	0,0,0	3,1,1	138	124	0.0265072	1	0.473,0.375,1.0	0.0,0.0,0.0	0.616	guanylate_binding_protein	NA	gi|836026205|ref|XM_004981373.2|_PREDICTED:_Setaria_italica_guanylate-binding_protein_4-like_(LOC101768370),_transcript_variant_X1,_mRNA	NA
PH01002465G0270	overlapGene	PH01002465:185190-185700	PH01002465:185101-185189	PH01002465:185101-185700	+	AltA	PH01002465:184982-185100	PH01002465:185190-185798	PH01002465:185701-185798	547	XLOC_036579	NA	PH01002465	+	185189	185798	185700	185798	184981	185100	547	8,19,24	1,5,5	7,11,13	3,11,7	248	124	0.026811	1	0.8,0.655,0.706	0.538,0.333,0.481	0.27	sodium_proton_antiporter	gi|514736940|ref|XP_004958612.1|_PREDICTED:_sodium/hydrogen_exchanger_2_[Setaria_italica]_x0001_gi|944262810|gb|KQL27067.1|_hypothetical_protein_SETIT_029437mg_[Setaria_italica]	gi|283970296|gb|GU295174.1|_Phyllostachys_edulis_Na+/H+_exchanger_(NHX1)_mRNA,_complete_cds	NA
PH01002465G0270	overlapGene	PH01002465:185195-185700	PH01002465:185101-185194	PH01002465:185101-185700	+	AltA	PH01002465:184982-185100	PH01002465:185195-185798	PH01002465:185701-185798	549	XLOC_036579	NA	PH01002465	+	185194	185798	185700	185798	184981	185100	549	6,16,15	1,5,5	4,8,11	3,11,7	248	124	0.0342566	1	0.75,0.615,0.6	0.4,0.267,0.44	0.286	sodium_proton_antiporter	gi|514736940|ref|XP_004958612.1|_PREDICTED:_sodium/hydrogen_exchanger_2_[Setaria_italica]_x0001_gi|944262810|gb|KQL27067.1|_hypothetical_protein_SETIT_029437mg_[Setaria_italica]	gi|283970296|gb|GU295174.1|_Phyllostachys_edulis_Na+/H+_exchanger_(NHX1)_mRNA,_complete_cds	NA
PH01004123G0010	overlapGene	PH01004123:7576-7637	PH01004123:7467-7575	PH01004123:7467-7637	+	AltA	PH01004123:7342-7466	PH01004123:7576-7711	PH01004123:7638-7711	6002	XLOC_042758	NA	PH01004123	+	7575	7711	7637	7711	7341	7466	6002	49,78,66	6,3,10	27,47,67	0,0,3	186	124	0.0368882	1	0.845,0.945,0.815	1.0,1.0,0.937	-0.111	sec61_alpha_form_2	gi|222624444|gb|EEE58576.1|_hypothetical_protein_OsJ_09896_[Oryza_sativa_Japonica_Group]	gi|242383804|emb|FP092647.1|_Phyllostachys_edulis_cDNA_clone:_bphyem209c19,_full_insert_sequence	NA
PH01002417G0180	overlapGene	PH01002417:141125-141222	PH01002417:141223-143720	PH01002417:141125-143720	-	AltA	PH01002417:143721-143876	PH01002417:139030-141222	PH01002417:139030-141124	6103	XLOC_036311	NA	PH01002417	-	139029	141222	139029	141124	143720	143876	6103	28,42,34	2,5,4	51,33,41	0,2,0	222	124	0.0201788	1	0.887,0.824,0.826	1.0,0.902,1.0	-0.122	chitin-inducible_gibberellin-responsive_protein	gi|573951041|ref|XP_006657807.1|_PREDICTED:_chitin-inducible_gibberellin-responsive_protein_1-like_[Oryza_brachyantha]	gi|960459571|ref|XM_003562912.3|_PREDICTED:_Brachypodium_distachyon_chitin-inducible_gibberellin-responsive_protein_1_(LOC100829571),_mRNA	sp|Q69VG1|CIGR1_ORYSJ_Chitin-inducible_gibberellin-responsive_protein_1_OS=Oryza_sativa_subsp._japonica_GN=CIGR1_PE=2_SV=1
PH01003284G0140	overlapGene	PH01003284:123885-123887	PH01003284:123613-123884	PH01003284:123613-123887	+	AltA	PH01003284:123082-123612	PH01003284:123885-123972	PH01003284:123888-123972	6274	XLOC_040335	NA	PH01003284	+	123884	123972	123887	123972	123081	123612	6274	0,8,0	4,5,9	2,0,2	11,5,5	127	124	0.0282598	1	0.0,0.61,0.0	0.151,0.0,0.281	0.059	mei2-like_rna_binding_protein	gi|763808520|gb|KJB75422.1|_hypothetical_protein_B456_012G041400_[Gossypium_raimondii]	NA	sp|Q64M78|OML4_ORYSJ_Protein_MEI2-like_4_OS=Oryza_sativa_subsp._japonica_GN=ML4_PE=2_SV=1
PH01000666G0640	overlapGene	PH01000666:368751-368863	PH01000666:368219-368750	PH01000666:368219-368863	+	AltA	PH01000666:367963-368218	PH01000666:368751-369254	PH01000666:368864-369254	6584	XLOC_019565	NA	PH01000666	+	368750	369254	368863	369254	367962	368218	6584	16,22,22	10,9,8	22,23,19	3,1,5	237	124	0.0216759	1	0.456,0.561,0.59	0.793,0.923,0.665	-0.258	membrane_protein	NA	NA	NA
PH01000022G1000	Transcript_up_stream_61bp	PH01000022:689737-689888	PH01000022:689090-689736	PH01000022:689090-689888	+	AltA	PH01000022:688946-689089	PH01000022:689737-690317	PH01000022:689889-690317	665	XLOC_001931	NA	PH01000022	+	689736	690317	689888	690317	688945	689089	665	3,3,2	10,15,21	5,3,4	6,6,7	248	124	0.0163734	1	0.13,0.091,0.045	0.294,0.2,0.222	-0.15	protein_kinase	gi|222631890|gb|EEE64022.1|_hypothetical_protein_OsJ_18851_[Oryza_sativa_Japonica_Group]	NA	NA
PH01007367G0020	Transcript_up_stream_95bp	PH01007367:8556-8570	PH01007367:8461-8555	PH01007367:8461-8570	+	AltA	PH01007367:8373-8460	PH01007367:8556-8622	PH01007367:8571-8622	688	XLOC_046292	NA	PH01007367	+	8555	8622	8570	8622	8372	8460	688	4,1,4	27,36,53	8,4,2	16,18,22	139	124	0.020893	1	0.117,0.024,0.063	0.308,0.165,0.075	-0.115	nuclear_transport_factor_2_-like_protein	gi|51536248|dbj|BAD38417.1|_nuclear_transport_factor_2_(NTF2)-like_protein_[Oryza_sativa_Japonica_Group]_x0001_gi|125604939|gb|EAZ43975.1|_hypothetical_protein_OsJ_28594_[Oryza_sativa_Japonica_Group]_x0001_gi|215695383|dbj|BAG90574.1|_unnamed_protein_product_[Oryza_sativa_Japonica_Group]_x0001_gi|937932219|dbj|BAT07134.1|_Os09g0266000_[Oryza_sativa_Japonica_Group]	gi|242384445|emb|FP098045.1|_Phyllostachys_edulis_cDNA_clone:_bphyst027b16,_full_insert_sequence	NA
PH01001941G0050	overlapGene	PH01001941:44630-44813	PH01001941:44814-48374	PH01001941:44630-48374	-	AltA	PH01001941:48375-48658	PH01001941:44462-44813	PH01001941:44462-44629	6888	XLOC_033350	NA	PH01001941	-	44461	44813	44461	44629	48374	48658	6888	17,28,29	64105106	21,11,11	113,85,61	248	124	0.0389541	1	0.117,0.118,0.12	0.085,0.061,0.083	0.042	gtp-binding_protein	gi|857217431|sp|B8BBN7.1|OLA1_ORYSI_RecName:_Full=Obg-like_ATPase_1;_AltName:_Full=Ribosome-binding_ATPase_YchF;_Short=OsYchF1_x0001_gi|218200636|gb|EEC83063.1|_hypothetical_protein_OsI_28170_[Oryza_sativa_Indica_Group]	NA	sp|B8BBN7|OLA1_ORYSI_Obg-like_ATPase_1_OS=Oryza_sativa_subsp._indica_GN=OsI_28170_PE=3_SV=1
PH01000471G0100	overlapGene	PH01000471:43067-43106	PH01000471:42785-43066	PH01000471:42785-43106	+	AltA	PH01000471:42723-42784	PH01000471:43067-43382	PH01000471:43107-43382	6927	XLOC_016027	NA	PH01000471	+	43066	43382	43106	43382	42722	42784	6927	8,3,5	6,7,5	9,4,11	2,1,1	164	124	0.00893812	1	0.502,0.245,0.431	0.773,0.752,0.893	-0.413	ma3_domain-containing_protein	gi|115474565|ref|NP_001060879.1|_Os08g0120500_[Oryza_sativa_Japonica_Group]_x0001_gi|42407587|dbj|BAD10818.1|_putative_MA3_domain-containing_protein_[Oryza_sativa_Japonica_Group]_x0001_gi|113622848|dbj|BAF22793.1|_Os08g0120500_[Oryza_sativa_Japonica_Group]_x0001_gi|125559974|gb|EAZ05422.1|_hypothetical_protein_OsI_27634_[Oryza_sativa_Indica_Group]_x0001_gi|125602015|gb|EAZ41340.1|_hypothetical_pr…	NA	NA
PH01001203G0400	overlapGene	PH01001203:252341-252491	PH01001203:252109-252340	PH01001203:252109-252491	+	AltA	PH01001203:252033-252108	PH01001203:252341-252619	PH01001203:252492-252619	7337	XLOC_026790	NA	PH01001203	+	252340	252619	252491	252619	252032	252108	7337	2,3,2	22,34,32	6,5,4	20,22,24	248	124	0.041825	1	0.043,0.042,0.03	0.13,0.102,0.077	-0.065	n-acetylglucosaminyltransferase-like_protein	NA	NA	NA
PH01000416G1060	overlapGene	PH01000416:641686-641702	PH01000416:641574-641685	PH01000416:641574-641702	+	AltA	PH01000416:641366-641573	PH01000416:641686-641739	PH01000416:641703-641739	7357	XLOC_014781	NA	PH01000416	+	641685	641739	641702	641739	641365	641573	7357	7,10,7	34,48,66	8,8,7	19,26,19	141	124	0.0179102	1	0.153,0.155,0.085	0.27,0.213,0.245	-0.112	swt16_orysj_ame:_full=bidirectional_sugar_transporter_sweet16_short=_16	gi|573932513|ref|XP_006651362.1|_PREDICTED:_LOW_QUALITY_PROTEIN:_bidirectional_sugar_transporter_SWEET16-like_[Oryza_brachyantha]	NA	NA
PH01000437G0700	overlapGene	PH01000437:479531-480812	PH01000437:479402-479530	PH01000437:479402-480812	+	AltA	PH01000437:479360-479401	PH01000437:479531-480884	PH01000437:480813-480884	7539	XLOC_015297	NA	PH01000437	+	479530	480884	480812	480884	479359	479401	7539	10,30,25	6,28,13	22,34,21	7,9,6	248	124	0.00823958	1	0.455,0.349,0.49	0.611,0.654,0.636	-0.202	methionine_aminopeptidase_expressed	gi|514718496|ref|XP_004954006.1|_PREDICTED:_methionine_aminopeptidase_1D,_chloroplastic/mitochondrial_isoform_X1_[Setaria_italica]_x0001_gi|944267383|gb|KQL31623.1|_hypothetical_protein_SETIT_019925mg_[Setaria_italica]	gi|721668331|ref|XM_003573009.2|_PREDICTED:_Brachypodium_distachyon_methionine_aminopeptidase_1D,_chloroplastic/mitochondrial_(LOC100833095),_mRNA	sp|Q9FV50|MAP1D_ARATH_Methionine_aminopeptidase_1D,_chloroplastic/mitochondrial_OS=Arabidopsis_thaliana_GN=MAP1D_PE=1_SV=1
PH01002328G0180	overlapGene	PH01002328:106052-106891	PH01002328:106892-115156	PH01002328:106052-115156	-	AltA	PH01002328:115157-115246	PH01002328:105986-106891	PH01002328:105986-106051	7549	XLOC_035849	NA	PH01002328	-	105985	106891	105985	106051	115156	115246	7549	77,102,65	3,4,3	95,99,77	1,1,0	248	124	0.0468442	1	0.928,0.927,0.915	0.979,0.98,1.0	-0.063	Os09g0386400	gi|115478961|ref|NP_001063074.1|_Os09g0386400_[Oryza_sativa_Japonica_Group]_x0001_gi|49387717|dbj|BAD26107.1|_proteasome_protein-like_[Oryza_sativa_Japonica_Group]_x0001_gi|113631307|dbj|BAF24988.1|_Os09g0386400_[Oryza_sativa_Japonica_Group]_x0001_gi|125563577|gb|EAZ08957.1|_hypothetical_protein_OsI_31223_[Oryza_sativa_Indica_Group]_x0001_gi|215693242|dbj|BAG88624.1|_unnamed_protein_product_[Oryz…	gi|115478960|ref|NM_001069609.1|_Oryza_sativa_Japonica_Group_Os09g0386400_(Os09g0386400)_mRNA,_complete_cds_x0001_gi|32973289|dbj|AK063271.1|_Oryza_sativa_Japonica_Group_cDNA_clone:001-113-B11,_full_insert_sequence	sp|Q8GWE6|EER5_ARATH_Enhanced_ethylene_response_protein_5_OS=Arabidopsis_thaliana_GN=EER5_PE=1_SV=1
PH01001829G0120	overlapGene	PH01001829:64213-64219	PH01001829:63852-64212	PH01001829:63852-64219	+	AltA	PH01001829:63798-63851	PH01001829:64213-64303	PH01001829:64220-64303	7613	XLOC_032510	NA	PH01001829	+	64212	64303	64219	64303	63797	63851	7613	14,40,28	2,3,5	25,17,24	10,5,7	131	124	0.0247139	1	0.869,0.927,0.841	0.703,0.763,0.764	0.136	pdr-like_abc_transporter	gi|242051871|ref|XP_002455081.1|_hypothetical_protein_SORBIDRAFT_03g004010_[Sorghum_bicolor]_x0001_gi|241927056|gb|EES00201.1|_hypothetical_protein_SORBIDRAFT_03g004010_[Sorghum_bicolor]	gi|960468981|ref|XM_003569597.3|_PREDICTED:_Brachypodium_distachyon_ABC_transporter_G_family_member_31_(LOC100837877),_mRNA	sp|Q8GU87|AB31G_ORYSJ_ABC_transporter_G_family_member_31_OS=Oryza_sativa_subsp._japonica_GN=ABCG31_PE=2_SV=3
PH01004325G0050	overlapGene	PH01004325:41112-41118	PH01004325:41119-41205	PH01004325:41112-41205	-	AltA	PH01004325:41206-41721	PH01004325:41027-41118	PH01004325:41027-41111	7995	XLOC_043192	NA	PH01004325	-	41026	41118	41026	41111	41205	41721	7995	4,3,4	0,5,0	5,4,1	3,1,0	131	124	0.0376197	1	1.0,0.362,1.0	0.612,0.791,1.0	-0.014	protoporphyrinogen_oxidase_i	gi|56784184|dbj|BAD81569.1|_putative_protoporphyrinogen_oxidase_[Oryza_sativa_Japonica_Group]	gi|115436037|ref|NM_001049312.1|_Oryza_sativa_Japonica_Group_Os01g0286600_(Os01g0286600)_mRNA,_complete_cds	sp|Q9AR38|PPOC_ORYSJ_Protoporphyrinogen_oxidase,_chloroplastic_OS=Oryza_sativa_subsp._japonica_GN=PPOX1_PE=2_SV=1
PH01000623G0280	overlapGene	PH01000623:185761-185990	PH01000623:185252-185760	PH01000623:185252-185990	+	AltA	PH01000623:185093-185251	PH01000623:185761-186564	PH01000623:185991-186564	8176	XLOC_018885	NA	PH01000623	+	185760	186564	185990	186564	185092	185251	8176	2,5,7	0,0,0	4,0,7	1,1,0	248	124	0.0225503	1	1.0,1.0,1.0	0.667,0.0,1.0	0.444	isoamylase	gi|413921563|gb|AFW61495.1|_sugary1_[Zea_mays]	gi|31096627|gb|AF548380.1|_Triticum_aestivum_isoamylase_wDBE-D1_mRNA,_complete_cds	sp|O04196|ISOA1_ARATH_Isoamylase_1,_chloroplastic_OS=Arabidopsis_thaliana_GN=ISA1_PE=1_SV=1
PH01000102G1470	Transcript_down_stream_59bp	PH01000102:1028001-1028006	PH01000102:1026444-1028000	PH01000102:1026444-1028006	+	AltA	PH01000102:1026101-1026443	PH01000102:1028001-1028128	PH01000102:1028007-1028128	8290	XLOC_006107	NA	PH01000102	+	1028000	1028128	1028006	1028128	1026100	1026443	8290	9,11,7	36,70,49	8,8,3	25,16,13	130	124	0.0415298	1	0.193,0.13,0.12	0.234,0.323,0.18	-0.098	glycosyl_hydrolases_family_17_expressed	gi|357112137|ref|XP_003557866.1|_PREDICTED:_glucan_endo-1,3-beta-glucosidase_2_[Brachypodium_distachyon]_x0001_gi|721621612|ref|XP_010228572.1|_PREDICTED:_glucan_endo-1,3-beta-glucosidase_2_[Brachypodium_distachyon]_x0001_gi|944086170|gb|KQK21522.1|_hypothetical_protein_BRADI_1g61320_[Brachypodium_distachyon]_x0001_gi|944086171|gb|KQK21523.1|_hypothetical_protein_BRADI_1g61320_[Brachypodium_dista…	gi|242385927|emb|FP093778.1|_Phyllostachys_edulis_cDNA_clone:_bphyem201f13,_full_insert_sequence	NA
PH01003645G0050	overlapGene	PH01003645:33621-33641	PH01003645:29831-33620	PH01003645:29831-33641	+	AltA	PH01003645:29720-29830	PH01003645:33621-33728	PH01003645:33642-33728	841	XLOC_041442	NA	PH01003645	+	33620	33728	33641	33728	29719	29830	841	0,1,0	18,44,33	4,0,3	10,20,15	145	124	0.0111898	1	0.0,0.019,0.0	0.255,0.0,0.146	-0.127	root_hairless_1	gi|573948443|ref|XP_006656526.1|_PREDICTED:_LOW_QUALITY_PROTEIN:_DNA-binding_protein_RHL1-like_[Oryza_brachyantha]	gi|115470796|ref|NM_001065532.1|_Oryza_sativa_Japonica_Group_Os07g0172200_(Os07g0172200)_mRNA,_complete_cds	sp|O81242|RHL1_ARATH_DNA-binding_protein_RHL1_OS=Arabidopsis_thaliana_GN=RHL1_PE=1_SV=1
PH01003236G0020	overlapGene	PH01003236:16502-16510	PH01003236:16424-16501	PH01003236:16424-16510	+	AltA	PH01003236:16300-16423	PH01003236:16502-16672	PH01003236:16511-16672	8472	XLOC_040164	NA	PH01003236	+	16501	16672	16510	16672	16299	16423	8472	10,22,22	3,13,9	11,9,9	10,11,9	133	124	0.0365487	1	0.757,0.612,0.695	0.506,0.433,0.482	0.214	myb_transcription_factor	gi|573948104|ref|XP_006656359.1|_PREDICTED:_transcription_factor_ASG4-like_isoform_X1_[Oryza_brachyantha]	gi|573948103|ref|XM_006656296.1|_PREDICTED:_Oryza_brachyantha_transcription_factor_ASG4-like_(LOC102707128),_transcript_variant_X1,_mRNA	sp|Q8H0W3|RVE6_ARATH_Protein_REVEILLE_6_OS=Arabidopsis_thaliana_GN=RVE6_PE=2_SV=1
PH01001497G0240	overlapGene	PH01001497:177622-177628	PH01001497:177545-177621	PH01001497:177545-177628	+	AltA	PH01001497:177227-177544	PH01001497:177622-177696	PH01001497:177629-177696	8573	XLOC_029664	NA	PH01001497	+	177621	177696	177628	177696	177226	177544	8573	6,19,12	0,2,2	9,8,12	6,6,5	131	124	0.0117021	1	1.0,0.9,0.85	0.587,0.558,0.694	0.304	rna_methylase-like_protein	gi|215768784|dbj|BAH01013.1|_unnamed_protein_product_[Oryza_sativa_Japonica_Group]_x0001_gi|937904162|dbj|BAS79216.1|_Os02g0556400_[Oryza_sativa_Japonica_Group]	gi|242374471|emb|FP095632.1|_Phyllostachys_edulis_cDNA_clone:_bphyem205h09,_full_insert_sequence	sp|Q6NS23|TRM11_XENLA_tRNA_(guanine(10)-N2)-methyltransferase_homolog_OS=Xenopus_laevis_GN=trmt11_PE=2_SV=1
PH01000361G0970	overlapGene	PH01000361:726487-726501	PH01000361:726502-726697	PH01000361:726487-726697	-	AltA	PH01000361:726698-726766	PH01000361:726346-726501	PH01000361:726346-726486	858	XLOC_013485	NA	PH01000361	-	726345	726501	726345	726486	726697	726766	858	0,0,0	2,3,2	1,0,1	2,3,0	139	124	0.0245495	1	0.0,0.0,0.0	0.308,0.0,1.0	-0.436	ccaat-binding_transcription_factor_subunit_b_family_expressed	NA	NA	NA
PH01000575G0120	Transcript_up_stream_105bp	PH01000575:70198-70212	PH01000575:70117-70197	PH01000575:70117-70212	+	AltA	PH01000575:70031-70116	PH01000575:70198-70744	PH01000575:70213-70744	8648	XLOC_017975	NA	PH01000575	+	70197	70744	70212	70744	70030	70116	8648	9,20,9	32,41,28	7,9,10	37,39,55	139	124	0.0429231	1	0.201,0.303,0.223	0.144,0.171,0.14	0.091	Os01g0100500	gi|474391143|gb|EMS65366.1|_hypothetical_protein_TRIUR3_04634_[Triticum_urartu]	gi|115433955|ref|NM_001048271.1|_Oryza_sativa_Japonica_Group_Os01g0100500_(Os01g0100500)_mRNA,_complete_cds	NA
PH01000624G0870	overlapGene	PH01000624:594773-594779	PH01000624:594780-594873	PH01000624:594773-594873	-	AltA	PH01000624:594874-594996	PH01000624:594651-594779	PH01000624:594651-594772	8748	XLOC_018935	NA	PH01000624	-	594650	594779	594650	594772	594873	594996	8748	1,3,2	0,0,0	2,1,0	0,1,1	131	124	0.0348968	1	1.0,1.0,1.0	1.0,0.486,0.0	0.505	diacylglycerol_kinase	gi|944236256|gb|KQL00594.1|_hypothetical_protein_SETIT_013477mg_[Setaria_italica]	gi|573953831|ref|XM_006659117.1|_PREDICTED:_Oryza_brachyantha_diacylglycerol_kinase_5-like_(LOC102707511),_mRNA	NA
PH01002818G0240	overlapGene	PH01002818:137690-137716	PH01002818:137717-138321	PH01002818:137690-138321	-	AltA	PH01002818:138322-138459	PH01002818:137618-137716	PH01002818:137618-137689	8809	XLOC_038356	NA	PH01002818	-	137617	137716	137617	137689	138321	138459	8809	100104114	0,0,0	43,64,50	0,3,0	151	124	0.0417442	1	1.0,1.0,1.0	1.0,0.946,1.0	0.018	alpha_beta_fold_family_expressed	gi|357131978|ref|XP_003567610.1|_PREDICTED:_caffeoylshikimate_esterase-like_[Brachypodium_distachyon]_x0001_gi|944068662|gb|KQK04146.1|_hypothetical_protein_BRADI_2g11950_[Brachypodium_distachyon]	gi|242374895|emb|FP101214.1|_Phyllostachys_edulis_cDNA_clone:_bphylf035f02,_full_insert_sequence	NA
PH01000017G1560	overlapGene	PH01000017:1047118-1047120	PH01000017:1047121-1047214	PH01000017:1047118-1047214	-	AltA	PH01000017:1047215-1047329	PH01000017:1046627-1047120	PH01000017:1046627-1047117	8868	XLOC_001571	NA	PH01000017	-	1046626	1047120	1046626	1047117	1047214	1047329	8868	21,27,21	86150138	19,23,24	74,70,90	127	124	0.0429621	1	0.193,0.149,0.129	0.2,0.243,0.207	-0.06	duf791_domain_protein	gi|944228573|gb|KQK92977.1|_hypothetical_protein_SETIT_035609mg_[Setaria_italica]	NA	NA
PH01001260G0210	overlapGene	PH01001260:156414-156423	PH01001260:156424-156488	PH01001260:156414-156488	-	AltA	PH01001260:156489-156584	PH01001260:156357-156423	PH01001260:156357-156413	9001	XLOC_027486	NA	PH01001260	-	156356	156423	156356	156413	156488	156584	9001	1,1,0	10,12,19	3,7,2	16,8,5	134	124	0.0183488	1	0.085,0.072,0.0	0.148,0.447,0.27	-0.236	ribose-5-phosphate_isomerase	NA	gi|115455712|ref|NM_001057992.1|_Oryza_sativa_Japonica_Group_Os03g0781400_(Os03g0781400)_mRNA,_complete_cds	NA
PH01001260G0210	overlapGene	PH01001260:157057-157060	PH01001260:157061-157243	PH01001260:157057-157243	-	AltA	PH01001260:157244-157371	PH01001260:156987-157060	PH01001260:156987-157056	9002	XLOC_027486	NA	PH01001260	-	156986	157060	156986	157056	157243	157371	9002	3,6,16	20,41,27	19,11,9	18,14,20	128	124	0.0178868	1	0.127,0.124,0.365	0.506,0.432,0.304	-0.209	ribose-5-phosphate_isomerase	NA	gi|115455712|ref|NM_001057992.1|_Oryza_sativa_Japonica_Group_Os03g0781400_(Os03g0781400)_mRNA,_complete_cds	NA
PH01001058G0610	overlapGene	PH01001058:401582-401584	PH01001058:401585-402152	PH01001058:401582-402152	-	AltA	PH01001058:402153-402213	PH01001058:400785-401584	PH01001058:400785-401581	91	XLOC_025129	NA	PH01001058	-	400784	401584	400784	401581	402152	402213	91	23,28,16	0,1,4	10,10,8	2,6,2	127	124	0.0191874	1	1.0,0.965,0.796	0.83,0.619,0.796	0.172	ac097447_8_myosin-like_protein	gi|115460962|ref|NP_001054081.1|_Os04g0649200_[Oryza_sativa_Japonica_Group]_x0001_gi|38345501|emb|CAE01668.2|_OSJNBa0010D21.14_[Oryza_sativa_Japonica_Group]_x0001_gi|113565652|dbj|BAF15995.1|_Os04g0649200_[Oryza_sativa_Japonica_Group]_x0001_gi|215736968|dbj|BAG95897.1|_unnamed_protein_product_[Oryza_sativa_Japonica_Group]_x0001_gi|222629674|gb|EEE61806.1|_hypothetical_protein_OsJ_16421_[Oryza_sat…	gi|115460961|ref|NM_001060616.1|_Oryza_sativa_Japonica_Group_Os04g0649200_(Os04g0649200)_mRNA,_complete_cds	NA
PH01000235G0500	overlapGene	PH01000235:329081-329092	PH01000235:328711-329080	PH01000235:328711-329092	+	AltA	PH01000235:328627-328710	PH01000235:329081-329167	PH01000235:329093-329167	9397	XLOC_010101	NA	PH01000235	+	329080	329167	329092	329167	328626	328710	9397	40,60,59	0,0,2	40,24,47	4,2,2	136	124	0.0390643	1	1.0,1.0,0.964	0.901,0.916,0.955	0.064	zinc_finger	gi|944243798|gb|KQL08106.1|_hypothetical_protein_SETIT_002902mg_[Setaria_italica]	gi|573914993|ref|XM_006645094.1|_PREDICTED:_Oryza_brachyantha_uncharacterized_LOC102705677_(LOC102705677),_mRNA	NA
PH01001006G0490	Transcript_down_stream_9bp	PH01001006:347309-347324	PH01001006:338939-347308	PH01001006:338939-347324	+	AltA	PH01001006:338632-338938	PH01001006:347309-348506	PH01001006:347325-348506	9551	XLOC_024496	NA	PH01001006	+	347308	348506	347324	348506	338631	338938	9551	59115101	4,5,7	132105118	1,4,0	140	124	0.00805576	1	0.929,0.953,0.927	0.992,0.959,1.0	-0.047	speckle-type_poz_protein	gi|357117350|ref|XP_003560433.1|_PREDICTED:_BTB/POZ_and_MATH_domain-containing_protein_2-like_[Brachypodium_distachyon]_x0001_gi|944081705|gb|KQK17057.1|_hypothetical_protein_BRADI_1g32247_[Brachypodium_distachyon]	gi|960453304|ref|XM_010231438.2|_PREDICTED:_Brachypodium_distachyon_BTB/POZ_and_MATH_domain-containing_protein_3-like_(LOC100841692),_mRNA	NA
PH01003030G0280	overlapGene	PH01003030:140573-140659	PH01003030:140660-140753	PH01003030:140573-140753	-	AltA	PH01003030:140754-141016	PH01003030:140513-140659	PH01003030:140513-140572	9663	XLOC_039296	NA	PH01003030	-	140512	140659	140512	140572	140753	141016	9663	119231154	5,2,4	188176204	10,8,12	211	124	0.0250485	1	0.933,0.985,0.958	0.917,0.928,0.909	0.041	bag_domain_containing	gi|242054875|ref|XP_002456583.1|_hypothetical_protein_SORBIDRAFT_03g038830_[Sorghum_bicolor]_x0001_gi|241928558|gb|EES01703.1|_hypothetical_protein_SORBIDRAFT_03g038830_[Sorghum_bicolor]	gi|573914567|ref|XM_006644888.1|_PREDICTED:_Oryza_brachyantha_BAG_family_molecular_chaperone_regulator_4-like_(LOC102717110),_mRNA	sp|Q8RX71|BAG4_ARATH_BAG_family_molecular_chaperone_regulator_4_OS=Arabidopsis_thaliana_GN=BAG4_PE=1_SV=1
PH01000725G0260	overlapGene	PH01000725:214531-214720	PH01000725:214181-214530	PH01000725:214181-214720	+	AltA	PH01000725:214132-214180	PH01000725:214531-215489	PH01000725:214721-215489	9700	XLOC_020511	NA	PH01000725	+	214530	215489	214720	215489	214131	214180	9700	3,2,4	24,36,37	2,7,3	15,11,15	248	124	0.019888	1	0.059,0.027,0.051	0.063,0.241,0.091	-0.086	glutathione_transferase	NA	NA	NA
PH01000903G0370	overlapGene	PH01000903:196974-197021	PH01000903:197022-197409	PH01000903:196974-197409	-	AltA	PH01000903:197410-197549	PH01000903:196896-197021	PH01000903:196896-196973	9882	XLOC_023119	NA	PH01000903	-	196895	197021	196895	196973	197409	197549	9882	108152144	0,1,0	100100116	1,2,4	172	124	0.0411587	1	1.0,0.991,1.0	0.986,0.973,0.954	0.026	ubiquitin-conjugating_enzyme_e2	gi|242064868|ref|XP_002453723.1|_hypothetical_protein_SORBIDRAFT_04g011270_[Sorghum_bicolor]_x0001_gi|241933554|gb|EES06699.1|_hypothetical_protein_SORBIDRAFT_04g011270_[Sorghum_bicolor]	gi|242383897|emb|FP097696.1|_Phyllostachys_edulis_cDNA_clone:_bphyst021j18,_full_insert_sequence	sp|Q9SJ44|UEV1C_ARATH_Ubiquitin-conjugating_enzyme_E2_variant_1C_OS=Arabidopsis_thaliana_GN=UEV1C_PE=1_SV=1

## Sheet: GA4h.AltD.filter
Locus	Overlap_with_annotation_Gene	ASregion	ShortIntron	LongIntron	strand	Type	UpStreamLongExon	UpStreamShortExon	DownStreamExon	ID	GeneID	geneSymbol	chr	strand	longExonStart_0base	longExonEnd	shortES	shortEE	flankingES	flankingEE	ID	IC_SAMPLE_1	SC_SAMPLE_1	IC_SAMPLE_2	SC_SAMPLE_2	IncFormLen	SkipFormLen	PValue	FDR	IncLevel1	IncLevel2	IncLevelDifference	function_description	NR	NT	SwissProt
PH01001164G0590	overlapGene	PH01001164:386631-386995	PH01001164:386448-386630	PH01001164:386448-386996	-	AltD	PH01001164:386631-387343	PH01001164:386997-387343	PH01001164:385894-386447	1488	XLOC_026379	NA	PH01001164	-	386630	387343	386996	387343	385893	386447	1488	5881115880	78,72,47	818645685	85,0,1	248	124	2.72432e-06	0.0111425	0.79,0.886,0.903	0.828,1.0,0.997	-0.082	bri1-kd_interacting_protein_partial	NA	NA	sp|Q6A026|PDS5A_MOUSE_Sister_chromatid_cohesion_protein_PDS5_homolog_A_OS=Mus_musculus_GN=Pds5a_PE=1_SV=3
PH01000093G1330	overlapGene	PH01000093:827868-828095	PH01000093:828096-828551	PH01000093:827868-828551	+	AltD	PH01000093:827688-828095	PH01000093:827688-827867	PH01000093:828552-829249	1781	XLOC_005736	NA	PH01000093	+	827687	828095	827687	827867	828551	829249	1781	107217821881	130,0,0	119912391000	0,0,9	248	124	1.29392e-05	0.0209237	0.805,1.0,1.0	1.0,1.0,0.982	-0.059	polyubiquitin	NA	gi|242386091|emb|FP098697.1|_Phyllostachys_edulis_cDNA_clone:_bphyem202i14,_full_insert_sequence	NA
PH01001820G0290	overlapGene	PH01001820:172425-172445	PH01001820:172446-172801	PH01001820:172425-172801	+	AltD	PH01001820:172345-172445	PH01001820:172345-172424	PH01001820:172802-172886	3389	XLOC_032455	NA	PH01001820	+	172344	172445	172344	172424	172801	172886	3389	2,0,0	6,2,2	0,1,0	3,1,1	145	124	2.09789e-05	0.0209237	0.222,0.0,0.0	0.0,0.461,0.0	-0.08	transcriptional_activator-like	NA	NA	NA
PH01000159G0670	overlapGene	PH01000159:536949-537038	PH01000159:536240-536948	PH01000159:536240-537039	-	AltD	PH01000159:536949-537161	PH01000159:537040-537161	PH01000159:536117-536239	5045	XLOC_008027	NA	PH01000159	-	536948	537161	537039	537161	536116	536239	5045	3,2,7	0,1,0	6,7,4	0,2,1	215	124	2.55791e-05	0.0209237	1.0,0.536,1.0	1.0,0.669,0.698	0.056	h+_ca2+_exchanger	gi|573925236|ref|XP_006650169.1|_PREDICTED:_vacuolar_cation/proton_exchanger_2-like_[Oryza_brachyantha]	gi|573925235|ref|XM_006650106.1|_PREDICTED:_Oryza_brachyantha_vacuolar_cation/proton_exchanger_2-like_(LOC102713995),_mRNA	NA
PH01003146G0230	overlapGene	PH01003146:145799-145871	PH01003146:145549-145798	PH01003146:145549-145872	-	AltD	PH01003146:145799-146154	PH01003146:145873-146154	PH01003146:145339-145548	849	XLOC_039806	NA	PH01003146	-	145798	146154	145872	146154	145338	145548	849	545780628	311546193449	497479456	188618841979	198	124	9.91262e-05	0.0506783	0.099,0.096,0.102	0.142,0.137,0.126	-0.036	ribulose_bisphosphate_carboxylase_oxygenase_chloroplast_expressed	NA	gi|242385726|emb|FP093578.1|_Phyllostachys_edulis_cDNA_clone:_bphylf026a21,_full_insert_sequence	NA
PH01000114G1110	Transcript_up_stream_115bp	PH01000114:759135-759250	PH01000114:759251-759347	PH01000114:759135-759347	+	AltD	PH01000114:757418-759250	PH01000114:757418-759134	PH01000114:759348-759816	2283	XLOC_006530	NA	PH01000114	+	757417	759250	757417	759134	759347	759816	2283	7,14,15	23,39,29	13,15,18	14,10,12	240	124	0.000227541	0.0930642	0.136,0.156,0.211	0.324,0.437,0.437	-0.232	adagio_expressed	NA	gi|960479785|ref|XM_003574914.3|_PREDICTED:_Brachypodium_distachyon_putative_adagio-like_protein_2_(LOC100836271),_mRNA	NA
PH01000261G0290	overlapGene	PH01000261:168389-168390	PH01000261:168391-168530	PH01000261:168389-168530	+	AltD	PH01000261:168108-168390	PH01000261:168108-168388	PH01000261:168531-168582	5346	XLOC_010817	NA	PH01000261	+	168107	168390	168107	168388	168530	168582	5346	1,0,0	3,3,2	1,0,0	1,4,5	126	124	0.00038519	0.135062	0.247,0.0,0.0	0.496,0.0,0.0	-0.083	protein_kinase_domain_containing_expressed	NA	gi|960469042|ref|XM_010232956.2|_PREDICTED:_Brachypodium_distachyon_probable_LRR_receptor-like_serine/threonine-protein_kinase_At1g06840_(LOC100846097),_transcript_variant_X2,_mRNA	NA
PH01000548G0360	overlapGene	PH01000548:247562-247616	PH01000548:247617-249636	PH01000548:247562-249636	+	AltD	PH01000548:247245-247616	PH01000548:247245-247561	PH01000548:249637-251667	4535	XLOC_017442	NA	PH01000548	+	247244	247616	247244	247561	249636	251667	4535	156273376	10,7,6	367357254	18,34,16	179	124	0.000913688	0.255341	0.915,0.964,0.977	0.934,0.879,0.917	0.042	Os03g0243400	NA	NA	NA
PH01004833G0140	overlapGene	PH01004833:67064-67068	PH01004833:67069-67249	PH01004833:67064-67249	+	AltD	PH01004833:66862-67068	PH01004833:66862-67063	PH01004833:67250-67542	2363	XLOC_044140	NA	PH01004833	+	66861	67068	66861	67063	67249	67542	2363	42,59,66	22,20,18	42,40,34	34,36,22	129	124	0.00114539	0.292637	0.647,0.739,0.779	0.543,0.516,0.598	0.169	cgi-144-like_protein	gi|222623591|gb|EEE57723.1|_hypothetical_protein_OsJ_08213_[Oryza_sativa_Japonica_Group]	gi|242380814|emb|FP096647.1|_Phyllostachys_edulis_cDNA_clone:_bphyst012n24,_full_insert_sequence	NA
PH01000588G0680	overlapGene	PH01000588:565645-565689	PH01000588:565566-565644	PH01000588:565566-565690	-	AltD	PH01000588:565645-565815	PH01000588:565691-565815	PH01000588:565026-565565	431	XLOC_018231	NA	PH01000588	-	565644	565815	565690	565815	565025	565565	431	0,0,1	30,42,33	12,9,9	67,54,60	170	124	0.00121634	0.292637	0.0,0.0,0.022	0.116,0.108,0.099	-0.1	ipcs_orysj_ame:_full=phosphatidylinositol:ceramide_inositolphosphotransferase_ame:_full=inositol-phosphorylceramide_synthase_short=ipc_synthase_ame:_full=protein_enhancing_rpw8-mediated_hr-like_cell_death_1_ame:_full=sphingolipid_synthase	gi|514752098|ref|XP_004962496.1|_PREDICTED:_phosphatidylinositol:ceramide_inositolphosphotransferase-like_isoform_X1_[Setaria_italica]_x0001_gi|944251860|gb|KQL16123.1|_hypothetical_protein_SETIT_022583mg_[Setaria_italica]	gi|115462992|ref|NM_001061631.1|_Oryza_sativa_Japonica_Group_Os05g0287800_(Os05g0287800)_mRNA,_complete_cds_x0001_gi|32981750|dbj|AK071727.1|_Oryza_sativa_Japonica_Group_cDNA_clone:J023110H06,_full_insert_sequence	NA
PH01000743G0090	overlapGene	PH01000743:38433-38436	PH01000743:38437-38548	PH01000743:38433-38548	+	AltD	PH01000743:38318-38436	PH01000743:38318-38432	PH01000743:38549-38672	804	XLOC_020784	NA	PH01000743	+	38317	38436	38317	38432	38548	38672	804	2,3,4	1,1,0	2,1,1	0,0,1	128	124	0.0014148	0.316125	0.66,0.744,1.0	1.0,1.0,0.492	-0.029	protein_phosphatase_2a_55_kda_b_regulatory_subunit	gi|218191179|gb|EEC73606.1|_hypothetical_protein_OsI_08088_[Oryza_sativa_Indica_Group]	gi|37988263|dbj|AK111600.1|_Oryza_sativa_Japonica_Group_cDNA_clone:J013094K16,_full_insert_sequence	NA
PH01006040G0030	overlapGene	PH01006040:13595-13597	PH01006040:13504-13594	PH01006040:13504-13598	-	AltD	PH01006040:13595-13733	PH01006040:13599-13733	PH01006040:13432-13503	4530	XLOC_045538	NA	PH01006040	-	13594	13733	13598	13733	13431	13503	4530	7,1,7	0,1,0	9,9,8	3,0,0	128	124	0.00167122	0.341764	1.0,0.492,1.0	0.744,1.0,1.0	-0.084	receptor_like_protein_kinase	gi|222632287|gb|EEE64419.1|_hypothetical_protein_OsJ_19263_[Oryza_sativa_Japonica_Group]	gi|835948872|ref|XM_012844726.1|_PREDICTED:_Setaria_italica_putative_leucine-rich_repeat_receptor-like_protein_kinase_At2g19210_(LOC101761583),_mRNA	sp|Q9FZB1|Y5188_ARATH_Probable_LRR_receptor-like_serine/threonine-protein_kinase_At1g51880_OS=Arabidopsis_thaliana_GN=At1g51880_PE=2_SV=1
PH01001058G0340	overlapGene	PH01001058:222417-222430	PH01001058:222323-222416	PH01001058:222323-222431	-	AltD	PH01001058:222417-224359	PH01001058:222432-224359	PH01001058:222147-222322	4473	XLOC_025126	NA	PH01001058	-	222416	224359	222431	224359	222146	222322	4473	3,5,5	30,20,50	11,9,7	26,22,13	139	124	0.00213563	0.397034	0.082,0.182,0.082	0.274,0.267,0.324	-0.173	partial	gi|90399364|emb|CAJ86182.1|_H0212B02.11_[Oryza_sativa_Indica_Group]_x0001_gi|116311959|emb|CAJ86318.1|_OSIGBa0113E10.1_[Oryza_sativa_Indica_Group]	gi|115460981|ref|NM_001060626.1|_Oryza_sativa_Japonica_Group_Os04g0650500_(Os04g0650500)_mRNA,_complete_cds	NA
PH01000383G0260	overlapGene	PH01000383:223037-223042	PH01000383:223043-223174	PH01000383:223037-223174	+	AltD	PH01000383:222020-223042	PH01000383:222020-223036	PH01000383:223175-223350	5465	XLOC_014076	NA	PH01000383	+	222019	223042	222019	223036	223174	223350	5465	2,4,2	2,3,0	5,1,4	0,1,0	130	124	0.00212628	0.397034	0.488,0.56,1.0	1.0,0.488,1.0	-0.147	hypothetical_protein_OsI_27884	gi|944059730|gb|KQJ95320.1|_hypothetical_protein_BRADI_3g16490_[Brachypodium_distachyon]	gi|960473202|ref|XM_010236077.2|_PREDICTED:_Brachypodium_distachyon_uncharacterized_LOC104583558_(LOC104583558),_transcript_variant_X1,_mRNA	NA
PH01000015G2590	Transcript_up_stream_25bp	PH01000015:1695727-1695732	PH01000015:1695733-1696419	PH01000015:1695727-1696419	+	AltD	PH01000015:1695628-1695732	PH01000015:1695628-1695726	PH01000015:1696420-1696480	4400	XLOC_001413	NA	PH01000015	+	1695627	1695732	1695627	1695726	1696419	1696480	4400	6,14,4	27,30,26	1,3,0	25,29,33	130	124	0.00236855	0.42119	0.175,0.308,0.128	0.037,0.09,0.0	0.161	hypothetical_protein_OsI_00390	gi|242056441|ref|XP_002457366.1|_hypothetical_protein_SORBIDRAFT_03g006120_[Sorghum_bicolor]_x0001_gi|241929341|gb|EES02486.1|_hypothetical_protein_SORBIDRAFT_03g006120_[Sorghum_bicolor]	NA	NA
PH01000382G0560	Transcript_down_stream_122bp	PH01000382:376379-376953	PH01000382:376954-377031	PH01000382:376379-377031	+	AltD	PH01000382:376314-376953	PH01000382:376314-376378	PH01000382:377032-377279	3270	XLOC_014062	NA	PH01000382	+	376313	376953	376313	376378	377031	377279	3270	12,21,13	8,10,17	13,22,12	2,4,2	248	124	0.00279776	0.476785	0.429,0.512,0.277	0.765,0.733,0.75	-0.343	pb1_domain_containing_expressed	gi|125552414|gb|EAY98123.1|_hypothetical_protein_OsI_20041_[Oryza_sativa_Indica_Group]	gi|326502199|dbj|AK363960.1|_Hordeum_vulgare_subsp._vulgare_mRNA_for_predicted_protein,_complete_cds,_clone:_NIASHv2020G03	NA
PH01004866G0030	Transcript_up_stream_23bp	PH01004866:25727-25828	PH01004866:25829-27090	PH01004866:25727-27090	+	AltD	PH01004866:24025-25828	PH01004866:24025-25726	PH01004866:27091-27674	2055	XLOC_044195	NA	PH01004866	+	24024	25828	24024	25726	27090	27674	2055	7,4,3	42,69,58	11,8,1	28,24,22	226	124	0.00341568	0.534925	0.084,0.031,0.028	0.177,0.155,0.024	-0.071	chitin-inducible_gibberellin-responsive_protein	gi|357146080|ref|XP_003573869.1|_PREDICTED:_scarecrow-like_protein_21_[Brachypodium_distachyon]_x0001_gi|721658626|ref|XP_010234693.1|_PREDICTED:_scarecrow-like_protein_21_[Brachypodium_distachyon]_x0001_gi|960480445|ref|XP_014756863.1|_PREDICTED:_scarecrow-like_protein_21_[Brachypodium_distachyon]_x0001_gi|944060932|gb|KQJ96522.1|_hypothetical_protein_BRADI_3g24210_[Brachypodium_distachyon]_x000…	gi|960480444|ref|XM_014901377.1|_PREDICTED:_Brachypodium_distachyon_scarecrow-like_protein_21_(LOC100831355),_transcript_variant_X3,_mRNA	sp|Q8GVE1|CIGR2_ORYSJ_Chitin-inducible_gibberellin-responsive_protein_2_OS=Oryza_sativa_subsp._japonica_GN=CIGR2_PE=2_SV=1
PH01000750G0240	overlapGene	PH01000750:179703-179776	PH01000750:179777-180585	PH01000750:179703-180585	+	AltD	PH01000750:179037-179776	PH01000750:179037-179702	PH01000750:180586-181039	2123	XLOC_020894	NA	PH01000750	+	179036	179776	179036	179702	180585	181039	2123	26,54,34	12,15,20	7,19,26	17,19,22	198	124	0.00366208	0.534925	0.576,0.693,0.516	0.205,0.385,0.425	0.257	iron_inhibited_abc_transporter_2	gi|573938715|ref|XP_006651795.1|_PREDICTED:_E3_ubiquitin-protein_ligase_HOS1-like_[Oryza_brachyantha]	gi|242383226|emb|FP097423.1|_Phyllostachys_edulis_cDNA_clone:_bphyst019c19,_full_insert_sequence	sp|Q84JU6|HOS1_ARATH_E3_ubiquitin-protein_ligase_HOS1_OS=Arabidopsis_thaliana_GN=HOS1_PE=1_SV=1
PH01002207G0100	overlapGene	PH01002207:40997-41511	PH01002207:41512-41870	PH01002207:40997-41870	+	AltD	PH01002207:40755-41511	PH01002207:40755-40996	PH01002207:41871-41933	2684	XLOC_035133	NA	PH01002207	+	40754	41511	40754	40996	41870	41933	2684	88167137	23,51,44	53,41,49	20,33,31	248	124	0.00463108	0.573973	0.657,0.621,0.609	0.57,0.383,0.441	0.164	cipk-like_protein_expressed	gi|573924876|ref|XP_006649998.1|_PREDICTED:_CBL-interacting_protein_kinase_31-like_[Oryza_brachyantha]	gi|189099606|gb|EU703794.1|_Oryza_sativa_Japonica_Group_CBL-interacting_protein_kinase_3_(CIPK3)_mRNA,_complete_cds	sp|Q6X4A2|CIPKV_ORYSJ_CBL-interacting_protein_kinase_31_OS=Oryza_sativa_subsp._japonica_GN=CIPK31_PE=1_SV=1
PH01000000G0800	Transcript_down_stream_180bp	PH01000000:454167-454185	PH01000000:454186-454284	PH01000000:454167-454284	+	AltD	PH01000000:453863-454185	PH01000000:453863-454166	PH01000000:454285-454677	5911	XLOC_000012	NA	PH01000000	+	453862	454185	453862	454166	454284	454677	5911	2,1,1	3,2,3	5,5,6	0,0,1	143	124	0.00487261	0.580274	0.366,0.302,0.224	1.0,1.0,0.839	-0.649	protein_phosphatase_2c_family_expressed	NA	NA	NA
PH01000379G0740	overlapGene	PH01000379:545889-546000	PH01000379:546001-546102	PH01000379:545889-546102	+	AltD	PH01000379:545469-546000	PH01000379:545469-545888	PH01000379:546103-546164	5245	XLOC_014000	NA	PH01000379	+	545468	546000	545468	545888	546102	546164	5245	32,32,40	5,6,5	26,30,26	10,11,13	236	124	0.00546565	0.620958	0.771,0.737,0.808	0.577,0.589,0.512	0.213	cyclophilin_2	gi|514798544|ref|XP_004974211.1|_PREDICTED:_peptidyl-prolyl_cis-trans_isomerase_CYP18-2_[Setaria_italica]_x0001_gi|944238636|gb|KQL02974.1|_hypothetical_protein_SETIT_014559mg_[Setaria_italica]	NA	NA
PH01000316G0340	overlapGene	PH01000316:177409-177552	PH01000316:177553-178768	PH01000316:177409-178768	+	AltD	PH01000316:177182-177552	PH01000316:177182-177408	PH01000316:178769-178999	4016	XLOC_012357	NA	PH01000316	+	177181	177552	177181	177408	178768	178999	4016	43,84,59	52,59,65	104,110,99	44,64,68	248	124	0.00619731	0.667026	0.293,0.416,0.312	0.542,0.462,0.421	-0.135	dead_box_rna_helicase	gi|573917900|ref|XP_006646592.1|_PREDICTED:_DEAD-box_ATP-dependent_RNA_helicase_30-like_[Oryza_brachyantha]	gi|721647215|ref|XM_003564844.2|_PREDICTED:_Brachypodium_distachyon_DEAD-box_ATP-dependent_RNA_helicase_30_(LOC100832027),_transcript_variant_X1,_mRNA	sp|Q5N7W4|RH30_ORYSJ_DEAD-box_ATP-dependent_RNA_helicase_30_OS=Oryza_sativa_subsp._japonica_GN=Os01g0911100_PE=2_SV=2
PH01000359G0880	overlapGene	PH01000359:715266-715282	PH01000359:715283-715376	PH01000359:715266-715376	+	AltD	PH01000359:715212-715282	PH01000359:715212-715265	PH01000359:715377-715469	5898	XLOC_013416	NA	PH01000359	+	715211	715282	715211	715265	715376	715469	5898	2,0,0	65,53,74	9,1,1	36,39,47	141	124	0.00614329	0.667026	0.026,0.0,0.0	0.18,0.022,0.018	-0.065	serine_threonine-protein_kinase	gi|219363089|ref|NP_001136796.1|_putative_snRK/SAPK_family_protein_kinase_[Zea_mays]_x0001_gi|194697140|gb|ACF82654.1|_unknown_[Zea_mays]_x0001_gi|413922661|gb|AFW62593.1|_putative_snRK/SAPK_family_protein_kinase_[Zea_mays]	gi|573919498|ref|XM_006647300.1|_PREDICTED:_Oryza_brachyantha_serine/threonine-protein_kinase_SAPK6-like_(LOC102713325),_mRNA	sp|Q6ZI44|SAPK6_ORYSJ_Serine/threonine-protein_kinase_SAPK6_OS=Oryza_sativa_subsp._japonica_GN=SAPK6_PE=2_SV=1
PH01002869G0190	overlapGene	PH01002869:137364-137401	PH01002869:137402-137504	PH01002869:137364-137504	+	AltD	PH01002869:137191-137401	PH01002869:137191-137363	PH01002869:137505-137742	846	XLOC_038629	NA	PH01002869	+	137190	137401	137190	137363	137504	137742	846	39,44,34	3,4,3	12,8,24	5,3,5	162	124	0.00825069	0.865265	0.909,0.894,0.897	0.648,0.671,0.786	0.198	serine_threonine-specific_protein_kinase	NA	NA	NA
PH01003437G0140	overlapGene	PH01003437:85829-86260	PH01003437:86261-86350	PH01003437:85829-86350	+	AltD	PH01003437:84561-86260	PH01003437:84561-85828	PH01003437:86351-86505	2595	XLOC_040829	NA	PH01003437	+	84560	86260	84560	85828	86350	86505	2595	5,15,9	2,5,8	24,15,22	4,0,2	248	124	0.00894216	0.914336	0.556,0.6,0.36	0.75,1.0,0.846	-0.36	lim_domain-containing_expressed	gi|222635080|gb|EEE65212.1|_hypothetical_protein_OsJ_20356_[Oryza_sativa_Japonica_Group]	gi|115466771|ref|NM_001063520.1|_Oryza_sativa_Japonica_Group_Os06g0182500_(Os06g0182500)_mRNA,_complete_cds	sp|Q8W4F0|DAR1_ARATH_Protein_DA1-related_1_OS=Arabidopsis_thaliana_GN=DAR1_PE=1_SV=3
PH01004270G0050	overlapGene	PH01004270:34691-34697	PH01004270:34596-34690	PH01004270:34596-34698	-	AltD	PH01004270:34691-34778	PH01004270:34699-34778	PH01004270:34502-34595	4325	XLOC_043062	NA	PH01004270	-	34690	34778	34698	34778	34501	34595	4325	0,1,6	1,5,3	2,0,0	11,7,3	132	124	0.00925854	0.923596	0.0,0.158,0.653	0.146,0.0,0.0	0.222	anthranilate_synthase_component_i_family_expressed	gi|75112377|sp|Q5Z856.1|ADCS_ORYSJ_RecName:_Full=Probable_aminodeoxychorismate_synthase,_chloroplastic;_Short=ADC_synthase;_AltName:_Full=P-aminobenzoic_acid_synthase;_Short=PABA_synthase;_AltName:_Full=Para-aminobenzoate_synthase;_Flags:_Precursor_x0001_gi|53791878|dbj|BAD54000.1|_putative_aminodeoxychorismate_synthase/glutamin_amidotransferase_[Oryza_sativa_Japonica_Group]	gi|573950005|ref|XM_006657237.1|_PREDICTED:_Oryza_brachyantha_putative_aminodeoxychorismate_synthase-like_(LOC102703505),_mRNA	sp|Q5Z856|ADCS_ORYSJ_Probable_aminodeoxychorismate_synthase,_chloroplastic_OS=Oryza_sativa_subsp._japonica_GN=ADCS_PE=2_SV=1
PH01001048G0160	overlapGene	PH01001048:148167-148186	PH01001048:147672-148166	PH01001048:147672-148187	-	AltD	PH01001048:148167-148263	PH01001048:148188-148263	PH01001048:147560-147671	1669	XLOC_024977	NA	PH01001048	-	148166	148263	148187	148263	147559	147671	1669	9,1,8	0,1,0	15,16,4	2,3,2	145	124	0.00976028	0.928361	1.0,0.461,1.0	0.865,0.82,0.631	0.048	#NAME?	gi|514730860|ref|XP_004957042.1|_PREDICTED:_ruvB-like_2_[Setaria_italica]_x0001_gi|944260565|gb|KQL24822.1|_hypothetical_protein_SETIT_029706mg_[Setaria_italica]	NA	sp|Q9DE27|RUVB2_XENLA_RuvB-like_2_OS=Xenopus_laevis_GN=ruvbl2_PE=2_SV=1
PH01000942G0570	Transcript_down_stream_444bp	PH01000942:400532-400629	PH01000942:400138-400531	PH01000942:400138-400630	-	AltD	PH01000942:400532-400779	PH01000942:400631-400779	PH01000942:399876-400137	5677	XLOC_023671	NA	PH01000942	-	400531	400779	400630	400779	399875	400137	5677	12,31,16	5,13,7	11,5,8	6,15,15	223	124	0.0095646	0.928361	0.572,0.57,0.56	0.505,0.156,0.229	0.271	copine_i-like	gi|326520327|dbj|BAK07422.1|_predicted_protein_[Hordeum_vulgare_subsp._vulgare]	gi|242375196|emb|FP101315.1|_Phyllostachys_edulis_cDNA_clone:_bphyem211g17,_full_insert_sequence	NA
PH01002400G0020	overlapGene	PH01002400:16725-16737	PH01002400:15843-16724	PH01002400:15843-16738	-	AltD	PH01002400:16725-16806	PH01002400:16739-16806	PH01002400:15614-15842	1127	XLOC_036227	NA	PH01002400	-	16724	16806	16738	16806	15613	15842	1127	3,5,4	3,3,1	1,1,5	0,1,0	138	124	0.0128337	0.991873	0.473,0.6,0.782	1.0,0.473,1.0	-0.206	pleckstriny_domain-containing_expressed	gi|721620592|ref|XP_010228408.1|_PREDICTED:_differentially_expressed_in_FDCP_6_homolog_isoform_X2_[Brachypodium_distachyon]	gi|960461373|ref|XM_010230108.2|_PREDICTED:_Brachypodium_distachyon_chromosome_partition_protein_Smc-like_(LOC100826067),_transcript_variant_X6,_mRNA	NA
PH01000423G0870	overlapGene	PH01000423:592650-592669	PH01000423:592528-592649	PH01000423:592528-592670	-	AltD	PH01000423:592650-592725	PH01000423:592671-592725	PH01000423:592435-592527	1343	XLOC_014923	NA	PH01000423	-	592649	592725	592670	592725	592434	592527	1343	15,33,25	3,2,1	49,42,46	0,0,0	145	124	0.0125391	0.991873	0.81,0.934,0.955	1.0,1.0,1.0	-0.1	ubiquitin-specific_protease	NA	gi|786328992|gb|KP852118.1|_Beckmannia_syzigachne_ubiquitin_carboxyl-terminal_hydrolase_25-like_mRNA,_complete_sequence	NA
PH01003437G0140	overlapGene	PH01003437:85829-86230	PH01003437:86231-86350	PH01003437:85829-86350	+	AltD	PH01003437:84561-86230	PH01003437:84561-85828	PH01003437:86351-86505	2593	XLOC_040829	NA	PH01003437	+	84560	86230	84560	85828	86350	86505	2593	5,15,9	2,5,8	24,15,18	4,0,2	248	124	0.0128531	0.991873	0.556,0.6,0.36	0.75,1.0,0.818	-0.351	lim_domain-containing_expressed	gi|222635080|gb|EEE65212.1|_hypothetical_protein_OsJ_20356_[Oryza_sativa_Japonica_Group]	gi|115466771|ref|NM_001063520.1|_Oryza_sativa_Japonica_Group_Os06g0182500_(Os06g0182500)_mRNA,_complete_cds	sp|Q8W4F0|DAR1_ARATH_Protein_DA1-related_1_OS=Arabidopsis_thaliana_GN=DAR1_PE=1_SV=3
PH01000622G0210	overlapGene	PH01000622:173622-173642	PH01000622:173498-173621	PH01000622:173498-173643	-	AltD	PH01000622:173622-173694	PH01000622:173644-173694	PH01000622:173423-173497	3159	XLOC_018867	NA	PH01000622	-	173621	173694	173643	173694	173422	173497	3159	5,10,7	219377313	13,10,11	225248201	146	124	0.0119198	0.991873	0.019,0.022,0.019	0.047,0.033,0.044	-0.021	small_nuclear_ribonucleoprotein_d2	gi|514743998|ref|XP_004960523.1|_PREDICTED:_small_nuclear_ribonucleoprotein_Sm_D2-like_[Setaria_italica]_x0001_gi|944249115|gb|KQL13378.1|_hypothetical_protein_SETIT_023742mg_[Setaria_italica]	gi|242375176|emb|FP101295.1|_Phyllostachys_edulis_cDNA_clone:_bphyst015i03,_full_insert_sequence	sp|Q18786|SMD2_CAEEL_Probable_small_nuclear_ribonucleoprotein_Sm_D2_OS=Caenorhabditis_elegans_GN=snr-4_PE=1_SV=1
PH01001155G0410	overlapGene	PH01001155:282308-282330	PH01001155:282219-282307	PH01001155:282219-282331	-	AltD	PH01001155:282308-282436	PH01001155:282332-282436	PH01001155:282132-282218	3569	XLOC_026262	NA	PH01001155	-	282307	282436	282331	282436	282131	282218	3569	4,4,6	1,1,0	6,2,4	6,11,4	148	124	0.0119673	0.991873	0.77,0.77,1.0	0.456,0.132,0.456	0.499	transcriptional_expressed	gi|357147376|ref|XP_003574322.1|_PREDICTED:_CCR4-NOT_transcription_complex_subunit_1_isoform_X2_[Brachypodium_distachyon]_x0001_gi|944062182|gb|KQJ97772.1|_hypothetical_protein_BRADI_3g33190_[Brachypodium_distachyon]	gi|960476423|ref|XM_010236693.2|_PREDICTED:_Brachypodium_distachyon_CCR4-NOT_transcription_complex_subunit_1_(LOC100843991),_transcript_variant_X3,_mRNA	NA
PH01001431G0050	overlapGene	PH01001431:32643-32648	PH01001431:32649-32744	PH01001431:32643-32744	+	AltD	PH01001431:32503-32648	PH01001431:32503-32642	PH01001431:32745-32872	457	XLOC_029036	NA	PH01001431	+	32502	32648	32502	32642	32744	32872	457	9,16,12	5,8,13	23,19,13	3,3,5	130	124	0.0118144	0.991873	0.632,0.656,0.468	0.88,0.858,0.713	-0.232	sister-chromatid_cohesion_protein	NA	NA	NA
PH01000558G0190	Transcript_up_stream_855bp	PH01000558:132164-132179	PH01000558:132180-132274	PH01000558:132164-132274	+	AltD	PH01000558:132101-132179	PH01000558:132101-132163	PH01000558:132275-132332	5564	XLOC_017630	NA	PH01000558	+	132100	132179	132100	132163	132274	132332	5564	2,2,5	0,2,1	3,1,1	0,1,0	140	124	0.0114054	0.991873	1.0,0.47,0.816	1.0,0.47,1.0	-0.061	nb-arc_domain_containing_protein	gi|28555907|emb|CAD45033.1|_NBS-LRR_disease_resistance_protein_homologue_[Hordeum_vulgare]	gi|388461313|gb|JQ929610.1|_Phyllostachys_nigra_clone_Z-25_NBS_resistance_protein_gene,_partial_cds	NA
PH01000570G0460	overlapGene	PH01000570:289942-289998	PH01000570:289815-289941	PH01000570:289815-289999	-	AltD	PH01000570:289942-290339	PH01000570:290000-290339	PH01000570:289685-289814	750	XLOC_017896	NA	PH01000570	-	289941	290339	289999	290339	289684	289814	750	11,8,10	6,15,8	7,9,10	1,3,0	182	124	0.0121276	0.991873	0.555,0.267,0.46	0.827,0.671,1.0	-0.405	myb_family_transcription_expressed	gi|474357579|gb|EMS63186.1|_Myb-related_protein_MYBAS2_[Triticum_urartu]	NA	NA
PH01001634G0130	overlapGene	PH01001634:70215-70232	PH01001634:70233-70543	PH01001634:70215-70543	+	AltD	PH01001634:70147-70232	PH01001634:70147-70214	PH01001634:70544-70632	2193	XLOC_030954	NA	PH01001634	+	70146	70232	70146	70214	70543	70632	2193	0,0,3	5,3,2	0,2,1	3,4,3	142	124	0.0131356	0.994902	0.0,0.0,0.567	0.0,0.304,0.225	0.013	auxin-independent_growth_promoter	gi|38175547|dbj|BAD01240.1|_AP2_domain-containing_protein_AP29-like_[Oryza_sativa_Japonica_Group]_x0001_gi|937931543|dbj|BAT06459.1|_Os08g0537900_[Oryza_sativa_Japonica_Group]	gi|37989048|dbj|AK119425.1|_Oryza_sativa_Japonica_Group_cDNA_clone:001-132-H07,_full_insert_sequence	NA
PH01000037G0560	overlapGene	PH01000037:410120-410140	PH01000037:410141-410264	PH01000037:410120-410264	+	AltD	PH01000037:409993-410140	PH01000037:409993-410119	PH01000037:410265-410787	1249	XLOC_002823	NA	PH01000037	+	409992	410140	409992	410119	410264	410787	1249	10,9,10	29,38,22	3,6,4	30,32,33	145	124	0.0299835	1	0.228,0.168,0.28	0.079,0.138,0.094	0.122	transcription_activator_rf2a	NA	gi|835969544|ref|XM_004968552.2|_PREDICTED:_Setaria_italica_basic_leucine_zipper_2-like_(LOC101770717),_mRNA	NA
PH01000089G0650	Transcript_down_stream_838bp	PH01000089:447379-447462	PH01000089:447463-447557	PH01000089:447379-447557	+	AltD	PH01000089:447118-447462	PH01000089:447118-447378	PH01000089:447558-447863	1326	XLOC_005577	NA	PH01000089	+	447117	447462	447117	447378	447557	447863	1326	85412191288	36,28,39	650629676	29,29,27	208	124	0.0406165	1	0.934,0.963,0.952	0.93,0.928,0.937	0.018	met-10+_protein	gi|222623203|gb|EEE57335.1|_hypothetical_protein_OsJ_07451_[Oryza_sativa_Japonica_Group]	gi|573919739|ref|XM_006647416.1|_PREDICTED:_Oryza_brachyantha_tRNA_(guanine(37)-N1)-methyltransferase-like_(LOC102699748),_mRNA	NA
PH01000438G0330	overlapGene	PH01000438:212948-212977	PH01000438:212870-212947	PH01000438:212870-212978	-	AltD	PH01000438:212948-213188	PH01000438:212979-213188	PH01000438:212819-212869	1527	XLOC_015356	NA	PH01000438	-	212947	213188	212978	213188	212818	212869	1527	5,9,12	23,37,55	20,16,9	33,36,32	155	124	0.0361788	1	0.148,0.163,0.149	0.327,0.262,0.184	-0.104	OSJNBa0088H09.20	gi|514741853|ref|XP_004959996.1|_PREDICTED:_nudix_hydrolase_26,_chloroplastic-like_[Setaria_italica]_x0001_gi|944248426|gb|KQL12689.1|_hypothetical_protein_SETIT_023162mg_[Setaria_italica]	gi|242383835|emb|FP092678.1|_Phyllostachys_edulis_cDNA_clone:_bphyst017d13,_full_insert_sequence	sp|Q9CAF2|NUD26_ARATH_Nudix_hydrolase_26,_chloroplastic_OS=Arabidopsis_thaliana_GN=NUDT26_PE=1_SV=1
PH01002425G0300	overlapGene	PH01002425:211383-211401	PH01002425:211402-211503	PH01002425:211383-211503	+	AltD	PH01002425:211094-211401	PH01002425:211094-211382	PH01002425:211504-211635	1837	XLOC_036353	NA	PH01002425	+	211093	211401	211093	211382	211503	211635	1837	2,0,1	0,2,1	2,2,2	0,0,0	143	124	0.0355488	1	1.0,0.0,0.464	1.0,1.0,1.0	-0.512	zinc_finger_family_expressed	gi|573925907|ref|XP_006650491.1|_PREDICTED:_uncharacterized_protein_LOC102712975_[Oryza_brachyantha]	gi|960453144|ref|XM_003560733.3|_PREDICTED:_Brachypodium_distachyon_uncharacterized_LOC100842812_(LOC100842812),_mRNA	sp|Q8S9K3|VAR3_ARATH_Zinc_finger_protein_VAR3,_chloroplastic_OS=Arabidopsis_thaliana_GN=VAR3_PE=1_SV=2
PH01000380G0070	overlapGene	PH01000380:72482-72512	PH01000380:72366-72481	PH01000380:72366-72513	-	AltD	PH01000380:72482-72614	PH01000380:72514-72614	PH01000380:72258-72365	1970	XLOC_014025	NA	PH01000380	-	72481	72614	72513	72614	72257	72365	1970	1,2,1	1,0,0	1,3,1	0,1,0	156	124	0.0412171	1	0.443,1.0,1.0	1.0,0.705,1.0	-0.087	phosphoserine_expressed	gi|357152375|ref|XP_003576098.1|_PREDICTED:_phosphoserine_phosphatase,_chloroplastic-like_[Brachypodium_distachyon]_x0001_gi|944050999|gb|KQJ86637.1|_hypothetical_protein_BRADI_4g06810_[Brachypodium_distachyon]	gi|960489536|ref|XM_003576050.3|_PREDICTED:_Brachypodium_distachyon_phosphoserine_phosphatase,_chloroplastic-like_(LOC100846637),_mRNA	sp|O82796|SERC_ARATH_Phosphoserine_phosphatase,_chloroplastic_OS=Arabidopsis_thaliana_GN=PSP_PE=1_SV=2
PH01000436G0720	overlapGene	PH01000436:491496-491516	PH01000436:491517-491585	PH01000436:491496-491585	+	AltD	PH01000436:491384-491516	PH01000436:491384-491495	PH01000436:491586-491645	1996	XLOC_015256	NA	PH01000436	+	491383	491516	491383	491495	491585	491645	1996	9,4,9	20,38,31	4,2,2	29,19,42	145	124	0.0462107	1	0.278,0.083,0.199	0.106,0.083,0.039	0.111	thymidylate_kinase	gi|960461094|ref|XP_014753183.1|_PREDICTED:_thymidylate_kinase_[Brachypodium_distachyon]_x0001_gi|944079632|gb|KQK14984.1|_hypothetical_protein_BRADI_1g19950_[Brachypodium_distachyon]	gi|960461093|ref|XM_014897697.1|_PREDICTED:_Brachypodium_distachyon_thymidylate_kinase_(LOC100846276),_mRNA	sp|P23919|KTHY_HUMAN_Thymidylate_kinase_OS=Homo_sapiens_GN=DTYMK_PE=1_SV=4
PH01002428G0300	overlapGene	PH01002428:213241-213324	PH01002428:213141-213240	PH01002428:213141-213325	-	AltD	PH01002428:213241-213703	PH01002428:213326-213703	PH01002428:212622-213140	2144	XLOC_036378	NA	PH01002428	-	213240	213703	213325	213703	212621	213140	2144	22,38,44	5,8,4	23,30,14	6,13,6	209	124	0.0415136	1	0.723,0.738,0.867	0.695,0.578,0.581	0.158	Os06g0604600	gi|326509463|dbj|BAJ91648.1|_predicted_protein_[Hordeum_vulgare_subsp._vulgare]_x0001_gi|326521746|dbj|BAK00449.1|_predicted_protein_[Hordeum_vulgare_subsp._vulgare]_x0001_gi|326531614|dbj|BAJ97811.1|_predicted_protein_[Hordeum_vulgare_subsp._vulgare]_x0001_gi|326531730|dbj|BAJ97869.1|_predicted_protein_[Hordeum_vulgare_subsp._vulgare]	gi|242385304|emb|FP093355.1|_Phyllostachys_edulis_cDNA_clone:_bphylf041a05,_full_insert_sequence	NA
PH01001337G0400	overlapGene	PH01001337:304525-304905	PH01001337:304434-304524	PH01001337:304434-304906	-	AltD	PH01001337:304525-305036	PH01001337:304907-305036	PH01001337:304287-304433	2215	XLOC_028221	NA	PH01001337	-	304524	305036	304906	305036	304286	304433	2215	6,2,14	0,1,0	11,10,8	0,0,1	248	124	0.0305149	1	1.0,0.5,1.0	1.0,1.0,0.8	-0.1	serine_carboxypeptidase_precursor	gi|357112013|ref|XP_003557804.1|_PREDICTED:_serine_carboxypeptidase_24-like_[Brachypodium_distachyon]_x0001_gi|944086112|gb|KQK21464.1|_hypothetical_protein_BRADI_1g60920_[Brachypodium_distachyon]	gi|960452461|ref|XM_003557756.3|_PREDICTED:_Brachypodium_distachyon_serine_carboxypeptidase_24-like_(LOC100829030),_mRNA	NA
PH01004686G0030	overlapGene	PH01004686:39044-39121	PH01004686:39122-39317	PH01004686:39044-39317	+	AltD	PH01004686:38873-39121	PH01004686:38873-39043	PH01004686:39318-39377	2328	XLOC_043897	NA	PH01004686	+	38872	39121	38872	39043	39317	39377	2328	1,4,3	67,89,82	3,5,7	52,49,56	202	124	0.023637	1	0.009,0.027,0.022	0.034,0.059,0.071	-0.035	hypothetical_protein_OsI_29637	gi|721662225|ref|XP_010235232.1|_PREDICTED:_uncharacterized_protein_LOC100844293_isoform_X2_[Brachypodium_distachyon]_x0001_gi|944063117|gb|KQJ98707.1|_hypothetical_protein_BRADI_3g38560_[Brachypodium_distachyon]	gi|960479794|ref|XM_014901232.1|_PREDICTED:_Brachypodium_distachyon_uncharacterized_LOC100844293_(LOC100844293),_transcript_variant_X5,_mRNA	NA
PH01001080G0050	overlapGene	PH01001080:63155-63238	PH01001080:63239-63385	PH01001080:63155-63385	+	AltD	PH01001080:62551-63238	PH01001080:62551-63154	PH01001080:63386-63610	235	XLOC_025368	NA	PH01001080	+	62550	63238	62550	63154	63385	63610	235	38,43,52	5,18,12	53,52,60	5,5,9	208	124	0.0348519	1	0.819,0.587,0.721	0.863,0.861,0.799	-0.132	annexin_p35	gi|38606205|gb|AAR25142.1|_annexin_[Triticum_aestivum]	NA	NA
PH01003084G0120	overlapGene	PH01003084:94407-95379	PH01003084:95380-96468	PH01003084:94407-96468	+	AltD	PH01003084:94277-95379	PH01003084:94277-94406	PH01003084:96469-96597	2624	XLOC_039521	NA	PH01003084	+	94276	95379	94276	94406	96468	96597	2624	38,102,45	7,7,3	86,73,54	3,1,1	248	124	0.0153948	1	0.731,0.879,0.882	0.935,0.973,0.964	-0.127	hypothetical_protein_OsJ_19818	gi|297605027|ref|NP_001056547.2|_Os06g0104000_[Oryza_sativa_Japonica_Group]_x0001_gi|55296765|dbj|BAD67957.1|_unknown_protein_[Oryza_sativa_Japonica_Group]_x0001_gi|255676638|dbj|BAF18461.2|_Os06g0104000_[Oryza_sativa_Japonica_Group]_x0001_gi|937920812|dbj|BAS95729.1|_Os06g0104000_[Oryza_sativa_Japonica_Group]	gi|960462234|ref|XM_010229841.2|_PREDICTED:_Brachypodium_distachyon_uncharacterized_LOC100840178_(LOC100840178),_mRNA	NA
PH01001548G0020	overlapGene	PH01001548:13735-13738	PH01001548:13739-13824	PH01001548:13735-13824	+	AltD	PH01001548:13659-13738	PH01001548:13659-13734	PH01001548:13825-13876	2742	XLOC_030183	NA	PH01001548	+	13658	13738	13658	13734	13824	13876	2742	54,96,92	0,6,1	52,31,35	7,2,1	128	124	0.0311196	1	1.0,0.939,0.989	0.878,0.938,0.971	0.047	phosphoribulokinase_uridine_kinase-like	gi|357135954|ref|XP_003569572.1|_PREDICTED:_D-glycerate_3-kinase,_chloroplastic_[Brachypodium_distachyon]_x0001_gi|944073726|gb|KQK09210.1|_hypothetical_protein_BRADI_2g46690_[Brachypodium_distachyon]	gi|115439212|ref|NM_001050421.1|_Oryza_sativa_Japonica_Group_Os01g0682500_(Os01g0682500)_mRNA,_complete_cds	sp|Q944I4|GLYK_ARATH_D-glycerate_3-kinase,_chloroplastic_OS=Arabidopsis_thaliana_GN=GLYK_PE=1_SV=2
PH01003628G0150	overlapGene	PH01003628:100739-100756	PH01003628:100641-100738	PH01003628:100641-100757	-	AltD	PH01003628:100739-100826	PH01003628:100758-100826	PH01003628:100554-100640	2756	XLOC_041403	NA	PH01003628	-	100738	100826	100757	100826	100553	100640	2756	8,17,8	68,99,83	17,21,20	80,56,106	143	124	0.0212783	1	0.093,0.13,0.077	0.156,0.245,0.141	-0.081	signal_peptidase_i_family_expressed	gi|670360383|ref|XP_008678571.1|_PREDICTED:_peptidase/_serine-type_peptidase_isoform_X1_[Zea_mays]_x0001_gi|414873025|tpg|DAA51582.1|_TPA:_peptidase/_serine-type_peptidase_[Zea_mays]	gi|960456137|ref|XM_003558908.3|_PREDICTED:_Brachypodium_distachyon_uncharacterized_LOC100845632_(LOC100845632),_transcript_variant_X1,_mRNA	sp|Q9M9Z2|TPP2_ARATH_Probable_thylakoidal_processing_peptidase_2,_chloroplastic_OS=Arabidopsis_thaliana_GN=TPP2_PE=2_SV=1
PH01001189G0100	Transcript_down_stream_31bp	PH01001189:48847-48863	PH01001189:48675-48846	PH01001189:48675-48864	-	AltD	PH01001189:48847-50970	PH01001189:48865-50970	PH01001189:48535-48674	3155	XLOC_026674	NA	PH01001189	-	48846	50970	48864	50970	48534	48674	3155	1,5,4	61,84,89	7,5,6	61,53,60	142	124	0.038056	1	0.014,0.049,0.038	0.091,0.076,0.08	-0.049	cytokinin_inducibl_protein	gi|475622327|gb|EMT31840.1|_hypothetical_protein_F775_31931_[Aegilops_tauschii]	gi|151426829|dbj|AK248878.1|_Hordeum_vulgare_subsp._vulgare_cDNA_clone:_FLbaf6l23,_mRNA_sequence	sp|A9QM73|SMG7_ARATH_Protein_SMG7_OS=Arabidopsis_thaliana_GN=SMG7_PE=2_SV=1
PH01000015G2060	overlapGene	PH01000015:1338038-1338045	PH01000015:1337860-1338037	PH01000015:1337860-1338046	-	AltD	PH01000015:1338038-1338142	PH01000015:1338047-1338142	PH01000015:1337787-1337859	32	XLOC_001446	NA	PH01000015	-	1338037	1338142	1338046	1338142	1337786	1337859	32	9,13,7	266342392	12,6,7	170163140	133	124	0.0304633	1	0.031,0.034,0.016	0.062,0.033,0.045	-0.02	thylakoid_lumenal	gi|573912063|ref|XP_006643747.1|_PREDICTED:_thylakoid_lumenal_15_kDa_protein_1,_chloroplastic-like_[Oryza_brachyantha]	NA	NA
PH01000437G0180	overlapGene	PH01000437:151261-151266	PH01000437:151267-152116	PH01000437:151261-152116	+	AltD	PH01000437:150478-151266	PH01000437:150478-151260	PH01000437:152117-152474	3221	XLOC_015288	NA	PH01000437	+	150477	151266	150477	151260	152116	152474	3221	15,42,39	2,6,10	9,22,16	8,6,7	130	124	0.0383548	1	0.877,0.87,0.788	0.518,0.778,0.686	0.184	c-terminal_region_family_expressed	gi|357137953|ref|XP_003570563.1|_PREDICTED:_uncharacterized_protein_LOC100832247_[Brachypodium_distachyon]_x0001_gi|944066151|gb|KQK01742.1|_hypothetical_protein_BRADI_3g57930_[Brachypodium_distachyon]	gi|960482227|ref|XM_003570515.3|_PREDICTED:_Brachypodium_distachyon_uncharacterized_LOC100832247_(LOC100832247),_mRNA	NA
PH01000235G0370	overlapGene	PH01000235:233922-233926	PH01000235:233927-234395	PH01000235:233922-234395	+	AltD	PH01000235:233826-233926	PH01000235:233826-233921	PH01000235:234396-234661	3230	XLOC_010098	NA	PH01000235	+	233825	233926	233825	233921	234395	234661	3230	22,36,115	0,0,0	33,25,2	0,0,13	129	124	0.032841	1	1.0,1.0,1.0	1.0,1.0,0.129	0.29	calreticulin_precursor	gi|125528699|gb|EAY76813.1|_hypothetical_protein_OsI_04772_[Oryza_sativa_Indica_Group]	gi|960468355|ref|XM_003564777.3|_PREDICTED:_Brachypodium_distachyon_calreticulin-3_(LOC100837158),_mRNA	NA
PH01000150G0790	overlapGene	PH01000150:526117-526137	PH01000150:526138-526533	PH01000150:526117-526533	+	AltD	PH01000150:526037-526137	PH01000150:526037-526116	PH01000150:526534-526602	3590	XLOC_007724	NA	PH01000150	+	526036	526137	526036	526116	526533	526602	3590	17,27,20	7,9,6	18,18,21	0,2,4	145	124	0.0364493	1	0.675,0.72,0.74	1.0,0.885,0.818	-0.189	rrna_methylase-like	gi|514797711|ref|XP_004973866.1|_PREDICTED:_putative_tRNA_(cytidine(34)-2'-O)-methyltransferase_[Setaria_italica]_x0001_gi|944238086|gb|KQL02424.1|_hypothetical_protein_SETIT_014317mg_[Setaria_italica]	NA	sp|P0AGJ7|TRML_ECOLI_tRNA_(cytidine(34)-2'-O)-methyltransferase_OS=Escherichia_coli_(strain_K12)_GN=trmL_PE=1_SV=1
PH01000112G0430	Transcript_up_stream_1bp	PH01000112:324912-324926	PH01000112:324927-325016	PH01000112:324912-325016	+	AltD	PH01000112:324790-324926	PH01000112:324790-324911	PH01000112:325017-325521	3597	XLOC_006442	NA	PH01000112	+	324789	324926	324789	324911	325016	325521	3597	1,6,4	12,32,36	0,0,2	29,26,33	139	124	0.0377763	1	0.069,0.143,0.09	0.0,0.0,0.051	0.084	auxin_efflux_carrier	gi|357125609|ref|XP_003564484.1|_PREDICTED:_uncharacterized_protein_LOC100836625_[Brachypodium_distachyon]_x0001_gi|721645615|ref|XP_010232486.1|_PREDICTED:_uncharacterized_protein_LOC100836625_[Brachypodium_distachyon]_x0001_gi|960471550|ref|XP_014755196.1|_PREDICTED:_uncharacterized_protein_LOC100836625_[Brachypodium_distachyon]_x0001_gi|960471552|ref|XP_014755197.1|_PREDICTED:_uncharacterized_…	gi|960471551|ref|XM_014899711.1|_PREDICTED:_Brachypodium_distachyon_uncharacterized_LOC100836625_(LOC100836625),_transcript_variant_X4,_mRNA	NA
PH01000113G1370	overlapGene	PH01000113:892609-893710	PH01000113:892478-892608	PH01000113:892478-893711	-	AltD	PH01000113:892609-893854	PH01000113:893712-893854	PH01000113:892340-892477	3748	XLOC_006505	NA	PH01000113	-	892608	893854	893711	893854	892339	892477	3748	24,43,36	4,8,7	51,29,52	2,5,2	248	124	0.045625	1	0.75,0.729,0.72	0.927,0.744,0.929	-0.134	ccaat-binding_transcription_factor_subunit_b_family_expressed	gi|2826786|emb|CAA71844.1|_RAPB_protein_[Oryza_sativa_Indica_Group]	gi|213959149|gb|EU847006.1|_Oryza_sativa_Japonica_Group_clone_KCS364E08_CCAAT-binding_transcription_factor_mRNA,_complete_cds	NA
PH01000030G2390	overlapGene	PH01000030:1675081-1675248	PH01000030:1674142-1675080	PH01000030:1674142-1675249	-	AltD	PH01000030:1675081-1675489	PH01000030:1675250-1675489	PH01000030:1674075-1674141	3967	XLOC_002484	NA	PH01000030	-	1675080	1675489	1675249	1675489	1674074	1674141	3967	3,0,5	5,5,6	7,1,1	2,0,0	248	124	0.0383212	1	0.231,0.0,0.294	0.636,1.0,1.0	-0.704	hypothetical_protein_OsI_31719	gi|944054970|gb|KQJ90608.1|_hypothetical_protein_BRADI_4g32790_[Brachypodium_distachyon]	gi|32982214|dbj|AK072191.1|_Oryza_sativa_Japonica_Group_cDNA_clone:J013154D16,_full_insert_sequence	NA
PH01002620G0190	overlapGene	PH01002620:111667-111696	PH01002620:111592-111666	PH01002620:111592-111697	-	AltD	PH01002620:111667-111762	PH01002620:111698-111762	PH01002620:111476-111591	398	XLOC_037361	NA	PH01002620	-	111666	111762	111697	111762	111475	111591	398	11,14,16	3,0,2	39,26,22	1,0,0	155	124	0.0468573	1	0.746,1.0,0.865	0.969,1.0,1.0	-0.119	respiratory_burst_oxidase_protein_e	gi|2654870|gb|AAB87790.1|_RbohAOsp,_partial_[Oryza_sativa]	gi|115439770|ref|NM_001050700.1|_Oryza_sativa_Japonica_Group_Os01g0734200_(Os01g0734200)_mRNA,_partial_cds	NA
PH01000159G0760	overlapGene	PH01000159:612748-612765	PH01000159:611533-612747	PH01000159:611533-612766	-	AltD	PH01000159:612748-612881	PH01000159:612767-612881	PH01000159:611301-611532	3988	XLOC_008028	NA	PH01000159	-	612747	612881	612766	612881	611300	611532	3988	8,10,6	4,8,3	10,17,12	1,3,3	143	124	0.0322171	1	0.634,0.52,0.634	0.897,0.831,0.776	-0.239	ww_domain-containing_expressed	gi|721621321|ref|XP_010228527.1|_PREDICTED:_trimethylguanosine_synthase_isoform_X1_[Brachypodium_distachyon]_x0001_gi|944086031|gb|KQK21383.1|_hypothetical_protein_BRADI_1g60460_[Brachypodium_distachyon]	gi|242387261|emb|FP099467.1|_Phyllostachys_edulis_cDNA_clone:_bphyem123f14,_full_insert_sequence	sp|P85107|TGS1_RAT_Trimethylguanosine_synthase_OS=Rattus_norvegicus_GN=Tgs1_PE=1_SV=1
PH01000673G0640	Transcript_up_stream_67bp	PH01000673:494345-494350	PH01000673:494351-494429	PH01000673:494345-494429	+	AltD	PH01000673:494218-494350	PH01000673:494218-494344	PH01000673:494430-494892	4041	XLOC_019690	NA	PH01000673	+	494217	494350	494217	494344	494429	494892	4041	9,21,7	0,7,2	6,13,4	5,8,9	130	124	0.0231246	1	1.0,0.741,0.77	0.534,0.608,0.298	0.357	hypothetical_protein_OsI_37589	NA	NA	NA
PH01000881G0330	overlapGene	PH01000881:231567-232209	PH01000881:232210-232370	PH01000881:231567-232370	+	AltD	PH01000881:231498-232209	PH01000881:231498-231566	PH01000881:232371-232640	4091	XLOC_022794	NA	PH01000881	+	231497	232209	231497	231566	232370	232640	4091	26,56,37	8,17,22	29,60,31	6,12,5	248	124	0.0338804	1	0.619,0.622,0.457	0.707,0.714,0.756	-0.16	dead_box_rna_helicase	gi|670384674|ref|XP_008673169.1|_PREDICTED:_uncharacterized_protein_LOC100383248_isoform_X1_[Zea_mays]_x0001_gi|414881886|tpg|DAA59017.1|_TPA:_putative_DEAD-box_ATP-dependent_RNA_helicase_family_protein_[Zea_mays]	gi|115437435|ref|NM_001049830.1|_Oryza_sativa_Japonica_Group_Os01g0549400_(Os01g0549400)_mRNA,_complete_cds	sp|Q5JKF2|RH40_ORYSJ_DEAD-box_ATP-dependent_RNA_helicase_40_OS=Oryza_sativa_subsp._japonica_GN=Os01g0549400_PE=2_SV=2
PH01000125G0760	Transcript_up_stream_20bp	PH01000125:534551-534555	PH01000125:534556-534662	PH01000125:534551-534662	+	AltD	PH01000125:531258-534555	PH01000125:531258-534550	PH01000125:534663-535044	4172	XLOC_006928	NA	PH01000125	+	531257	534555	531257	534550	534662	535044	4172	11,10,8	22,15,23	8,4,2	26,23,17	129	124	0.0492073	1	0.325,0.391,0.251	0.228,0.143,0.102	0.165	nbs-lrr_disease_resistance_protein	gi|944081270|gb|KQK16622.1|_hypothetical_protein_BRADI_1g29560_[Brachypodium_distachyon]	gi|955718075|ref|XM_004966480.3|_PREDICTED:_Setaria_italica_putative_disease_resistance_RPP13-like_protein_1_(LOC101755142),_mRNA	NA
PH01001238G0230	overlapGene	PH01001238:158825-158834	PH01001238:158699-158824	PH01001238:158699-158835	-	AltD	PH01001238:158825-158919	PH01001238:158836-158919	PH01001238:158633-158698	4527	XLOC_027240	NA	PH01001238	-	158824	158919	158835	158919	158632	158698	4527	104148146	22,31,29	133120147	14,20,17	135	124	0.0246473	1	0.813,0.814,0.822	0.897,0.846,0.888	-0.061	auxin-regulated_protein	gi|514820568|ref|XP_004984971.1|_PREDICTED:_chorismate_synthase_2,_chloroplastic_[Setaria_italica]_x0001_gi|944227239|gb|KQK91643.1|_hypothetical_protein_SETIT_035737mg_[Setaria_italica]	gi|242382402|emb|FP097189.1|_Phyllostachys_edulis_cDNA_clone:_bphyem202g05,_full_insert_sequence	sp|Q42884|AROC1_SOLLC_Chorismate_synthase_1,_chloroplastic_OS=Solanum_lycopersicum_GN=CS1_PE=2_SV=1
PH01000781G0430	overlapGene	PH01000781:231984-232006	PH01000781:231549-231983	PH01000781:231549-232007	-	AltD	PH01000781:231984-232131	PH01000781:232008-232131	PH01000781:231364-231548	4673	XLOC_021371	NA	PH01000781	-	231983	232131	232007	232131	231363	231548	4673	20,26,24	0,1,0	2,2,3	0,1,0	148	124	0.0344238	1	1.0,0.956,1.0	1.0,0.626,1.0	0.11	chlorophyll_a_expressed	gi|115483526|ref|NP_001065433.1|_Os10g0567400_[Oryza_sativa_Japonica_Group]_x0001_gi|75247969|sp|Q8S7E1.1|CAO_ORYSJ_RecName:_Full=Chlorophyllide_a_oxygenase,_chloroplastic;_Short=Chlorophyll_a_oxygenase;_AltName:_Full=Chlorophyll_b_synthase;_Flags:_Precursor_x0001_gi|18855011|gb|AAL79703.1|AC087599_22_putative_chlorophyll_synthase_[Oryza_sativa_Japonica_Group]_x0001_gi|110289596|gb|ABB48002.2|_ch…	gi|83317155|gb|DQ288241.1|_Phyllostachys_pubescens_chlorophyll_synthase_mRNA,_complete_cds	sp|Q8S7E1|CAO_ORYSJ_Chlorophyllide_a_oxygenase,_chloroplastic_OS=Oryza_sativa_subsp._japonica_GN=CAO_PE=2_SV=1
PH01000028G1320	overlapGene	PH01000028:879167-879393	PH01000028:874918-879166	PH01000028:874918-879394	-	AltD	PH01000028:879167-879424	PH01000028:879395-879424	PH01000028:874541-874917	5049	XLOC_002356	NA	PH01000028	-	879166	879424	879394	879424	874540	874917	5049	5,6,3	0,0,2	2,7,4	0,0,1	248	124	0.0325681	1	1.0,1.0,0.429	1.0,1.0,0.667	-0.079	Os04g0530400	gi|514802862|ref|XP_004976323.1|_PREDICTED:_syntaxin-81_[Setaria_italica]_x0001_gi|944233852|gb|KQK98214.1|_hypothetical_protein_SETIT_010629mg_[Setaria_italica]	gi|241988431|dbj|AK335689.1|_Triticum_aestivum_cDNA,_clone:_WT013_I14,_cultivar:_Chinese_Spring	sp|P59277|SYP81_ARATH_Syntaxin-81_OS=Arabidopsis_thaliana_GN=SYP81_PE=1_SV=2
PH01000286G1030	overlapGene	PH01000286:719875-719955	PH01000286:719956-720035	PH01000286:719875-720035	+	AltD	PH01000286:719786-719955	PH01000286:719786-719874	PH01000286:720036-720102	5190	XLOC_011513	NA	PH01000286	+	719785	719955	719785	719874	720035	720102	5190	38,104,47	0,0,0	65,54,74	4,0,7	205	124	0.0171213	1	1.0,1.0,1.0	0.908,1.0,0.865	0.076	chromatin-remodeling_factor_chd3	gi|218197711|gb|EEC80138.1|_hypothetical_protein_OsI_21929_[Oryza_sativa_Indica_Group]_x0001_gi|222635083|gb|EEE65215.1|_hypothetical_protein_OsJ_20361_[Oryza_sativa_Japonica_Group]	NA	NA
PH01000329G0030	overlapGene	PH01000329:18954-19602	PH01000329:19603-19760	PH01000329:18954-19760	+	AltD	PH01000329:18885-19602	PH01000329:18885-18953	PH01000329:19761-20030	5601	XLOC_012713	NA	PH01000329	+	18884	19602	18884	18953	19760	20030	5601	58,127,85	21,34,33	133119104	20,20,28	248	124	0.013528	1	0.58,0.651,0.563	0.769,0.748,0.65	-0.124	dead_box_rna_helicase	NA	gi|573916683|ref|XM_006645926.1|_PREDICTED:_Oryza_brachyantha_DEAD-box_ATP-dependent_RNA_helicase_40-like_(LOC102721890),_partial_mRNA	NA
PH01000942G0570	Transcript_down_stream_454bp	PH01000942:400542-400629	PH01000942:400138-400541	PH01000942:400138-400630	-	AltD	PH01000942:400542-400779	PH01000942:400631-400779	PH01000942:399876-400137	5680	XLOC_023671	NA	PH01000942	-	400541	400779	400630	400779	399875	400137	5680	8,13,8	5,13,7	5,3,4	6,15,15	213	124	0.0155788	1	0.482,0.368,0.4	0.327,0.104,0.134	0.228	copine_i-like	gi|326520327|dbj|BAK07422.1|_predicted_protein_[Hordeum_vulgare_subsp._vulgare]	gi|242375196|emb|FP101315.1|_Phyllostachys_edulis_cDNA_clone:_bphyem211g17,_full_insert_sequence	NA
PH01001260G0280	overlapGene	PH01001260:217756-217821	PH01001260:217822-217906	PH01001260:217756-217906	+	AltD	PH01001260:217690-217821	PH01001260:217690-217755	PH01001260:217907-217972	5732	XLOC_027480	NA	PH01001260	+	217689	217821	217689	217755	217906	217972	5732	5,0,1	29,31,44	2,1,6	16,12,17	190	124	0.0261643	1	0.101,0.0,0.015	0.075,0.052,0.187	-0.066	retrotransposon_unclassified	gi|115455729|ref|NP_001051465.1|_Os03g0782500_[Oryza_sativa_Japonica_Group]_x0001_gi|108711401|gb|ABF99196.1|_Helix-loop-helix_DNA-binding_domain_containing_protein,_expressed_[Oryza_sativa_Japonica_Group]_x0001_gi|108711403|gb|ABF99198.1|_Helix-loop-helix_DNA-binding_domain_containing_protein,_expressed_[Oryza_sativa_Japonica_Group]_x0001_gi|113549936|dbj|BAF13379.1|_Os03g0782500_[Oryza_sativa_J…	gi|116638255|emb|CT829013.1|_Oryza_sativa_(indica_cultivar-group)_cDNA_clone:OSIGCPI222D24,_full_insert_sequence	sp|O80536|PIF3_ARATH_Transcription_factor_PIF3_OS=Arabidopsis_thaliana_GN=PIF3_PE=1_SV=1
PH01000064G1600	overlapGene	PH01000064:982267-982270	PH01000064:982271-983232	PH01000064:982267-983232	+	AltD	PH01000064:982156-982270	PH01000064:982156-982266	PH01000064:983233-983335	5816	XLOC_004415	NA	PH01000064	+	982155	982270	982155	982266	983232	983335	5816	0,0,5	3,6,3	0,2,3	8,4,3	128	124	0.0449041	1	0.0,0.0,0.618	0.0,0.326,0.492	-0.067	t7_bacteriophage-type_single_subunit_rna_polymerase	gi|2239138|emb|CAA72337.1|_putative_T7/T3-like_RNA_polymerase,_partial_[Hordeum_vulgare_subsp._vulgare]	NA	sp|Q8L6J4|RPO1A_TOBAC_DNA-directed_RNA_polymerase_1A_(Fragment)_OS=Nicotiana_tabacum_GN=RPOT1-SYL_PE=3_SV=2
PH01001437G0160	overlapGene	PH01001437:104583-104584	PH01001437:103926-104582	PH01001437:103926-104585	-	AltD	PH01001437:104583-104748	PH01001437:104586-104748	PH01001437:103428-103925	5956	XLOC_029088	NA	PH01001437	-	104582	104748	104585	104748	103427	103925	5956	78,80,103	102131161	64,53,59	58,60,74	127	124	0.0398207	1	0.427,0.374,0.384	0.519,0.463,0.438	-0.078	casein_kinase_ii_beta-4_expressed	gi|223975169|gb|ACN31772.1|_unknown_[Zea_mays]	gi|960460958|ref|XM_003563030.3|_PREDICTED:_Brachypodium_distachyon_putative_casein_kinase_II_subunit_beta-4_(LOC100839492),_transcript_variant_X1,_mRNA	sp|P40228|CSK2B_ARATH_Casein_kinase_II_subunit_beta_OS=Arabidopsis_thaliana_GN=CKB1_PE=1_SV=1
PH01001264G0430	Transcript_down_stream_408bp	PH01001264:285907-286625	PH01001264:286626-286702	PH01001264:285907-286702	+	AltD	PH01001264:285802-286625	PH01001264:285802-285906	PH01001264:286703-286772	6066	XLOC_027534	NA	PH01001264	+	285801	286625	285801	285906	286702	286772	6066	12,10,3	0,0,2	15,5,17	4,2,1	248	124	0.0160245	1	1.0,1.0,0.429	0.652,0.556,0.895	0.109	soluble_inorganic_pyrophosphatase	gi|573959130|ref|XP_006661763.1|_PREDICTED:_uncharacterized_protein_LOC102712663_[Oryza_brachyantha]	gi|242383380|emb|FP097576.1|_Phyllostachys_edulis_cDNA_clone:_bphyst031o24,_full_insert_sequence	NA
PH01002845G0160	overlapGene	PH01002845:68265-68283	PH01002845:68284-68376	PH01002845:68265-68376	+	AltD	PH01002845:68196-68283	PH01002845:68196-68264	PH01002845:68377-68463	948	XLOC_038502	NA	PH01002845	+	68195	68283	68195	68264	68376	68463	948	5,7,7	93,119,85	16,14,20	132124137	143	124	0.0276734	1	0.045,0.049,0.067	0.095,0.089,0.112	-0.045	signal_peptidase_i_family_expressed	gi|242049472|ref|XP_002462480.1|_hypothetical_protein_SORBIDRAFT_02g026400_[Sorghum_bicolor]_x0001_gi|241925857|gb|EER99001.1|_hypothetical_protein_SORBIDRAFT_02g026400_[Sorghum_bicolor]	gi|242385965|emb|FP093816.1|_Phyllostachys_edulis_cDNA_clone:_bphyem203m14,_full_insert_sequence	NA
