# Supplementary material for: Transcriptome characterization of moso bamboo (Phyllostachys edulis) seedlings in response to exogenous gibberellin applications
Source: BMC Plant Biol. 2018 Jun 20;18:125. doi: 10.1186/s12870-018-1336-z (PMC6011363; doi:10.1186/s12870-018-1336-z)
Supplement: Supplementary file 7 — Table S7. List of hormone-related and splicing factor genes, which have different isoforms after GA was applied. (XLSX 31 kb) [file 12870_2018_1336_MOESM7_ESM.xlsx]

## Sheet: 工作表1
Hormone-related genes have different isoforms
Bamboo gene ID	AS type		hormone
PH01000533G0580	IR	AL7A1	abscisic acid
PH01001389G0560	IR	PIF1	ethylene
PH01001291G0040	IR	GRF1	gibberellin
PH01000093G1330	IR, ALTD	UBQ10	salicylic acid
PH01003236G0020	IR, ALTD	ASG4-like	gibberellin
PH01001238G0500	ES	PCK1	ethylene
PH01000347G1190	ES	RS40	ethylene
PH01000007G1150	ES	ABIG1	cytokinin
PH01000290G0450	ES	RBGD3	ethylene
PH01006306G0030	ES	AIR9	auxin
PH01001782G0180	ES	ECS1	jasmonic acid
PH01003126G0140	ALTA	GGT-IB	abscisic acid
PH01000428G0370	ALTA	SIZ1	salicylic acid
PH01001626G0320	ALTA	WRKY2	abscisic acid
PH01000015G2590	ALTD	PRT6	abscisic acid
PH01000112G0430	ALTD	PILS6	auxin
PH01000286G1030	ALTD	CHD3	gibberellin
PH01000570G0460	ALTD	MYB48	salicylic acid
PH01000588G0680	ALTD	ERH1	salicylic acid
Splicing factors genes have different isoforms
PH01000042G0880	IR	RNPA	hnRNP_proteins
PH01000669G0010	IR	CUG-BP2	hnRNP_proteins
PH01000347G1190	ES	RSp40/atRSP35	SR_proteins
PH01000618G0370	ES	AFC2	SR_protein_Kinase
PH01000290G0450	ES	RNP_N1	hnRNP_A/B_family
PH01000765G0660	ALTA	SR140-2	17S_U2_associated_proteins
PH01007532G0010	ALTA	RBP45a	Known_plant_hnRNPs
PH01000316G0340	ALTD	p72-2	DEAD/H_box_helixase
PH01000622G0210	ALTD	SmD2-b	Core_proteins_(Sm)
