# Supplementary material for: Transcriptome characterization of moso bamboo (Phyllostachys edulis) seedlings in response to exogenous gibberellin applications
Source: BMC Plant Biol. 2018 Jun 20;18:125. doi: 10.1186/s12870-018-1336-z (PMC6011363; doi:10.1186/s12870-018-1336-z)
Supplement: Supplementary file 8 — Table S8. List of cis-NATs in moso bamboo, which were classified into head-to-head (5′-5′), tail-to-tail (3′-3′) and fully overlapping. (XLSX 156 kb) [file 12870_2018_1336_MOESM8_ESM.xlsx]

## Sheet: 工作表1
Types	Genename	mock1_f	mock1_r	mock2_f	mock2_r		mock3_f	mock3_r		GA1_f	GA1_r	GA2_f	GA2_r	GA3_f	GA3_r	Forward	Reverse
5'-5'	Novel_PH01000000:3824176-3829214	0.019243	7.10731	0	5.29061	0.015176	6.76934	0	6.97198	0	6.58576	0	6.77472	0	4.78237	coding	coding
5'-5'	Novel_PH01000007:1522466-1526710	0	21.2203	0	18.5419	0	17.1841	0	21.589	0	20.8895	0	23.5255	0	14.2398	coding	coding
3'-3'	Novel_PH01000008:1624013-1630835	0	12.7546	0	11.8411	0	12.8436	0.021381	12.4302	0	13.761	0	13.1502	0	13.3709	coding	coding
Fully_overlap;5'-5'	Novel_PH01000022:951600-976074	0	0	0	0	0	0	0	0	0	0	0	0	0	0.019444	coding	coding
3'-3';Fully_overlap;5'-5'	Novel_PH01000027:1509618-1520488	0	0	0	0	0	0	0	0	0	0	0	0	0	0	noncoding	noncoding
3'-3';Fully_overlap;5'-5'	Novel_PH01000028:522674-527346	0	2.73099	0	3.11199	0	3.03625	0	2.8742	0	2.71628	0	2.36937	0	3.48761	noncoding	coding
Fully_overlap;5'-5'	Novel_PH01000032:1497022-1502998	0	21.0111	0	20.7034	0	16.9196	0	21.2574	0	23.0789	0	24.6527	0	23.1462	noncoding	coding
5'-5'	Novel_PH01000038:761151-769187	2.99386	0	4.15036	0	3.43269	0	3.12839	0	3.05813	0	4.3976	0	3.43382	0	coding	coding
Fully_overlap	Novel_PH01000038:943312-955218	0	1.22714	0	1.69414	0	1.23997	0	1.13399	0	1.12757	0	0.934812	0	0.686142	coding	coding
3'-3';Fully_overlap;5'-5'	Novel_PH01000041:1057897-1062986	1.80296	0	2.25046	0	2.07599	0	8.79704	0	7.38773	0	6.92227	0	4.4088	0	coding	coding
Fully_overlap	Novel_PH01000043:1524994-1526299	0.136009	1.80012	0.031792	1.46701	0.178773	1.57314	0.08379	1.25885	0	0.507613	0.046049	0.938908	0.090131	1.06395	coding	coding
3'-3'	Novel_PH01000044:617923-622701	0	12.4785	0	13.6792	0	12.191	0	9.78985	0	9.87941	0	10.5535	0	14.581	noncoding	coding
3'-3';Fully_overlap	Novel_PH01000057:470961-493867	0	7.99602	0	9.82773	0	8.07941	0	15.4409	0	14.6629	0	16.3024	0	12.9677	noncoding	coding
5'-5'	Novel_PH01000061:1021798-1082251	0	0.689371	0	0.617694	0	0.96653	0	1.09713	0	1.12611	0	0.778002	0	1.10402	coding	coding
Fully_overlap	Novel_PH01000061:486776-513962	0	0	0	0	0	0	0	0	0	0	0	0	0	0	noncoding	noncoding
Fully_overlap	Novel_PH01000062:1103529-1107953	0	7.55064	0	5.60625	0.013877	7.3829	0	8.77712	0	9.43029	0	8.1551	0	7.94705	noncoding	noncoding
3'-3'	Novel_PH01000064:127624-135128	11.129	0	11.6265	0	10.5819	0	15.5152	0	16.8531	0	18.0472	0	13.2855	0	coding	coding
3'-3'	Novel_PH01000065:732526-736324	0.03856	0	0	0	0	0	0.017817	0	0	0	0.039166	0	0.03833	0	coding	noncoding
Fully_overlap;5'-5'	Novel_PH01000069:1073997-1084721	9.54989	0	9.88085	0	8.41258	0	13.3873	0	13.8094	0	12.2622	0	12.0721	0	coding	noncoding
Fully_overlap	Novel_PH01000073:1008752-1016829	0	2.99064	0	3.42315	0	2.91913	0	3.25935	0	2.98929	0	3.51438	0	3.71931	noncoding	noncoding
3'-3'	Novel_PH01000075:362776-366477	1.33308	0	1.16491	0	0.986638	0	1.62989	0	1.82857	0	1.99979	0	1.61053	0	coding	noncoding
3'-3'	Novel_PH01000083:959513-968703	27.9789	0	26.7196	0	24.246	0	28.6439	0	26.7782	0	27.7856	0	30.4633	0	coding	coding
5'-5'	Novel_PH01000090:277674-293382	0	0	0	0	0	0	0	0	0	0	0	0	0	0	coding	coding
Fully_overlap;5'-5'	Novel_PH01000097:679871-681698	10.4268	2.79226	9.99418	3.37348	8.3566	2.89194	11.2934	3.94818	11.1743	3.38239	8.56189	3.04115	10.129	1.83924	noncoding	noncoding
3'-3';Fully_overlap;5'-5'	Novel_PH01000101:65053-70310	0	0.575603	0	0.654542	0	0.588908	0	0.934438	0	1.07717	0	0.695255	0	0.86598	coding	noncoding
Fully_overlap	Novel_PH01000104:997326-1009427	0	0.035841	0	0.012567	0	0	0.043895	0.049681	0.022527	0.050993	0.024123	0.018202	0	0.05344	noncoding	coding
3'-3';Fully_overlap;5'-5'	Novel_PH01000107:626692-652238	0	0.011799	0	0	0	0	0	0	0	0	0	0	0	0.011729	coding	coding
3'-3'	Novel_PH01000122:725820-731633	0	0	0	0	0	0	0	0	0	0	0	0	0	0	coding	coding
3'-3'	Novel_PH01000124:879753-888184	0.262997	0	0.319667	0	0.373343	0	0.29164	0	0.299345	0	0.463023	0	0.383425	0	noncoding	noncoding
3'-3';Fully_overlap;5'-5'	Novel_PH01000126:338052-346726	0	0	0	0	0	0	0	0	0	0	0	0	0	0	noncoding	noncoding
3'-3';Fully_overlap	Novel_PH01000126:355039-377466	0	0	0	0	0	0	0	0	0	0	0	0	0	0	coding	noncoding
3'-3';Fully_overlap;5'-5'	Novel_PH01000127:762882-769066	0	0.014638	0	0.041058	0.00755	0.080808	0.026539	0.054106	0	0.013884	0	0.059471	0	0.043651	noncoding	noncoding
Fully_overlap	Novel_PH01000136:841113-847234	0	3.07838	0	2.7015	0	2.56974	0	2.06283	0.015874	2.30516	0	2.61476	0	1.91474	noncoding	coding
Fully_overlap	Novel_PH01000138:210184-261837	3.04556	0	3.59922	0	3.12245	0	3.36898	0	3.27107	0	3.47554	0	3.23217	0	noncoding	coding
3'-3';Fully_overlap;5'-5'	Novel_PH01000157:319432-323856	0.016298	0	0	0	0	0	0	0	0.077292	0	0	0	0.064801	0	noncoding	coding
3'-3'	Novel_PH01000164:264430-270544	0	3.58589	0	3.81621	0	3.70969	0	4.83409	0	4.16151	0	4.73489	0	4.78059	noncoding	coding
5'-5'	Novel_PH01000164:603261-605993	1.24215	0.113755	2.2139	0.059827	2.28579	0.022428	2.15225	0	1.96365	0	2.05021	0.086656	1.10612	0	coding	coding
Fully_overlap	Novel_PH01000164:883457-903164	8.52499	0	8.17336	0	8.22995	0	9.80655	0	9.41083	0	10.5831	0	9.20818	0	coding	coding
Fully_overlap;5'-5'	Novel_PH01000171:373742-394055	3.10371	0	4.06269	0	2.9373	0	4.2507	0	4.00068	0	5.01163	0	4.6515	0	coding	coding
5'-5'	Novel_PH01000174:242016-251134	0.601983	0.423596	0.633199	0.264037	0.559532	0.593901	1.03311	0.478429	0.774908	0.178571	0.655115	0.143417	0.598388	0.608207	coding	coding
3'-3'	Novel_PH01000175:474360-479825	0	46.7003	0	48.0556	0	40.08	0	55.4855	0	55.0903	0.017381	62.6807	0	60.6599	coding	coding
5'-5'	Novel_PH01000176:379340-383912	0	0	0	0	0	0	0	0	0	0	0	0	0	0	noncoding	noncoding
3'-3';Fully_overlap	Novel_PH01000180:922631-937311	0	3.09187	0	4.08848	0	3.06542	0	4.75516	0	5.32068	0	5.96685	0	4.74183	noncoding	noncoding
3'-3';5'-5'	Novel_PH01000192:464654-473744	1.10758	0	1.20547	0	1.29204	0	1.73783	0	1.59771	0	1.23045	0	1.51383	0	noncoding	coding
3'-3'	Novel_PH01000210:380175-387068	6.19109	0	7.62511	0	6.99545	0	7.55191	0	7.3457	0	8.4607	0	7.96678	0	coding	noncoding
3'-3'	Novel_PH01000226:123907-130060	0.149626	0	0.074945	0	0.050573	0	0.079011	0	0.141922	0	0.108555	0	0.042495	0.012108	coding	coding
Fully_overlap	Novel_PH01000241:787432-802752	0	6.88784	0	8.38014	0	8.20812	0	8.69415	0	8.88263	0	10.8803	0	8.96335	noncoding	noncoding
5'-5'	Novel_PH01000252:268405-273714	0	1.71074	0	1.96304	0	1.47183	0	5.68707	0	5.81624	0	4.78408	0	4.72613	coding	noncoding
5'-5'	Novel_PH01000253:749062-755994	0.038064	0	0	0	0	0	0	0	0	0.027727	0	0	0	0.014529	coding	coding
Fully_overlap	Novel_PH01000257:161261-165622	0.304754	0	0.412145	0.009519	0.343349	0	0.362084	0	0.392297	0	0.751744	0	0.389486	0	noncoding	coding
Fully_overlap	Novel_PH01000259:611340-615138	0	0	0	0	0	0	0	0	0	0	0	0	0	0	coding	coding
Fully_overlap	Novel_PH01000260:337738-355839	0.344616	0	0.694765	0	0.56055	0	1.05489	0	0.796747	0	1.22511	0	1.306	0	coding	noncoding
3'-3';Fully_overlap;5'-5'	Novel_PH01000264:586483-606340	0	0	0	0	0	0.003852	0	0	0	0.004633	0	0	0	0.004856	noncoding	noncoding
3'-3'	Novel_PH01000276:497098-503144	0	9.80139	0	10.4659	0	10.5407	0	10.4572	0	10.4376	0	13.2588	0	14.9243	coding	coding
5'-5'	Novel_PH01000284:808053-812820	0	0	0	0	0	0	0	0	0	0	0	0	0	0	noncoding	noncoding
Fully_overlap	Novel_PH01000299:325472-333737	29.8891	0	33.7099	0	41.7429	0	17.8541	0	16.3957	0	17.5796	0	19.9448	0	coding	noncoding
3'-3';Fully_overlap;5'-5'	Novel_PH01000300:478086-483337	0	0	0	0	0	0	0	0	0	0	0	0	0	0	noncoding	noncoding
Fully_overlap	Novel_PH01000327:692427-694890	23.5158	0.072089	23.4592	0.151655	25.4452	0.037902	13.3877	0.088823	13.2767	0.068377	9.66782	0.024407	22.7492	0.095545	coding	coding
Fully_overlap;5'-5'	Novel_PH01000334:451594-454651	0	0	0	0	0	0	0	0	0	0	0	0	0	0	coding	noncoding
3'-3'	Novel_PH01000343:404242-410294	0	0.96888	0	1.35883	0	1.23955	0	1.51212	0	1.32743	0.014842	2.09942	0	1.73357	coding	coding
Fully_overlap	Novel_PH01000346:354603-362017	0.164699	1.84843	0.144366	1.88156	0.064945	1.65527	0.228296	2.81013	0.039055	2.56766	0.209108	2.53155	0.409289	1.63587	coding	coding
Fully_overlap	Novel_PH01000359:122172-127446	15.471	0	14.5264	0	11.374	0	13.182	0	13.7292	0	20.082	0	11.7294	0	coding	noncoding
5'-5'	Novel_PH01000364:114442-117420	7.19746	0	7.61831	0	6.99718	0	7.19493	0	5.19527	0	8.00022	0	7.24448	0	noncoding	coding
5'-5'	Novel_PH01000379:378870-393016	0	0	0	0	0	0	0	0	0	0	0	0	0	0	coding	coding
3'-3';Fully_overlap;5'-5'	Novel_PH01000408:357439-360547	0	0	0	0	0	0	0	0	0	0	0	0	0	0	noncoding	noncoding
Fully_overlap	Novel_PH01000411:185506-189061	0	52.957	0	56.8211	0	55.9162	0	60.6082	0	57.9989	0.016912	58.9329	0.016551	65.2571	coding	coding
3'-3'	Novel_PH01000432:372062-380450	15.2806	0	17.0749	0	14.0254	0	18.4857	0	19.0412	0	21.11	0	18.0065	0	coding	coding
Fully_overlap	Novel_PH01000444:669815-674638	0	14.1011	0	11.9898	0	13.7571	0	13.5988	0	13.1928	0	17.5228	0	17.6071	coding	coding
3'-3';Fully_overlap	Novel_PH01000488:518761-534466	11.6249	0	11.1563	0	9.84028	0	11.2028	0	10.2387	0	11.2452	0	12.8541	0	coding	noncoding
5'-5'	Novel_PH01000490:234620-244132	0	9.90133	0	9.33498	0	9.03615	0	10.3738	0	9.7684	0	13.0841	0	10.4018	noncoding	coding
3'-3'	Novel_PH01000496:255095-259725	0	0.783912	0	0.76286	0	0.592999	0	0.635704	0	0.62215	0	0.601233	0	0.652009	noncoding	noncoding
5'-5'	Novel_PH01000501:456712-461630	0	0	0.0171	0	0	0	0	0	0	0	0.024769	0	0.02424	0	noncoding	noncoding
3'-3'	Novel_PH01000506:597476-604833	0	5.47991	0	5.88524	0	5.35999	0	7.67955	0	7.18005	0	7.30433	0	6.31415	coding	coding
3'-3'	Novel_PH01000515:313229-336398	4.90256	0	4.43338	0	4.06048	0.012079	5.63242	0	5.56577	0	4.65274	0	4.70394	0	coding	noncoding
3'-3'	Novel_PH01000561:527142-536081	0	0	0	0	0	0	0	0	0	0	0	0	0	0	coding	coding
3'-3'	Novel_PH01000574:110044-114692	0	0	0.015621	0	0	0	0	0	0	0	0	0	0	0	noncoding	noncoding
Fully_overlap;5'-5'	Novel_PH01000580:138973-148616	4.08185	0	4.61593	0	3.85591	0	4.42486	0	4.59495	0	5.88866	0	5.42855	0	noncoding	noncoding
3'-3'	Novel_PH01000580:467369-479231	0.081242	5.84128	0.079758	6.73998	0.064072	7.37077	0.105105	5.86406	0.030824	6.49749	0.099022	5.77124	0.145363	5.8064	coding	coding
3'-3'	Novel_PH01000588:313568-321709	0	4.30391	0	4.90316	0	4.10098	0.015791	8.07989	0	7.86839	0	7.6812	0	7.50373	noncoding	coding
Fully_overlap	Novel_PH01000600:12100-20848	0	1.13678	0	1.40774	0	1.04912	0	1.76572	0	1.39942	0	1.67054	0	1.61084	coding	noncoding
5'-5'	Novel_PH01000603:357975-364034	8.00126	0.361032	6.49247	0.607606	9.67564	0.484039	10.3515	0.533804	10.2997	0.445174	8.93966	0.403375	5.87042	0.538315	coding	coding
3'-3';5'-5'	Novel_PH01000619:73794-76872	0	7.37664	0	8.51582	0	7.39577	0	11.9836	0	12.5607	0	11.0196	0	7.54711	coding	noncoding
3'-3'	Novel_PH01000620:19867-28141	0	2.72056	0	2.72289	0	2.88677	0.015296	3.29112	0	3.60093	0	3.19036	0	3.50332	noncoding	coding
Fully_overlap	Novel_PH01000630:582736-588077	0	0	0	0	0	0	0	0	0	0	0	0	0	0.018137	coding	coding
3'-3';Fully_overlap	Novel_PH01000638:159941-193256	0	0.421419	0.009769	0.487599	0.010987	0.398823	0	0.272601	0	0.279803	0	0.256824	0	0.377012	coding	coding
3'-3'	Novel_PH01000671:149893-158300	0	0.368523	0	0.459417	0	0.462864	0	1.53878	0	1.29462	0	1.52498	0	0.746211	noncoding	noncoding
3'-3'	Novel_PH01000677:431038-437092	0	0.037641	0	0.039593	0	0.029686	0	0	0	0	0	0.057349	0	0	coding	coding
3'-3'	Novel_PH01000730:310225-313802	9.81813	0	9.51934	0	11.022	0	9.62834	0	8.78992	0	8.75127	0.022037	9.16197	0	coding	noncoding
Fully_overlap	Novel_PH01000730:349269-353968	0	0	0	0	0	0	0	0	0	0	0	0	0	0	noncoding	coding
3'-3'	Novel_PH01000740:468650-475605	0	1.80117	0	1.86012	0	1.83373	0	1.84602	0	1.70842	0	1.99578	0	1.74158	noncoding	coding
Fully_overlap	Novel_PH01000761:77480-96435	0	1.80756	0	2.17755	0	1.97382	0	2.80534	0	2.92342	0	2.5421	0	3.15586	coding	coding
3'-3'	Novel_PH01000765:451867-458523	12.9318	0.078267	13.671	0.027442	11.3503	0.030863	14.1204	0.072326	14.3078	0	15.9485	0.079497	13.1838	0.1556	coding	noncoding
5'-5'	Novel_PH01000767:386898-393413	43.6311	0	41.1431	0	42.459	0	42.3875	0	44.0169	0	42.0431	0	40.226	0.02905	coding	coding
5'-5'	Novel_PH01000771:437542-442367	0	0	0	0	0	0	0	0	0	0	0	0	0	0	coding	coding
Fully_overlap	Novel_PH01000775:248309-258222	2.96145	0	2.54427	0	2.52115	0	3.78782	0	3.64606	0	3.48606	0	3.50912	0	coding	noncoding
Fully_overlap	Novel_PH01000784:252576-254593	0	0	0	0.041149	0	0	0	0	0	0	0	0	0	0	noncoding	noncoding
3'-3'	Novel_PH01000788:189362-208111	0.07108	0.215764	0	0.302604	0.018686	0.411227	0	0.083078	0	0.15349	0.048131	0.018263	0.047103	0.17873	noncoding	coding
3'-3';Fully_overlap;5'-5'	Novel_PH01000791:262474-266153	0	0	0	0	0	0	0	0	0	0	0	0	0	0	noncoding	noncoding
3'-3'	Novel_PH01000803:434328-443983	0	2.08468	0	2.35103	0	2.03392	0	4.25009	0	4.58661	0	4.36585	0	5.87489	noncoding	coding
5'-5'	Novel_PH01000806:317017-322449	0	0	0	0	0	0	0	0	0	0	0	0	0	0	coding	noncoding
Fully_overlap;5'-5'	Novel_PH01000815:361764-365134	5.25348	0	5.01257	0	5.3997	0	5.29242	0	4.86043	0	5.55471	0	4.62285	0	coding	coding
Fully_overlap	Novel_PH01000821:341058-342559	0	0.330251	0	0.132334	0.031089	0.334868	0.036428	0.261585	0	0.492243	0	0.4792	0	0.234485	coding	coding
3'-3'	Novel_PH01000841:207766-215345	0	3.31528	0	3.40074	0	3.97592	0	3.26618	0	2.93666	0	2.67163	0	3.73125	coding	coding
5'-5'	Novel_PH01000844:123285-126164	0	0	0	0	0	0	0	0	0	0	0	0	0	0	noncoding	noncoding
3'-3';Fully_overlap;5'-5'	Novel_PH01000904:261638-267790	0	26.1534	0	28.7748	0	23.6937	0	34.8756	0	32.0289	0	35.5592	0	27.9881	noncoding	coding
Fully_overlap	Novel_PH01000923:148854-164803	0.019243	2.30486	0	2.45431	0	1.69655	0	3.92849	0	2.76916	0	3.53762	0	2.5796	coding	noncoding
5'-5'	Novel_PH01000954:335607-341270	15.3269	0	15.226	0	12.1595	0	14.585	0	15.6194	0	17.7917	0	19.543	0	coding	noncoding
Fully_overlap	Novel_PH01000970:176090-179818	1.00947	0	0.871235	0.033403	0.73488	0.012522	0.932844	0	0.699704	0.045181	0.630972	0	1.04204	0.015783	coding	coding
5'-5'	Novel_PH01001010:350610-354196	0	0.135058	0	0.24624	0	0.063908	0	0.149767	0	0.153724	0.025131	0.082308	0	0.134251	coding	coding
Fully_overlap	Novel_PH01001030:108053-111882	19.3162	0	20.1468	0	17.6872	0	28.1842	0	27.9645	0	32.2176	0	27.912	0	coding	noncoding
Fully_overlap	Novel_PH01001034:106688-109227	0	0.032196	0	0.112887	0	0.126959	0	0.059505	0	0.061077	0	0.196214	0	0.032004	coding	noncoding
Fully_overlap;5'-5'	Novel_PH01001034:5957-12148	0	0	0.016964	0	0	0	0	0	0	0	0	0	0	0	noncoding	noncoding
Fully_overlap	Novel_PH01001066:361306-364945	0	0	0	0	0	0	0	0	0	0	0	0	0	0	noncoding	noncoding
3'-3';Fully_overlap	Novel_PH01001114:115803-120528	0	0	0	0	0	0	0	0	0	0	0	0	0	0	coding	coding
3'-3'	Novel_PH01001116:257840-277226	1.98036	0	1.95359	0	1.72064	0	2.54344	0	2.51512	0	2.93197	0	1.9018	0	coding	coding
3'-3'	Novel_PH01001118:288551-295589	0	0	0	0	0	0	0	0	0	0	0	0	0	0	noncoding	noncoding
3'-3'	Novel_PH01001145:242934-246205	0	0	0	0	0	0	0	0	0	0	0	0	0	0	noncoding	coding
5'-5'	Novel_PH01001149:306787-309902	0.040088	8.0418	0.056222	7.87444	0.189691	7.83735	0.148178	11.1086	0.266163	11.1847	0.203587	8.50672	0.039848	4.55604	coding	coding
3'-3'	Novel_PH01001151:293031-300655	0	1.09067	0	0.787535	0	0.766477	0	1.0478	0	1.13693	0	1.2833	0	0.998283	noncoding	coding
3'-3'	Novel_PH01001192:172041-189030	0	2.85764	0	2.65787	0	2.57429	0	3.07164	0	3.54972	0	3.80123	0	3.23279	noncoding	coding
Fully_overlap;5'-5'	Novel_PH01001192:358485-371146	0.01844	0	0.025861	0	0	0	0	0	0	0	0	0	0	0	noncoding	noncoding
3'-3'	Novel_PH01001211:150363-170795	0	0	0	0	0	0	0	0	0	0	0	0	0	0	noncoding	noncoding
3'-3'	Novel_PH01001216:199847-204903	2.11088	0	2.1206	0	1.48764	0	4.0258	0	3.99016	0	4.83549	0	4.34535	0	coding	coding
5'-5'	Novel_PH01001259:152647-158086	0	0	0	0	0	0	0	0	0	0	0	0	0	0	noncoding	coding
3'-3';Fully_overlap;5'-5'	Novel_PH01001384:110698-114287	0	0	0	0	0	0	0	0	0	0	0	0	0	0	noncoding	noncoding
3'-3';Fully_overlap	Novel_PH01001410:112539-115677	0	0	0	0	0	0	0	0	0	0	0	0	0	0	noncoding	coding
5'-5'	Novel_PH01001427:302784-314155	0	0	0	0	0	0	0	0	0	0	0	0	0	0	coding	noncoding
3'-3'	Novel_PH01001431:187248-189025	0.034646	8.53949	0	10.6197	0	7.28713	0.032016	8.78521	0	7.84664	0	8.91082	0.068877	8.09059	coding	coding
Fully_overlap	Novel_PH01001454:333692-336643	0	6.49858	0	6.48395	0	5.67875	0	8.89673	0	9.13178	0	8.82128	0	3.90777	coding	coding
Fully_overlap;5'-5'	Novel_PH01001483:93195-122786	0	2.65259	0	2.15615	0	2.44377	0	2.8929	0	3.41511	0	2.80754	0	2.81095	coding	noncoding
Fully_overlap	Novel_PH01001514:96411-98990	0.922112	0	1.05501	0	0.38275	0	1.16606	0	0.73653	0	0.739421	0	0.289454	0	coding	noncoding
3'-3';Fully_overlap	Novel_PH01001518:82801-86320	3.71911	0	3.25052	0	3.71949	0	2.2663	0	2.5818	0	2.05301	0	3.4558	0	coding	coding
Fully_overlap	Novel_PH01001583:227639-230341	0	0	0	0	0	0	0	0	0	0	0	0	0	0	coding	coding
5'-5'	Novel_PH01001589:176815-180333	0	0.961687	0	1.08819	0	1.01699	0	0.929083	0	0.704856	0	1.0212	0	0.499698	noncoding	noncoding
3'-3';Fully_overlap	Novel_PH01001605:3990-6989	0	0	0	0	0	0	0	0	0	0	0	0	0	0	noncoding	noncoding
5'-5'	Novel_PH01001715:30628-35546	0	0	0	0	0	0	0.014897	0	0.01529	0	0	0	0	0	noncoding	coding
Fully_overlap	Novel_PH01001749:63928-99931	0	5.85172	0	5.89042	0	6.30215	0	7.96593	0	9.84747	0	9.87414	0	6.34841	noncoding	coding
Fully_overlap	Novel_PH01001781:220925-222685	0	91.0389	0	87.8793	0	99.8009	0	101.541	0	106.378	0	111.978	0	95.0538	coding	coding
5'-5'	Novel_PH01001787:190838-194558	0.095499	0.039605	0.133935	0.027772	0	0	0	0	0	0	0.096999	0.080454	0.094929	0	noncoding	coding
3'-3'	Novel_PH01001796:164686-168961	0	0	0	0	0	0	0	0	0	0	0	0	0	0	noncoding	coding
3'-3'	Novel_PH01001798:118856-123497	0.197657	11.0644	0.138605	9.73588	0.190523	10.6126	0.162359	8.56648	0.249972	9.64371	0.111535	8.63476	0.152815	5.56284	coding	coding
Fully_overlap	Novel_PH01001863:5783-15206	0.021056	11.8314	0	13.2966	0	11.576	0	12.4297	0	12.2874	0	12.9988	0	15.4214	noncoding	coding
3'-3'	Novel_PH01001891:103600-123068	0	1.43883	0	1.5369	0	1.67571	0	2.89112	0	2.28514	0	2.65097	0	2.12872	noncoding	coding
Fully_overlap	Novel_PH01001901:260527-262367	0	0	0	0	0	0	0	0	0	0	0	0	0	0	coding	coding
3'-3';Fully_overlap;5'-5'	Novel_PH01001901:49468-65335	1.53831	0	1.51902	0	1.78265	0	1.33451	0	1.23577	0	1.24361	0	0.998613	0	noncoding	noncoding
5'-5'	Novel_PH01001953:19730-22353	11.6641	0.369525	12.3687	0.637846	11.134	0.470766	8.97127	1.10323	9.64678	0.647072	8.01861	0.72179	13.2558	0.960679	coding	coding
3'-3'	Novel_PH01001960:105213-109509	0	0	0	0	0	0	0	0	0	0	0	0	0	0	coding	coding
3'-3'	Novel_PH01001961:143038-151174	0	1.50902	0	0.891102	0	0.87691	0	1.21099	0	1.12999	0	0.968041	0	1.42106	noncoding	coding
3'-3'	Novel_PH01001969:249821-255204	0	0	0	0	0	0	0	0	0	0	0	0	0	0	coding	coding
Fully_overlap	Novel_PH01002020:90635-98753	3.23963	0	3.21428	0	2.39185	0	2.4523	0	2.40267	0	3.32553	0	2.48373	0	coding	noncoding
5'-5'	Novel_PH01002037:119339-124262	0	0	0	0	0	0	0	0	0	0	0	0	0	0	noncoding	coding
Fully_overlap	Novel_PH01002053:248191-268660	0	1.76131	0	1.55073	0	1.45851	0	1.76325	0	2.00474	0	2.14678	0	1.80915	coding	coding
Fully_overlap	Novel_PH01002057:234125-238039	0	0	0	0	0.017111	0	0	0	0	0	0	0	0	0	coding	coding
3'-3';Fully_overlap	Novel_PH01002085:149321-180693	6.25198	0	6.85342	0	5.29648	0	8.61253	0	8.33007	0	9.14515	0	8.59361	0.017184	coding	noncoding
Fully_overlap	Novel_PH01002122:183415-199582	0	1.0908	0	1.19433	0	1.1621	0	1.71537	0	1.76069	0	2.09925	0	1.50278	noncoding	coding
Fully_overlap	Novel_PH01002188:109490-116881	4.85925	0	5.76504	0	4.91644	0	6.05009	0	6.22284	0	6.80199	0	6.96798	0	coding	noncoding
Fully_overlap	Novel_PH01002207:142243-146609	0	0	0	0	0	0	0	0.016112	0	0	0	0	0	0	noncoding	noncoding
3'-3'	Novel_PH01002223:179720-185724	2.14351	0	1.98524	0	3.062	0	8.29693	0	8.59286	0	7.06558	0	5.46747	0	coding	coding
3'-3'	Novel_PH01002231:36821-49388	1.45183	0.619221	2.21321	0.5893	1.51835	0.604623	0.991635	0.722084	1.10764	0.60132	1.44258	0.56905	1.28629	0.6888	coding	coding
3'-3'	Novel_PH01002278:28685-38985	0.010371	0	0	0	0	0	0	0	0	0	0	0	0	0	coding	coding
Fully_overlap	Novel_PH01002376:155556-223964	0	0	0	0.008519	0	0.009581	0	0.011226	0	0	0	0	0	0.024151	noncoding	coding
5'-5'	Novel_PH01002452:111612-121502	0	0.480725	0	0.690257	0	0.505499	0.031783	0.49712	0	0.52111	0	0.558032	0.034189	0.762292	coding	noncoding
3'-3';Fully_overlap	Novel_PH01002460:38005-45550	0	0	0	0	0	0	0	0	0	0	0	0	0	0	coding	coding
3'-3'	Novel_PH01002510:202444-206223	2.72459	0	3.5558	0	3.04406	0	2.72759	0	2.75179	0	3.56174	0	3.76155	0	coding	noncoding
Fully_overlap	Novel_PH01002572:27851-38236	0	0	0	0	0	0	0	0	0	0	0	0	0	0	coding	coding
3'-3';Fully_overlap;5'-5'	Novel_PH01002622:102467-116610	0	19.6188	0	20.5881	0	18.5174	0	20.1038	0	20.8766	0	24.4858	0	21.1577	noncoding	coding
3'-3';5'-5'	Novel_PH01002732:143231-150967	0.04048	0	0	0	0.021283	0	0.024938	0.026113	0.051195	0.008934	0.082233	0.019134	0.053652	0.037452	noncoding	noncoding
3'-3'	Novel_PH01002732:55804-65267	0	20.5727	0	24.9822	0.010338	16.0871	0	34.3799	0	24.1417	0	41.4891	0.01303	44.037	coding	noncoding
3'-3'	Novel_PH01002808:46284-65577	0	10.5517	0	11.8556	0	10.2696	0	14.3158	0	15.0808	0	15.4185	0	14.1359	coding	coding
Fully_overlap	Novel_PH01002818:55853-61426	0	0	0	0	0	0	0	0	0	0	0	0	0	0	coding	noncoding
5'-5'	Novel_PH01002827:168431-172720	0	0.110414	0	0.135496	0	0.141501	0	0.140295	0	0.301093	0	0.224297	0	0.123474	coding	noncoding
3'-3'	Novel_PH01002859:123815-136728	0.273358	1.25311	0.34504	1.23022	0.280259	1.51534	0.707303	1.46678	0.777846	1.28763	0.610836	1.9304	0.407588	1.47399	coding	coding
Fully_overlap	Novel_PH01003038:155114-160674	0	0	0	0	0	0	0	0	0	0	0	0	0	0	noncoding	coding
Fully_overlap	Novel_PH01003054:87579-95774	0	0	0	0	0	0	0	0.041719	0	0.021411	0	0	0	0	coding	noncoding
Fully_overlap	Novel_PH01003094:81832-83467	28.6303	0.325724	25.7528	0.329925	27.1898	0.742104	29.5045	0.401332	24.5969	0.514919	23.4468	0.514642	17.7312	0.395729	coding	coding
3'-3'	Novel_PH01003124:5998-14269	0	0	0	0	0.012924	0	0	0	0	0	0	0	0	0	coding	noncoding
3'-3'	Novel_PH01003163:134930-138139	0	0	0	0	0	0	0	0	0	0	0	0	0	0	noncoding	coding
Fully_overlap	Novel_PH01003209:25482-34244	0	0	0	0	0	0	0	0	0	0	0	0	0	0	coding	coding
3'-3'	Novel_PH01003260:3075-8267	0	0.046843	0	0.021899	0.012459	0.098514	0.029197	0.014429	0	0.01481	0	0.031719	0	0.031042	coding	coding
Fully_overlap;5'-5'	Novel_PH01003395:54339-59803	0	0.01628	0	0.022832	0	0.038517	0	0.060176	0	0.015441	0	0.033071	0	0.080912	noncoding	noncoding
3'-3'	Novel_PH01003454:6348-17061	0	0	0	0	0	0	0	0	0	0	0	0	0	0	coding	coding
3'-3'	Novel_PH01003559:53264-58391	0	0	0	0	0	0	0	0	0	0	0	0	0	0	noncoding	coding
3'-3'	Novel_PH01003654:97439-103199	0	0	0	0	0	0	0	0	0	0	0	0	0	0	noncoding	noncoding
5'-5'	Novel_PH01003694:79387-89996	0	0	0	0	0	0	0	0	0	0	0	0	0	0	coding	noncoding
3'-3'	Novel_PH01003818:20880-27159	0	0	0	0	0	0	0	0	0	0	0	0	0	0	noncoding	noncoding
5'-5'	Novel_PH01003953:22989-65309	0	1.31368	0	1.62855	0.011921	1.31354	0	2.2545	0.014338	2.29181	0	2.26357	0	2.28521	coding	coding
3'-3'	Novel_PH01004011:6347-25859	0	3.95814	0	3.75312	0	2.76048	0	5.05871	0	4.64224	0	4.96082	0	2.6702	noncoding	noncoding
3'-3'	Novel_PH01004030:26986-35726	0	0	0	0	0	0	0	0	0	0	0	0	0	0	noncoding	noncoding
3'-3'	Novel_PH01004064:69387-103388	0	0	0	0	0	0	0	0	0	0	0	0	0	0.013114	noncoding	coding
Fully_overlap;5'-5'	Novel_PH01004089:54349-71346	0	0.008496	0	0	0	0.0067	0.012262	0.007851	0	0	0	0	0	0	noncoding	noncoding
Fully_overlap	Novel_PH01004118:7247-40989	0.103422	0.025444	0.120873	0.044607	0.176722	0.050167	0	0.082296	0.081747	0.024134	0.052524	0	0.137073	0.012646	coding	coding
Fully_overlap	Novel_PH01004476:14278-84476	0	0	0	0	0	0	0	0	0.016611	0	0	0	0.017408	0	coding	coding
Fully_overlap	Novel_PH01004644:25115-27710	0	0.562114	0	0.262783	0	0.50242	0	0.277038	0	0.284357	0	0.152252	0	0.558757	coding	coding
Fully_overlap;5'-5'	Novel_PH01004665:1-14002	0	0	0	0	0	0	0	0	0	0	0	0	0	0	coding	coding
5'-5'	Novel_PH01004793:717-5668	0	0	0	0	0	0	0	0	0	0	0	0	0	0	coding	coding
3'-3';Fully_overlap	Novel_PH01005116:48519-55698	0	0	0	0	0	0	0	0	0	0	0	0	0	0	coding	noncoding
3'-3';Fully_overlap;5'-5'	Novel_PH01005278:57522-67093	0	0	0	0	0	0	0	0	0	0	0	0	0	0	coding	coding
Fully_overlap	Novel_PH01005299:55800-63361	0	0	0	0	0	0	0	0	0	0	0	0	0	0	noncoding	coding
5'-5'	Novel_PH01005376:253-65203	0	0	0	0	0	0	0	0	0	0	0	0	0	0	coding	noncoding
Fully_overlap	Novel_PH01005989:4556-6588	0	1.89976	0	0.999139	0	0.936407	0	2.19445	0.027624	1.42654	0	2.49241	0	1.80974	coding	coding
5'-5'	Novel_PH01006047:33269-38981	0	0	0	0	0.01262	0	0	0	0	0	0	0	0	0	coding	coding
3'-3';Fully_overlap	Novel_PH01006236:40086-43124	0.703756	0	1.2502	0.034413	1.36904	0.019352	1.1706	0	1.29053	0.023274	1.6679	0	0.886101	0	coding	coding
5'-5'	Novel_PH01006250:6215-19635	8.51376	0	9.25375	0	8.54558	0	10.4066	0	12.2966	0	12.5782	0	12.002	0	coding	noncoding
3'-3';Fully_overlap	Novel_PH01006513:4310-36327	0.017627	0	0.061804	0	0.097311	0	0.130312	0	0.100316	0	0.143232	0	0.245305	0	noncoding	noncoding
3'-3'	Novel_PH01007138:5291-16647	3.64558	0	3.32335	0	3.3014	0	4.34467	0	4.35214	0	4.59665	0	4.59849	0	coding	coding
5'-5'	Novel_PH01007719:9010-15655	0	0	0	0	0.011425	0	0	0	0	0	0.014715	0	0.014401	0	coding	noncoding
3'-3';Fully_overlap	Novel_PH01007820:4912-9279	0	0.606239	0	0.931209	0	0.796851	0	0.493528	0	0.68455	0	0.557119	0	0.760447	noncoding	coding
Fully_overlap;5'-5'	Novel_PH01008343:2456-8993	0	0	0	0	0	0	0	0	0	0	0	0	0	0	noncoding	noncoding
5'-5'	Novel_PH01008355:12886-15021	0	0	0	0	0	0	0	0	0	0	0	0	0	0	noncoding	noncoding
3'-3';Fully_overlap	Novel_PH01013580:1121-3850	0	0	0	0	0	0	0	0	0	0	0	0	0	0	noncoding	noncoding
3'-3'	Novel_PH01014508:415-3330	0	0	0	0	0	0	0	0	0	0	0	0	0	0	coding	coding
3'-3'	Novel_PH01014743:1-3490	0	0	0	0	0	0	0	0	0	0	0	0	0	0	noncoding	noncoding
Fully_overlap	Novel_PH01022255:659-2558	0	0	0	0	0	0	0	0	0	0	0	0	0	0	noncoding	coding
5'-5'	Novel_PH01031825:188-2061	0	0	0	0	0	0	0	0	0	0	0	0	0	0	noncoding	coding
Fully_overlap	PH01000000G2000	0	2.42856	0	2.46194	0	2.41493	0	2.24421	0	2.80427	0	3.05658	0	2.49277	noncoding	noncoding
3'-3'	PH01000000G5860_PH01000000G5850	2.60713	0.856105	2.83855	0.813354	2.13728	0.871184	4.62826	1.12288	4.62038	0.733439	4.1812	0.981756	3.06895	0.878444	coding	noncoding
3'-3'	PH01000001G1300_PH01000001G1270_PH01000001G1290	6.66277	1.11505	7.73077	1.00085	7.47561	1.35426	7.64866	0.886155	7.10149	1.22686	9.13954	1.29113	9.45652	1.95077	coding	coding
Fully_overlap	PH01000001G2930_PH01000001G2940	0	9.61461	0	10.8025	0	9.94018	0	11.9957	0	11.7507	0	12.6516	0	12.5288	coding	coding
Fully_overlap	PH01000003G0400_PH01000003G0390	20.5434	0	22.7845	0.035762	18.5311	0	20.8311	0	23.5512	0	23.5956	0	28.3682	0	coding	coding
Fully_overlap	PH01000003G2040	6.23986	0	6.40947	0	5.03954	0	6.17198	0	7.01458	0	6.8191	0	6.98366	0	coding	coding
5'-5'	PH01000005G0500_PH01000005G0510	0	6.16447	0	6.21729	0	5.58185	0	7.75362	0	7.21857	0	8.30977	0	6.54373	noncoding	coding
3'-3'	PH01000005G2590	5.90902	0	5.58052	0	5.07355	0	6.56139	0	6.98333	0	7.69593	0	6.01584	0	noncoding	noncoding
3'-3';Fully_overlap	PH01000006G2800_PH01000006G2790	8.8941	0	9.8494	0	9.29173	0	12.3391	0	12.3584	0	11.3568	0	12.0789	0	coding	noncoding
Fully_overlap;5'-5'	PH01000007G2920_PH01000007G2970	1.8688	0.366773	2.4456	0.480096	1.68141	0.289256	2.83365	0.4971	2.58396	0.510233	2.56652	0.682981	2.48557	0.510415	coding	noncoding
3'-3';Fully_overlap;5'-5'	PH01000008G1140	0	14.7654	0	16.5458	0.025051	13.8806	0	19.3481	0	19.0749	0	23.7559	0	18.5814	coding	coding
Fully_overlap	PH01000010G0610	8.33316	0.029283	8.58588	0	8.01318	0	11.8211	0	10.2267	0.055549	11.2854	0.089228	7.44779	0.029108	coding	coding
3'-3'	PH01000011G3020_PH01000011G3000_PH01000011G3030	11.3626	0.023066	12.0273	0	10.851	0	8.18609	0	7.63619	0	8.31397	0.046856	12.0174	0	coding	coding
Fully_overlap	PH01000012G1880_PH01000012G1890	0.491364	3.00604	0.344562	3.18434	0.484393	3.15254	0.510824	3.20636	0.699093	3.45789	0.374313	3.41056	0.488429	3.30597	coding	coding
5'-5'	PH01000012G2160	5.12849	0	4.58219	0	4.77539	0.018008	4.70967	0	5.10687	0	5.09547	0	6.22543	0	coding	coding
Fully_overlap	PH01000014G2660_PH01000014G2680_PH01000014G2580	10.0858	15.4946	10.1062	17.5927	10.7604	13.8578	11.1299	20.0611	10.307	21.0602	9.41224	22.7198	7.71002	22.9557	coding	coding
Fully_overlap	PH01000015G0610	0	7.72145	0	8.47392	0	8.6018	0	9.27914	0	9.29439	0	10.1639	0	8.91441	noncoding	coding
3'-3';Fully_overlap	PH01000015G1290	46.279	0	46.1752	0	44.7169	0	24.1473	0	22.5154	0	21.1312	0	39.672	0	coding	coding
3'-3'	PH01000015G2420_PH01000015G2440	0	18.8769	0	20.9223	0.059258	18.2238	0	21.1487	0	20.9813	0	19.4599	0	23.6104	coding	coding
3'-3'	PH01000017G0870_PH01000017G0880	0.940577	3.37831	1.31913	4.16444	0.815966	3.5898	0.91264	5.29075	0.921882	3.81149	0.684671	5.16514	0.966125	3.95906	noncoding	coding
Fully_overlap	PH01000018G0810_PH01000018G0830	2.21495	0	2.52553	0	2.64153	0	3.59441	0	2.972	0	4.33488	0	2.91773	0	coding	noncoding
3'-3';Fully_overlap;5'-5'	PH01000019G0310	3.7093	0	3.8405	0	3.59478	0	1.91266	0.011471	1.72055	0	1.99599	0	5.01638	0	coding	noncoding
3'-3'	PH01000019G0810_PH01000019G0830	6.63466	0	6.86592	0	6.81802	0	7.72883	0	7.45628	0	7.47405	0	7.5743	0	coding	noncoding
3'-3'	PH01000019G0990_PH01000019G0910_PH01000019G1000_PH01000019G0920	31.9554	0.625391	31.0393	0.402989	31.4117	0.439895	23.366	0.5623	23.095	0.593188	20.053	0.446368	17.6111	0.604855	coding	coding
3'-3'	PH01000019G1410	0	12.6413	0	13.9806	0	12.799	0	18.8242	0	17.1976	0	15.2611	0	14.0976	coding	coding
3'-3'	PH01000019G1730_PH01000019G1740	0	4.32412	0	4.90508	0	5.32707	0	5.0275	0	4.83864	0	6.11443	0	5.50631	noncoding	coding
3'-3';Fully_overlap;5'-5'	PH01000019G1840	0.431136	2444.33	0.352716	2328.94	0.283346	2463.07	0.265606	1678.36	0	1665.08	0.29194	1486.1	0.357134	1837.53	coding	coding
Fully_overlap	PH01000019G2270	23.2145	0.072031	21.8639	0.075766	22.0818	0.142018	23.8486	0.099845	26.1184	0.136643	18.6251	0.036581	24.3647	0	coding	coding
Fully_overlap	PH01000021G0680	13.3584	0	12.4102	0	13.1163	0	8.70402	0	9.13064	0	9.34134	0	10.4668	0	noncoding	noncoding
3'-3'	PH01000022G1220	1.30899	0	1.71105	0	1.23279	0	2.889	0	2.51932	0	2.74946	0	1.94544	0	coding	noncoding
3'-3'	PH01000025G1920_PH01000025G1910	0	5.50506	0	4.80446	0	5.12022	0	6.22074	0	5.95942	0	7.0806	0.016937	4.31232	coding	coding
3'-3'	PH01000026G0400	0.714248	11.3361	0.61644	10.8538	0.678839	9.88583	0.761575	7.6754	0.712211	9.63578	0.595257	8.14851	0.801006	9.03639	coding	coding
5'-5'	PH01000026G2120_PH01000026G2100_PH01000026G2110	0.090963	11.3489	0.148835	10.2989	0.125542	13.8102	0.091063	8.77906	0.04314	8.47521	0.123189	8.39763	0.10549	9.69869	noncoding	coding
3'-3';5'-5'	PH01000028G0610	0	0.382397	0	0.374164	0	0.329632	0	0.353371	0	0.404882	0	0.289046	0	0.371274	coding	coding
3'-3'	PH01000029G2070	0	1.81411	0	1.56985	0	1.40026	0	2.14009	0	1.94035	0	2.46988	0	5.25635	noncoding	coding
3'-3';Fully_overlap	PH01000030G1730	12.7276	0	13.7184	0	12.4825	0	10.0355	0	10.465	0	11.2456	0.022592	15.5609	0	coding	coding
3'-3'	PH01000031G2350	0	13.1922	0	14.4818	0	13.0162	0	16.6643	0	16.7689	0	19.6823	0	19.5013	noncoding	coding
3'-3'	PH01000031G2370_PH01000031G2360	13.2442	10.6398	13.6418	12.5393	12.6858	10.2	14.748	7.69306	14.2249	7.33228	13.2777	7.05367	14.5659	10.8296	coding	noncoding
5'-5'	PH01000032G0530	0	2.50858	0	2.56637	0	2.30361	0	3.63602	0	3.0313	0	4.31064	0	3.80871	noncoding	coding
Fully_overlap	PH01000033G2190_PH01000033G2170	6.41342	0	6.90707	0	5.44926	0	8.28705	0	8.92432	0	9.12733	0	9.00555	0	coding	noncoding
3'-3'	PH01000037G0650	0.021226	0.203936	0.044653	0.228812	0.041849	0.214445	0.019615	0.263838	0.050332	0.154748	0.021559	0.248568	0.042198	0.202718	coding	coding
Fully_overlap	PH01000037G1270_PH01000037G1260	0	8.8814	0	9.52978	0	9.73934	0	9.92685	0	12.0076	0	10.8538	0	10.9023	noncoding	coding
3'-3'	PH01000040G0360_PH01000040G0370	10.999	121.202	9.99744	114.237	9.7351	123.399	11.4346	105.114	13.2959	106.459	12.9326	88.58	9.32897	118.04	coding	coding
3'-3'	PH01000040G1480	5.77737	2.56839	5.7946	3.17176	4.47349	3.02938	6.53602	4.11675	6.24374	4.03148	8.89112	3.39367	6.54339	3.09529	coding	coding
Fully_overlap	PH01000040G2100_PH01000040G2090	0.303811	11.5302	0.284058	12.9367	0.186356	12.6225	0.311944	13.3389	0.192111	13.514	0.068574	14.3195	0.268441	14.9432	coding	coding
5'-5'	PH01000041G0010	5.55884	0	5.87392	0	5.87213	0	8.23551	0	8.59821	0	8.74121	0	8.16173	0	noncoding	noncoding
3'-3';5'-5'	PH01000044G2050_PH01000044G2040_PH01000044G2060	0	1.62609	0	1.76224	0	1.74875	0	1.62105	0	1.41149	0	2.04202	0	1.96904	noncoding	coding
3'-3'	PH01000045G1430	99.6368	0	99.4326	0	91.395	0	114.107	0	114.721	0.01687	126.976	0	111.952	0	coding	noncoding
3'-3';Fully_overlap	PH01000045G1690	0	3.00956	0	2.90369	0	3.01315	0	3.41228	0	3.64415	0	3.88067	0	4.03122	noncoding	coding
3'-3';Fully_overlap	PH01000046G0930	51.1361	0.010997	55.6979	0	53.0202	0.008673	59.1218	0	70.3064	0	65.5639	0	74.9945	0	coding	coding
5'-5'	PH01000046G1870	0	0.446733	0	0.337363	0	0.298114	0	0.984424	0	1.04303	0	1.22164	0	0.580701	coding	coding
3'-3'	PH01000048G1100	4.58709	0	4.38011	0	4.72086	0	4.62972	0	5.24576	0	5.08873	0	3.26617	0	coding	coding
3'-3'	PH01000053G0500	0.11488	0.02376	0.128893	0.116629	0.126841	0.131167	0.191088	0.087825	0.087172	0	0.186696	0.048266	0.114194	0.118089	noncoding	coding
3'-3';Fully_overlap	PH01000053G1100_PH01000053G1120	0.500109	7.60524	0.400794	8.35738	0.352153	8.4657	0.528168	5.4564	0.525181	8.60731	0.507966	5.09915	0.355087	5.2743	coding	coding
Fully_overlap	PH01000055G0710_PH01000055G0610	0	0.257112	0.027244	0.334837	0	0.231739	0	0.407307	0	0.383229	0	0.298459	0	0.255577	coding	coding
Fully_overlap	PH01000055G1270	0	14.4971	0	14.7584	0	13.2365	0	17.9716	0	17.7515	0	19.1445	0	13.9691	noncoding	noncoding
3'-3'	PH01000056G0430_PH01000056G0440	2.64834	35.3948	2.37298	37.843	2.42014	36.8883	2.95231	27.3981	3.07018	28.0504	3.20232	31.4299	2.6952	30.3715	coding	coding
Fully_overlap;5'-5'	PH01000056G0580	26.5319	0	28.8401	0.008432	29.7905	0.009483	29.2823	0.011112	30.4763	0	29.3195	0	30.4264	0	coding	noncoding
Fully_overlap	PH01000056G1200_PH01000056G1180	0	0.666056	0	0.716888	0	0.580258	0	0.830207	0	0.881524	0	0.912516	0	0.70827	noncoding	noncoding
3'-3'	PH01000058G0390	5.64925	0	4.68723	0	4.38727	0	8.96639	0	7.40353	0	9.32973	0	8.10177	0	coding	coding
5'-5'	PH01000062G0310	0	23.634	0	26.1118	0	20.65	0	32.136	0	31.3669	0	31.4144	0.02319	28.4034	coding	coding
3'-3'	PH01000063G1250	5.20053	0	5.00688	0	4.70653	0	4.37247	0	4.02301	0	5.06575	0	6.12286	0	coding	noncoding
3'-3';Fully_overlap	PH01000063G1710	2.15268	0.02332	2.46608	0	2.73987	0	2.75741	0	2.46637	0	2.57617	0	2.41525	0	noncoding	noncoding
5'-5'	PH01000066G1660_PH01000066G1670	0	1.26381	0	1.46228	0	1.59472	0	2.07298	0	2.48736	0	2.31059	0	2.19845	coding	coding
5'-5'	PH01000067G1430	5.12971	0	5.0796	0	4.89144	0	6.32044	0	6.07459	0	5.88922	0	6.28886	0	coding	coding
Fully_overlap;5'-5'	PH01000067G1510_PH01000067G1520_PH01000067G1530	3.76091	0	3.63308	0	3.6485	0	4.09055	0	4.146	0.020739	5.16094	0	5.05076	0	noncoding	noncoding
5'-5'	PH01000068G1240	36.6771	0	36.6257	0	35.9158	0	28.8406	0	27.7954	0	30.0803	0	30.4469	0	coding	noncoding
Fully_overlap	PH01000069G0340	0.68848	1.37889	0.54576	1.46787	0.590186	1.08746	0.470249	1.30493	0.809187	1.2291	0.86652	1.18119	0.773635	1.58534	coding	coding
Fully_overlap	PH01000069G0890	0	14.0046	0.022353	11.6852	0.012569	12.7574	0	9.70616	0.060469	7.23024	0.016188	7.51744	0.047528	8.54642	coding	coding
3'-3'	PH01000070G0250	3.37904	3.62295	3.97053	3.48418	3.40913	3.65319	4.02274	2.48704	3.9269	2.06183	3.46305	2.02393	3.4799	2.85533	coding	coding
3'-3'	PH01000076G0800_PH01000076G0790	2.98763	0.356146	3.10023	0.582734	2.28479	0.468125	2.5238	0.534807	2.4903	0.999346	2.98859	0.617975	2.42982	0.634285	coding	coding
Fully_overlap	PH01000078G0190	3.89591	0	5.61402	0	4.32178	0	4.51012	0	4.10138	0	4.04409	0	3.61731	0.022193	coding	noncoding
Fully_overlap	PH01000078G1010_PH01000078G1090_PH01000078G1030	4.40705	0	5.20354	0	4.64043	0	6.00973	0	5.96514	0	7.05318	0	5.74231	0	coding	coding
5'-5'	PH01000078G1440_PH01000078G1430	0	1.17304	0	1.54234	0	0.647585	0.023594	1.6531	0	1.58551	0	1.39998	0	1.45755	noncoding	coding
3'-3';Fully_overlap	PH01000080G1300	0	3.37684	0	3.56802	0	3.80794	0	4.20775	0	4.39138	0	3.70925	0	3.61488	noncoding	coding
3'-3';Fully_overlap	PH01000081G1620_PH01000081G1640	0	21.3592	0	20.4114	0	22.2519	0	20.6563	0	18.951	0	18.9958	0	18.8322	coding	coding
Fully_overlap	PH01000084G1520	0	4.18063	0	4.07698	0	3.49641	0	5.96563	0	5.82815	0	6.37934	0	5.99188	noncoding	coding
Fully_overlap	PH01000087G1340	5.40348	0	6.33661	0	5.76621	0	9.50705	0	9.23701	0	9.44186	0	6.63056	0	coding	noncoding
3'-3'	PH01000089G0560	0.781834	10.565	0.89193	10.5154	0.727029	9.64013	0.797971	12.3875	0.77478	12.5424	0.80597	15.508	0.765565	11.744	coding	coding
3'-3'	PH01000089G0800_PH01000089G0810	0	21.0441	0	23.8297	0	22.0876	0	23.7442	0	26.3183	0	24.3566	0	26.5742	coding	coding
Fully_overlap	PH01000090G1260_PH01000090G1270	0	0.324762	0	0.239722	0	0.539209	0	0.600221	0	0.583654	0	0.520839	0	0.407776	coding	coding
3'-3'	PH01000093G0460	0.015504	0.065642	0.010872	0	0	0	0.028654	0.06066	0	0	0.015747	0	0	0	noncoding	coding
3'-3';Fully_overlap;5'-5'	PH01000093G1330	135.977	0	121.264	0.045929	136.52	0	130.127	0	136.715	0	131.797	0	119.783	0	coding	coding
3'-3'	PH01000097G1550_PH01000097G1540	8.2219	0.3372	7.53794	0.548151	6.41547	0.338461	26.5252	0.495734	27.1157	0.537907	30.0108	0.684996	17.4719	0.533252	coding	coding
3'-3'	PH01000098G1390	0.021593	7.60965	0.015142	8.77178	0	7.75518	0	8.63751	0	9.72261	0	11.3291	0	7.70236	noncoding	coding
3'-3'	PH01000098G1540	3.35734	0	3.89784	0	3.77001	0	4.33528	0	4.07021	0	4.26826	0	4.48656	0	noncoding	noncoding
Fully_overlap	PH01000101G1820_PH01000101G1830_PH01000101G1810	2.91988	3.29524	3.31241	3.11288	2.97848	2.72294	4.05257	3.69486	4.45905	3.68298	5.00399	4.41293	4.79632	4.68384	noncoding	coding
3'-3'	PH01000102G0440	17.102	0	19.992	0	17.8829	0	25.8115	0	26.2459	0	30.0745	0	26.3568	0	coding	noncoding
3'-3'	PH01000103G0860	41.7469	0.056016	39.0921	0	37.5009	0.088355	34.7202	0.051764	34.2371	0.106264	36.7663	0	45.951	0	coding	coding
3'-3'	PH01000109G1360_PH01000109G1350	1.50117	0.164065	1.25213	0.140615	1.45807	0.08626	1.72307	0.134766	1.49881	0.172908	1.68526	0.203675	1.33513	0.163085	coding	coding
5'-5'	PH01000110G1030	1.96013	0	1.5878	0	1.75908	0	1.84257	0	2.11563	0	2.05957	0	1.5453	0	coding	coding
3'-3'	PH01000112G0960_PH01000112G0980	0	9.48103	0	9.44432	0	8.95038	0	8.96443	0	9.55859	0	9.26328	0	11.5465	noncoding	coding
3'-3';Fully_overlap;5'-5'	PH01000118G0030	0.242661	159.452	0.02836	162.407	0.159479	168.779	0.037374	126.311	0.115083	117.61	0.164316	107.169	0.160808	100.196	coding	coding
3'-3'	PH01000118G0790	11.8918	0	12.607	0	11.1385	0	14.9406	0	15.0097	0	17.3571	0	16.7539	0	coding	noncoding
3'-3';Fully_overlap;5'-5'	PH01000127G1020_PH01000127G1030	0	0	0.008524	0	0.019173	0	0	0	0	0	0	0	0	0	noncoding	noncoding
Fully_overlap;5'-5'	PH01000130G1140	9.62136	0	9.71919	0	9.66768	0	10.2709	0	9.54853	0	10.1884	0	13.8012	0	coding	coding
3'-3'	PH01000134G0780	0.410463	2.54603	0.647622	1.82505	0.647424	3.65889	0.474133	1.75151	0.616435	2.01244	0.52114	1.75275	0.68002	1.85594	coding	coding
5'-5'	PH01000139G0610	12.8421	0	12.4545	0	13.6337	0.08642	13.3697	0	11.2438	0	12.354	0	13.9928	0.072617	coding	coding
3'-3'	PH01000142G0800	0	32.9238	0	31.046	0	30.4407	0	29.5342	0	28.131	0	32.3536	0	31.0775	noncoding	coding
3'-3'	PH01000144G1350	6.01568	0	8.09263	0	5.81555	0	7.99574	0	7.21089	0	8.86963	0	9.89439	0	coding	coding
3'-3';Fully_overlap	PH01000145G0050_PH01000145G0040	6.02915	1.07742	6.28759	1.47672	5.25612	1.29388	7.77787	2.19493	8.29291	2.39228	9.35155	2.27575	10.1422	2.30019	coding	noncoding
3'-3'	PH01000145G0490	0	2.76661	0	3.60685	0	3.31893	0	5.0952	0	5.13741	0	4.90774	0	4.28006	coding	coding
Fully_overlap	PH01000146G0310	0	41.9811	0	42.844	0	41.6318	0	31.5188	0	32.1862	0	34.7322	0.029591	33.4421	noncoding	coding
3'-3'	PH01000149G0770	0	1.72819	0	1.94953	0	1.12591	0	1.1804	0	1.24722	0	1.18295	0	1.19504	coding	coding
Fully_overlap	PH01000151G0890	0	14.0504	0	14.3293	0	14.011	0	16.8259	0	14.5855	0.032953	16.0382	0	16.2967	coding	coding
Fully_overlap	PH01000155G0370	0	2.01144	0	2.40447	0	1.75667	0	2.42013	0	2.71455	0	2.6875	0	2.75089	noncoding	coding
3'-3';Fully_overlap	PH01000156G1190	0	0.517997	0	0.426411	0	0.586136	0	0.395429	0	0.55541	0	0.549011	0	1.09697	coding	coding
Fully_overlap	PH01000158G0690	0.173909	1.22618	0.253284	1.38988	0.189905	1.23197	0.160708	1.59876	0.253775	1.54541	0.163053	1.82551	0.186168	2.0036	noncoding	coding
3'-3';Fully_overlap;5'-5'	PH01000158G0980	0.956968	0.273073	1.13564	0.34135	1.1224	0.084271	0.680252	0.263316	0.512031	0.360364	0.972003	0.192948	0.853689	0.177027	coding	noncoding
3'-3';Fully_overlap;5'-5'	PH01000159G0130	214.279	0	217.383	0	215.852	0	297.628	0	307.944	0	320.583	0	242.647	0	coding	coding
3'-3'	PH01000159G0640	0	4.98257	0	4.58756	0	3.86697	0	6.66838	0	5.41547	0	5.40988	0	6.03008	coding	coding
3'-3'	PH01000162G0880_PH01000162G0860	2.49527	0	2.22472	0	2.00538	0	2.99763	0	2.97539	0	2.9931	0	2.30321	0	noncoding	coding
Fully_overlap;5'-5'	PH01000164G0930_PH01000164G0950	0	5.26967	0	5.76263	0	4.52049	0	11.1632	0	10.4448	0	10.9658	0	10.5785	coding	coding
3'-3';5'-5'	PH01000165G1080	1.92504	0.04642	2.0049	0.065104	1.617	0.054914	2.4947	0.042897	2.5606	0.04403	2.61476	0.04715	2.76275	0.023072	coding	coding
5'-5'	PH01000166G0160	6.73819	1.14651	8.37413	1.11983	6.15591	1.3563	7.02817	2.61088	6.10646	2.36915	7.28451	2.82814	8.82007	2.19793	coding	coding
Fully_overlap;5'-5'	PH01000166G0710_PH01000166G0700_PH01000166G0730	14.8535	0	15.5233	0	13.1825	0	16.3162	0	16.8443	0	17.4143	0	18.1204	0	coding	noncoding
3'-3'	PH01000167G0500	0	14.9912	0	17.1489	0	16.5269	0	3.08667	0	3.77169	0	3.19075	0	7.35203	coding	coding
Fully_overlap	PH01000171G0550	0	9.7894	0	11.7728	0	10.1447	0	13.5476	0	11.887	0	13.2576	0	12.8336	noncoding	coding
3'-3'	PH01000173G1070_PH01000173G1060	5.44597	1.07906	6.04766	1.22045	6.36501	1.37259	6.1876	1.22232	6.13091	1.08953	6.13003	1.34351	6.58488	1.52243	coding	coding
3'-3';Fully_overlap	PH01000174G0400	0.031433	0	0.036737	0	0.066106	0	0.029047	0	0.009938	0	0.074496	0	0.02083	0	noncoding	noncoding
3'-3'	PH01000181G0090	30.8539	0.264985	33.0578	0.474866	26.3034	0.33669	34.9472	0.80263	31.514	0.488716	33.6496	0.433627	35.9116	0.365836	coding	coding
3'-3';Fully_overlap	PH01000183G0310_PH01000183G0320	2.52396	1.86579	2.66696	1.73896	2.03142	1.06168	3.94586	2.29161	3.70577	2.01613	4.07369	1.96707	2.25112	1.52598	coding	coding
5'-5'	PH01000191G0020	0.777238	0	0.789071	0.024359	0.695309	0	2.3048	0.0321	1.98058	0	2.41548	0.017641	1.57979	0.017265	coding	coding
3'-3';Fully_overlap;5'-5'	PH01000208G0110	0	1.05113	0	1.24047	0	1.02105	0	1.62285	0	1.60493	0	2.14831	0	1.73293	coding	coding
3'-3'	PH01000209G0370_PH01000209G0380	0.263428	0	0.260789	0	0.366622	0	0.687337	0	0.558518	0	0.535133	0	0.600726	0	coding	coding
Fully_overlap	PH01000209G0600	0	1.75446	0	1.98987	0	1.50398	0	2.91832	0	2.90859	0	3.4091	0	2.33542	noncoding	coding
3'-3'	PH01000210G0170	1.78679	0	2.18654	0	2.04465	0	1.91017	0	1.99386	0	2.91801	0	2.29851	0	noncoding	noncoding
Fully_overlap;5'-5'	PH01000215G0810	12.782	0	15.2597	0	15.2875	0	15.0332	0	12.9254	0	12.7146	0	10.9731	0	coding	coding
Fully_overlap	PH01000223G0830	0	2.48129	0	2.383	0	2.6517	0	4.05419	0	3.9737	0	3.81693	0	2.41285	noncoding	coding
3'-3'	PH01000226G0850_PH01000226G0840	4.8412	0.650354	4.03264	0.823428	5.02127	0.76223	4.81264	1.1352	4.53625	1.11379	3.35268	1.1927	4.52063	1.33783	coding	coding
3'-3';Fully_overlap;5'-5'	PH01000227G0540	313.804	0.061999	284.326	0.043476	285.157	0	355.318	0	360.216	0	311.536	0	328.004	0	coding	coding
3'-3'	PH01000231G1010	2.17584	0	2.69709	0	2.6693	0	2.80277	0	2.50158	0	3.23691	0	3.10227	0	coding	noncoding
3'-3'	PH01000232G0130_PH01000232G0150_PH01000232G0140	0.80659	2.27595	0.749763	2.36351	0.747069	2.02786	0.49402	2.79354	0.542656	2.53777	0.400105	3.26462	0.531408	3.10858	coding	coding
3'-3';Fully_overlap	PH01000233G0920	4.10195	0	4.44434	0	4.20286	0	3.69737	0	3.44425	0	3.46631	0	5.73183	0	coding	noncoding
3'-3'	PH01000233G1040_PH01000233G1030	0.084615	4.7918	0.163172	5.64798	0.250244	5.58818	0.351864	6.66566	0.541741	6.89011	0.38675	6.88641	0.378493	7.82885	coding	coding
Fully_overlap	PH01000235G0820	0	7.07431	0	7.32813	0	6.79387	0	7.23243	0	7.45748	0	7.13088	0	8.65211	noncoding	noncoding
3'-3'	PH01000236G0010	0.046769	0	0.032796	0	0	0	0	0	0	0	0	0	0.04649	0	coding	coding
3'-3'	PH01000237G1020	0	18.7193	0.010978	18.2235	0	18.0888	0	16.1895	0	17.3001	0	18.4911	0	14.6543	coding	coding
3'-3';Fully_overlap	PH01000244G1210	0	1.3615	0	1.39879	0	1.17363	0	2.10667	0	1.77191	0	2.70146	0	1.13305	noncoding	coding
5'-5'	PH01000248G0550	0	3.54922	0	3.19158	0	2.86496	0	4.3988	0	4.47541	0	3.73222	0	4.93923	coding	coding
3'-3'	PH01000248G0640	0.172049	2.02334	0.051706	1.66776	0.019384	2.01563	0.045425	2.26339	0.023313	2.25584	0.049929	2.45173	0	1.9054	coding	noncoding
3'-3'	PH01000253G1010	0	0.768002	0	0.572745	0	0.624914	0	0.980069	0	0.878772	0	1.13915	0	0.799769	coding	coding
5'-5'	PH01000254G0400	0	2.67494	0	2.28675	0	2.39403	0	2.5691	0	2.93631	0	2.61012	0	3.25649	coding	coding
Fully_overlap	PH01000254G1090	0.204029	1.83841	0.243224	1.71147	0.176999	1.72483	0.131979	1.17163	0.212876	1.53329	0.145064	1.12681	0.223092	1.00823	noncoding	coding
Fully_overlap	PH01000259G0830	3.35386	0	3.80142	0	3.39362	0	4.58069	0	5.24191	0.015349	4.02787	0	4.3822	0	coding	coding
Fully_overlap;5'-5'	PH01000271G0180	11.0376	0	12.9192	0	11.2936	0	14.8636	0	13.4661	0	13.8784	0	12.2769	0	coding	noncoding
3'-3';Fully_overlap;5'-5'	PH01000271G0830	0	4.6141	0	5.05168	0	4.54277	0	6.65712	0	6.81888	0	6.30422	0	5.23754	coding	coding
3'-3'	PH01000272G0520_PH01000272G0510	5.74825	0.662379	6.62178	1.03219	5.93202	0.899664	9.41625	1.39423	8.92724	1.18673	8.53267	1.00918	9.10826	1.02421	noncoding	coding
5'-5'	PH01000272G0900	0	6.27024	0	6.31393	0	5.3728	0	6.75666	0	8.16991	0	8.79285	0	6.31907	noncoding	coding
3'-3'	PH01000276G0850_PH01000276G0830	21.1284	0	21.0221	0.009647	18.6536	0	20.5325	0	17.6758	0.013048	21.1438	0	21.1571	0	noncoding	coding
3'-3';Fully_overlap	PH01000280G1090	0	10.0392	0	10.0258	0	10.0254	0	14.6194	0.00707	14.3275	0	14.3325	0	14.181	noncoding	coding
3'-3'	PH01000281G1000_PH01000281G1020_PH01000281G1010	3.48655	1.91043	3.49768	2.30224	3.65971	2.00889	4.0589	1.56926	4.46035	1.53018	3.86899	1.45174	3.65073	1.67396	coding	coding
3'-3'	PH01000285G0760	0	14.3199	0	14.9353	0	15.7215	0	17.2283	0	17.188	0	15.1933	0	16.0371	noncoding	coding
3'-3';5'-5'	PH01000286G0130_PH01000286G0100_PH01000286G0120	0	6.71673	0.070522	6.61355	0.019828	6.23033	0	7.0216	0	7.27313	0	6.98722	0	7.10328	noncoding	coding
Fully_overlap	PH01000287G0440	0	3.39177	0	4.09025	0	3.01739	0	4.79366	0	5.04275	0	5.18547	0	5.78641	coding	coding
Fully_overlap	PH01000287G1010	2.22932	0	1.74876	0	1.63896	0	1.46651	0	1.50526	0	2.84003	0	2.06577	0	coding	noncoding
Fully_overlap	PH01000289G0530	18.7196	0	21.2627	0	18.7933	0	19.6598	0	19.9813	0	19.7023	0	21.7178	0	coding	noncoding
3'-3'	PH01000297G0240	0	3.20419	0	3.13131	0	3.33347	0	4.75645	0.016269	5.69041	0	4.67406	0	3.93049	noncoding	coding
Fully_overlap;5'-5'	PH01000297G0680	0	25.5659	0	25.7551	0	24.5538	0.016929	29.5436	0.034753	27.1752	0	30.5875	0	27.5959	noncoding	coding
3'-3'	PH01000299G0430	18.0628	0	20.6096	0	20.5711	0	21.5578	0	22.9985	0	20.3989	0	24.3457	0	coding	noncoding
3'-3'	PH01000299G0460	37.5168	0	36.0639	0	26.3117	0	37.2281	0	38.9621	0	46.6115	0	39.5212	0	coding	coding
5'-5'	PH01000311G0660	0	21.5672	0	20.7912	0	21.4461	0	25.9132	0	26.9367	0	22.3142	0	17.71	noncoding	coding
3'-3';Fully_overlap	PH01000311G1320	0	4.31893	0	4.09295	0	3.972	0	5.59773	0	5.7587	0	5.49399	0	6.26825	noncoding	noncoding
3'-3'	PH01000312G0740	0	15.9631	0	20.2793	0	18.5875	0	21.4528	0	25.5427	0	20.4358	0	22.0654	noncoding	coding
Fully_overlap	PH01000317G0750	0.044451	10.8485	0.031171	11.6939	0.070113	10.493	0	10.5221	0.042162	11.3103	0	13.9876	0	14.6159	noncoding	coding
3'-3'	PH01000317G1120	0.796693	7.14438	0.995892	7.18673	0.810433	7.07453	1.09899	5.65289	1.05137	5.71564	1.06722	5.541	0.734549	8.00928	noncoding	coding
5'-5'	PH01000320G0610	0	23.9666	0.005547	24.2243	0.012477	25.162	0.01462	33.3517	0.015006	32.7841	0	32.5596	0.015726	31.1898	noncoding	coding
3'-3'	PH01000320G0970_PH01000320G0960	0	2.71067	0.033793	2.75178	0	2.61008	0	2.75249	0	2.98964	0	3.44158	0	3.43077	noncoding	coding
3'-3';Fully_overlap	PH01000326G0320	15.187	0.043611	16.6237	0.081551	14.9864	0.091717	15.2249	0.080601	15.3542	0.068942	19.0978	0.132889	21.0901	0.086701	coding	noncoding
Fully_overlap	PH01000332G0950	0	18.1702	0	16.6621	0	18.2701	0	19.4566	0	21.8605	0	21.8085	0	19.2146	noncoding	coding
3'-3'	PH01000334G0280	0.024207	1.67006	0.033949	2.18607	0.019091	1.79125	0	1.8108	0	1.96424	0.024587	1.44751	0	2.67828	coding	coding
Fully_overlap	PH01000335G0480_PH01000335G0470_PH01000335G0490	0	2.54647	0	2.91405	0	2.13148	0	3.10388	0	2.93398	0	3.41161	0	3.29219	noncoding	coding
Fully_overlap	PH01000337G0850	1.41241	4.1404	1.38347	3.89696	1.37912	3.66263	1.24305	4.23346	1.40348	4.22585	1.48015	3.26202	1.27027	4.78858	coding	coding
3'-3'	PH01000340G0740	0	3.33052	0	2.80583	0	3.338	0	2.97085	0	2.91771	0	2.49015	0	4.3682	noncoding	coding
3'-3'	PH01000341G0890	1.39004	0	1.02117	0	0.939652	0	1.40687	0	0.75341	0	1.31103	0	0.789568	0	coding	noncoding
3'-3'	PH01000345G0790_PH01000345G0780	3.20717	1.49453	2.33549	1.59144	3.3076	1.41149	3.76165	1.78177	3.39303	1.63634	4.51047	1.97717	2.69755	2.045	coding	noncoding
Fully_overlap	PH01000346G0160_PH01000346G0180_PH01000346G0200	0	5.24369	0	5.67113	0	4.62894	0	8.13953	0	7.19755	0	7.59488	0	6.59027	coding	noncoding
3'-3'	PH01000346G0510	0	2.60499	0	2.39757	0	2.76777	0	4.86466	0	5.90259	0	5.53071	0	5.16089	coding	coding
3'-3';5'-5'	PH01000352G0510	0.176218	0.037052	0.148285	0	0.194565	0.087664	0.065137	0	0.200573	0	0.178987	0	0.175166	0	coding	coding
3'-3'	PH01000353G0820	0.671199	21.678	0.762036	20.6178	0.623867	19.2135	1.09282	14.6967	0.932218	16.262	1.23363	17.5171	1.07227	22.5051	noncoding	coding
3'-3';Fully_overlap	PH01000353G1080	0	3.69093	0	4.06439	0	3.82949	0	6.74372	0	6.84202	0	5.43095	0	5.58007	noncoding	coding
3'-3'	PH01000362G0370	6.69978	43.2667	6.98848	41.4904	7.2487	44.6165	7.81642	54.2896	7.56617	54.6919	9.29313	52.4893	7.42981	36.5197	coding	coding
5'-5'	PH01000362G0780_PH01000362G0760	19.2873	0	22.3759	0	21.5582	0	17.5612	0	19.1013	0	16.4574	0	24.8463	0	coding	coding
Fully_overlap;5'-5'	PH01000363G0270	0	3.88374	0	4.40936	0	4.19609	0	4.4566	0	4.99264	0	4.43605	0	4.35549	noncoding	coding
3'-3'	PH01000363G0360_PH01000363G0370	1.05935	24.2476	1.00571	21.4848	1.18249	24.7931	1.23496	25.4468	1.53038	23.3556	1.04288	20.667	1.21502	18.8712	coding	coding
Fully_overlap;5'-5'	PH01000365G0880_PH01000365G0890	0	3.08248	0	2.64565	0	2.62092	0	3.41226	0	3.12172	0	3.39182	0	3.479	noncoding	coding
Fully_overlap	PH01000365G1190	4.06611	0	3.18331	0	4.30495	0	2.83097	0	2.93218	0	2.2913	0	3.90341	0	coding	noncoding
3'-3'	PH01000370G0980_PH01000370G0970	3.81423	0.774822	4.22973	0.543334	3.56774	0.50922	6.61907	0.238669	6.6467	0.347047	7.59065	0.21861	6.03988	0.29952	coding	coding
Fully_overlap;5'-5'	PH01000370G1160	0	4.69444	0	4.7427	0	4.28761	0	4.16663	0	4.31191	0	4.76819	0	5.20129	noncoding	noncoding
Fully_overlap	PH01000371G0350_PH01000371G0360	0	2.81818	0.0162	2.90619	0	2.63656	0	2.85957	0	2.51582	0	2.86245	0	2.19713	noncoding	coding
5'-5'	PH01000374G0160	0	2.8072	0	2.77176	0	2.72284	0	3.78681	0	3.90216	0	4.08031	0	3.19136	noncoding	coding
3'-3'	PH01000377G0310	9.00259	0.094523	9.76334	0	9.05453	0.029818	11.0811	0.01747	8.7983	0.017931	8.99594	0	10.0901	0	coding	coding
3'-3'	PH01000378G0030	0	1.21647	0	1.54202	0	1.43905	0	1.71862	0	1.89716	0	2.19791	0	1.67428	coding	coding
3'-3'	PH01000379G0110	0.175643	0.147195	0.073901	0.309656	0.055408	0.4063	0.243466	0.272044	0.133279	0.279232	0.196243	0.186885	0.157135	0.365791	coding	noncoding
5'-5'	PH01000381G0230	5.75167	0.266537	5.26632	0.267008	5.01558	0.180175	2.74865	0.598169	3.44476	0.325044	3.37169	0.541449	5.04758	0.302795	coding	noncoding
Fully_overlap	PH01000387G0580_PH01000387G0590_PH01000387G0570	5.15596	0	5.19883	0	4.51806	0	5.26285	0	4.79457	0	5.20274	0	3.55077	0	coding	noncoding
Fully_overlap;5'-5'	PH01000391G0480	9.61357	0.031278	10.9548	0	9.81566	0.024667	12.5643	0	13.401	0	12.9904	0	11.8599	0	noncoding	noncoding
3'-3'	PH01000393G0220	0.168049	0	0.117842	0	0.103081	0	0.086274	0	0.035421	0	0.056896	0	0.074242	0	coding	coding
Fully_overlap	PH01000394G0180	0	39.3478	0	41.018	0	39.1786	0	49.0271	0	50.1642	0	53.3515	0	46.2255	noncoding	coding
Fully_overlap	PH01000394G0420	0.688801	0	1.39108	0	1.15163	0	1.45126	0	2.14293	0	1.847	0	1.47893	0	coding	noncoding
3'-3'	PH01000396G0430	0	1.74568	0	2.23225	0	1.32814	0	1.65113	0	1.63631	0	2.31547	0	1.85774	noncoding	coding
3'-3'	PH01000402G0720_PH01000402G0730	13.1143	9.5452	12.7928	10.8896	14.1315	10.3747	10.0491	12.3355	9.97587	12.1788	10.2211	12.8203	9.03487	10.909	coding	coding
3'-3'	PH01000417G0710	7.28369	2.30499	7.4472	2.62656	6.50401	2.36967	8.3158	3.09994	8.80293	3.12328	8.61523	4.22252	9.10862	3.15043	coding	coding
3'-3';5'-5'	PH01000417G1000	5.58695	0	5.33454	0	5.1378	0	6.34403	0	6.18899	0	7.13005	0	6.86514	0	noncoding	coding
Fully_overlap	PH01000421G0650	4.43799	0.022694	4.55427	0.015914	4.58845	0.035796	5.32645	0.020972	5.85219	0	4.37029	0	5.19157	0	coding	coding
Fully_overlap	PH01000423G0870	0	3.96789	0	4.26487	0	3.87312	0	5.57518	0	6.32403	0	5.92972	0	4.49379	noncoding	coding
3'-3';Fully_overlap	PH01000426G0830_PH01000426G0840	1.62107	6.63563	1.74947	7.4646	1.15152	5.65478	1.61489	9.02071	1.72298	8.77404	2.30048	9.05339	1.50853	7.79737	noncoding	coding
Fully_overlap	PH01000429G0790	0.013408	18.9932	0	18.0093	0	21.1335	0	10.073	0	9.47757	0	11.2814	0	13.5032	coding	coding
3'-3'	PH01000432G0060	0	0.53438	0	0.437182	0	0.323104	0	0.757186	0	0.658922	0	0.723701	0	0.637427	noncoding	coding
5'-5'	PH01000434G0670_PH01000434G0680	0	0	0	0	0	0	0	0	0	0	0	0	0	0	coding	coding
3'-3';Fully_overlap	PH01000436G0020	0	14.1047	0	14.2086	0	13.8029	0	17.2666	0	16.4569	0	19.533	0	16.523	coding	coding
3'-3'	PH01000436G0430	2.22578	0	2.14451	0	2.04079	0	2.07355	0	2.094	0	2.31589	0	2.0506	0	coding	noncoding
3'-3';Fully_overlap	PH01000437G0510	0	2.68649	0	2.41464	0	2.99309	0	2.6993	0	3.3672	0	2.85863	0	3.63477	coding	coding
3'-3'	PH01000437G0690	0	1.90384	0	2.16573	0	2.18546	0	2.18938	0	2.60838	0	2.83616	0	2.12377	coding	coding
Fully_overlap	PH01000442G0200	15.8912	0	15.931	0.046069	15.6425	0.012953	12.2374	0	14.3751	0.046735	12.8828	0.016682	14.4214	0.048978	coding	coding
Fully_overlap;5'-5'	PH01000442G0430	0	21.5881	0	24.1708	0	20.3495	0	18.1463	0	18.2701	0	21.2079	0	25.0277	noncoding	noncoding
Fully_overlap	PH01000442G0600	0	0.817713	0	0.928764	0	1.06271	0	1.1175	0	1.24534	0	1.39207	0	1.21352	coding	coding
5'-5'	PH01000445G0250	0	32.9901	0	32.6299	0	30.335	0	17.9388	0	16.2264	0	17.0103	0	30.1797	coding	coding
5'-5'	PH01000445G0430	0.032912	125.55	0	126.978	0.012978	122.179	0.015207	144.081	0	157	0	158.731	0	154.964	coding	coding
3'-3'	PH01000445G0840_PH01000445G0850	16.013	0.043456	15.666	0.152366	14.2592	0.068544	17.4134	0.200789	16.5573	0.082437	19.323	0.154487	18.276	0.064795	noncoding	noncoding
5'-5'	PH01000446G0770	0.020717	0	0.043583	0	0.081693	0	0.019144	0	0.039301	0	0.042085	0	0.020593	0	coding	noncoding
3'-3'	PH01000448G0180	0	21.2253	0	19.1671	0.013065	21.4661	0.030618	21.0958	0	20.7841	0.016827	25.0097	0	26.487	noncoding	coding
3'-3'	PH01000450G0760	2.46706	0.156225	2.07128	0.109551	2.10447	0.123207	3.02421	0.144367	2.53104	0.037045	2.88083	0.15868	2.30218	0.038823	coding	coding
Fully_overlap	PH01000451G0660	9.88343	0	9.59625	0.014372	10.025	0	9.61094	0	9.60525	0	12.0156	0	10.1267	0	coding	coding
3'-3';Fully_overlap	PH01000458G0750_PH01000458G0730	0	5.43438	0	6.22118	0	5.5458	0	7.07983	0	7.27836	0	8.66688	0	7.05018	noncoding	coding
Fully_overlap;5'-5'	PH01000461G0010_PH01000461G0040_PH01000461G0050	0	0.765202	0	0.809944	0	0.785659	0	1.43425	0	1.11609	0	1.39314	0	1.14813	coding	noncoding
5'-5'	PH01000462G0070	0	1.05852	0	0.979165	0	1.15451	0	0.978167	0	0.704943	0	0.846392	0	1.61187	noncoding	noncoding
3'-3'	PH01000464G0470	4.7293	6.14275	4.23032	6.76707	5.02197	5.92104	4.40472	8.74247	5.08623	9.08134	5.21966	9.57072	5.51541	7.23682	coding	coding
Fully_overlap	PH01000465G0170	1.71239	0	1.84738	0	1.33317	0	3.0431	0	2.68621	0	2.98802	0	2.09498	0	coding	noncoding
5'-5'	PH01000467G0940	0	4.52608	0	4.91947	0	4.36452	0	4.92396	0	5.30773	0	5.05691	0	4.94895	coding	coding
3'-3';Fully_overlap;5'-5'	PH01000473G0140_PH01000473G0150_PH01000473G0160	0	1.19799	0	1.44088	0	1.27368	0	1.88479	0	1.95616	0	1.98694	0	1.89176	noncoding	coding
5'-5'	PH01000474G0190	1.12474	9.83285	0.873211	10.2931	1.14046	8.67521	1.26208	10.1651	0.990619	10.6685	1.26481	9.26882	0.998232	9.94992	coding	noncoding
5'-5'	PH01000475G0290	0	2.63369	0	2.48526	0	2.30785	0.086506	3.27508	0.044396	3.26909	0	2.90625	0.093053	2.97349	coding	coding
3'-3'	PH01000477G0740	0.954989	0	1.28354	0	1.3494	0	1.17667	0	1.53485	0	1.27985	0	1.37119	0	coding	noncoding
3'-3'	PH01000482G0160	3.04723	0	3.36353	0	2.61459	0	4.3021	0	4.37562	0	4.39906	0	4.54354	0	coding	noncoding
Fully_overlap	PH01000482G0350	0	0.193883	0	0.271916	0	0.192365	0	0.156048	0	0.130509	0	0.304922	0	0.261111	coding	coding
3'-3'	PH01000491G0110_PH01000491G0120	1.62878	15.5345	1.62864	15.3132	1.42727	12.8538	1.64451	8.06015	1.28743	8.33349	1.53183	9.82926	0.869494	13.29	coding	coding
3'-3';Fully_overlap;5'-5'	PH01000491G0570	0.028756	27.1445	0.020165	27.95	0	26.512	0.026574	28.3492	0	28.0802	0	27.5206	0	31.9226	coding	coding
3'-3'	PH01000497G0760_PH01000497G0750	1.0985	3.45122	1.01681	3.96489	1.2302	3.28162	1.52268	20.8998	1.33368	19.6991	1.38354	21.2564	1.28849	14.9147	coding	coding
Fully_overlap	PH01000499G0070	6.38402	0	7.01661	0	7.4478	0	8.3295	0	7.48283	0	7.76103	0	6.69114	0	coding	noncoding
Fully_overlap	PH01000499G0210	0.129608	7.5842	0.166624	9.6625	0.034072	8.23167	0.35931	10.1658	0.122934	9.43723	0.219407	9.61013	0.107362	11.2337	coding	coding
3'-3'	PH01000503G0550	0	12.3692	0	13.3777	0	12.3849	0	10.2837	0	10.0773	0	10.2793	0	12.8735	coding	coding
Fully_overlap	PH01000503G0700	4.83247	0	5.11534	0	4.28299	0	4.8059	0	5.02017	0	5.65634	0	5.92446	0	coding	coding
5'-5'	PH01000510G0620	0	6.17985	0	6.81719	0	6.41485	0	18.2834	0.015228	18.4653	0.016307	22.5771	0.015959	22.8479	noncoding	coding
3'-3'	PH01000525G0030_PH01000525G0040	7.9634	82.2749	6.61834	79.0725	7.70505	84.7845	4.97408	52.7303	6.04966	53.3284	4.11915	49.7468	5.42382	84.4912	coding	coding
Fully_overlap	PH01000525G0430	0	43.2928	0	38.012	0	39.0922	0	37.9895	0	36.5776	0	41.9406	0	42.311	coding	coding
3'-3'	PH01000528G0960_PH01000528G0920_PH01000528G0980	4.39138	5.09116	4.96869	5.89206	4.43365	5.29505	5.43032	6.07137	5.81525	6.09522	7.32621	6.31439	7.08546	5.85435	coding	coding
3'-3';Fully_overlap	PH01000530G0600	0	12.6404	0	12.8193	0	11.6705	0	15.4018	0	15.5187	0	16.3248	0	18.442	noncoding	coding
5'-5'	PH01000530G0830	1.61328	0.146144	1.93935	0.190323	2.18111	0.131722	2.09102	0.19293	2.10651	0.099013	1.87271	0.275675	2.29092	0.186778	coding	coding
Fully_overlap	PH01000538G0680	4.43529	0.014641	5.00665	0.020534	5.6592	0	2.39919	0.02706	3.14663	0	2.63706	0	3.69192	0	coding	noncoding
3'-3'	PH01000540G0800_PH01000540G0820	2.00665	0	2.55844	0	2.58963	0	2.14332	0	2.91678	0	2.24994	0	2.09829	0	coding	noncoding
Fully_overlap;5'-5'	PH01000542G0100	0.132164	0.485443	0.236844	0.407461	0.208462	0.353842	0.162842	0.557344	0.125358	0.690669	0.13424	0.7919	0.160569	0.606836	coding	noncoding
3'-3'	PH01000542G0710	3.35901	0	3.94699	0	3.6228	0.009902	4.26176	0	4.39157	0.011908	4.11258	0.012752	4.85501	0	coding	noncoding
Fully_overlap	PH01000543G0050_PH01000543G0010	0	1.97696	0.01163	2.25712	0	2.03705	0	2.76329	0	3.01533	0	3.14825	0	2.61691	noncoding	noncoding
Fully_overlap	PH01000548G0160	0	1.84363	0	2.04916	0	1.72104	0	2.48019	0	2.64088	0	3.15921	0	2.54323	coding	coding
Fully_overlap;5'-5'	PH01000549G0740	6.58163	0	6.64778	0	5.9692	0	7.69611	0	7.70735	0	6.89072	0	8.70632	0	coding	coding
Fully_overlap	PH01000551G0790	0.801932	0	0.960672	0	0.64562	0	1.14247	0	1.09342	0	1.01816	0	1.1625	0	coding	noncoding
3'-3'	PH01000553G0030_PH01000553G0020	5.3757	11.3753	6.07288	13.1016	5.94055	13.8882	5.09917	11.5802	4.92235	11.6903	5.29335	12.6654	5.31095	12.3129	coding	noncoding
5'-5'	PH01000555G0340	4.14356	0	4.09845	0	3.86979	0	2.80124	0	2.97868	0	2.76886	0	4.05378	0	coding	coding
5'-5'	PH01000556G0340	6.93381	0	6.64984	0	7.26434	0	6.7844	0	6.51229	0	7.80226	0	6.99376	0	coding	noncoding
Fully_overlap	PH01000563G0650_PH01000563G0660	0.084803	2.02935	0.07136	2.29363	0.040128	2.20297	0.031346	2.40481	0.064349	2.33247	0.017227	2.23098	0.067437	3.3225	coding	coding
3'-3'	PH01000570G0800	23.8673	0.11587	21.3634	0	22.7595	0.091381	16.8068	0	18.6113	0.109903	16.55	0	17.6795	0.115178	coding	coding
3'-3';Fully_overlap	PH01000572G0380	0.043875	5.20123	0	6.21312	0	5.13936	0	5.016	0	4.77565	0.022282	5.2983	0	7.46969	coding	coding
3'-3'	PH01000575G0120	7.11502	0	7.95398	0	7.72565	0	9.39549	0	9.36985	0	9.15395	0	8.48703	0	coding	noncoding
5'-5'	PH01000578G0490	0	0.478597	0	0.263694	0	0.59313	0	0.663403	0	0.940331	0	0.729175	0	0.373795	coding	coding
5'-5'	PH01000578G0590	0	2.30088	0	1.44136	0	2.46784	0	2.09788	0	2.41519	0	2.33703	0	1.55526	noncoding	coding
5'-5'	PH01000580G0820_PH01000580G0830	0	5.82016	0	6.43203	0	5.98494	0	6.40463	0.012486	6.78841	0	7.47828	0	6.9711	coding	coding
3'-3'	PH01000581G0250	0.032479	0	0.045551	0	0.128073	0	0	0.055045	0.154033	0	0.197936	0	0.193711	0	coding	coding
3'-3';5'-5'	PH01000585G0470	0.162693	10.8722	0.235778	10.9466	0.136862	10.1096	0.200458	11.4385	0.113164	11.3575	0.198299	13.1322	0.194065	9.12775	coding	coding
Fully_overlap	PH01000595G0350	19.4427	0.343113	18.241	0.324291	18.893	0.411777	18.8059	0.578994	20.4427	0.339595	22.7049	0.45457	15.8223	0.430037	coding	noncoding
5'-5'	PH01000595G0470	9.86822	23.1605	9.10241	21.7716	11.8834	22.6044	4.24391	11.9811	3.96003	13.0275	3.19973	10.9416	7.88516	27.7643	coding	coding
3'-3'	PH01000600G0700	0	3.17996	0	3.89418	0	3.5722	0	4.4437	0	4.28155	0	4.86852	0	4.67207	coding	coding
3'-3'	PH01000602G0110_PH01000602G0100	5.56455	17.334	5.06392	16.1537	5.47328	20.5417	5.45994	10.4962	4.35881	10.0379	5.04867	9.54449	5.12735	9.93021	coding	coding
Fully_overlap;5'-5'	PH01000602G0120_PH01000602G0180	0	5.86338	0.008009	6.00126	0.027023	5.39307	0	5.49965	0.010833	5.61283	0.011601	5.87985	0.011353	7.04654	coding	coding
3'-3';Fully_overlap	PH01000607G0640_PH01000607G0650_PH01000607G0660	0	1.93819	0	1.9976	0	2.09021	0	1.4995	0	1.31679	0	1.19949	0	2.2044	coding	coding
Fully_overlap	PH01000608G0540	0	5.93231	0	6.50777	0	5.71677	0	8.89136	0	8.41713	0	8.61731	0	10.0651	coding	coding
3'-3';Fully_overlap	PH01000619G0130	9.68303	0.015197	12.968	0	11.8617	0	15.8057	0	16.3739	0	18.0177	0	17.7119	0	coding	noncoding
3'-3'	PH01000622G0180	3.87552	0	4.11962	0	4.34207	0	4.51931	0	4.81375	0	5.5922	0	4.43329	0	coding	noncoding
3'-3'	PH01000623G0280	1.00355	0.644894	1.02852	0.537015	0.85233	0.254298	1.31972	0.372464	0.732209	0.305843	1.37215	0.286574	1.03592	0.240391	noncoding	noncoding
Fully_overlap	PH01000623G0610_PH01000623G0620	4.22652	6.08584	4.96635	5.47907	4.14404	5.34149	4.99647	6.29512	4.11723	6.20074	3.71279	6.06181	2.8387	4.54688	coding	coding
Fully_overlap	PH01000626G0630_PH01000626G0620	15.1437	0.020812	15.3197	0	14.9452	0	16.5177	0	16.9149	0	16.4323	0	14.4363	0	coding	coding
3'-3'	PH01000628G0090	0	5.99446	0	6.61357	0	6.3286	0	7.38592	0	8.67273	0	9.38463	0	8.13557	coding	noncoding
3'-3'	PH01000632G0580_PH01000632G0570	0.016284	15.1285	0	17.8661	0	15.7116	0	20.1981	0	19.4525	0	23.9278	0	19.4389	noncoding	coding
Fully_overlap;5'-5'	PH01000637G0190	5.11995	0	4.46792	0	4.75569	0	5.04673	0	5.37431	0	6.56404	0.010588	5.54176	0	coding	noncoding
Fully_overlap	PH01000638G0270	0	2.99502	0	3.24906	0	3.07871	0	5.68912	0	5.77872	0	7.29319	0	6.36141	noncoding	coding
Fully_overlap	PH01000639G0630	0	2.56269	0	3.31283	0	2.49558	0	2.36816	0	2.40959	0	2.35398	0	3.21192	coding	noncoding
3'-3'	PH01000643G0410	0	1.03686	0	1.31785	0	1.20955	0	2.71479	0	2.6226	0	2.58901	0	1.73926	coding	coding
3'-3'	PH01000644G0650_PH01000644G0660	0	7.2059	0	7.57957	0	6.65659	0	7.79978	0	7.09772	0	7.52384	0	7.238	coding	coding
3'-3'	PH01000644G0780	0	1.04677	0	1.01431	0	1.08071	0	1.35424	0	1.22755	0	1.25653	0	1.13512	noncoding	coding
3'-3';Fully_overlap	PH01000646G0440	4.79454	0	4.905	0	4.1956	0	5.94793	0	6.29196	0	8.47224	0	4.86384	0	coding	coding
Fully_overlap	PH01000657G0120_PH01000657G0130	0.034585	1.19628	0.339531	1.4342	0.150015	1.23764	0.143818	1.4383	0.180422	1.35429	0.158077	1.39799	0.171892	1.08684	coding	coding
3'-3';Fully_overlap	PH01000657G0310	0	0.118762	0	0.231334	0	0.218544	0	0.390211	0	0.262841	0	0.268061	0	0.275456	noncoding	coding
5'-5'	PH01000659G0110	0.016151	14.1083	0	14.6338	0	16.0717	0.044775	15.15	0	13.165	0	18.4101	0	17.2055	coding	coding
3'-3';Fully_overlap;5'-5'	PH01000662G0390	0	13.2773	0	14.4046	0	12.7326	0	16.3005	0	16.5992	0	17.387	0	15.3401	coding	coding
3'-3'	PH01000666G0440	4.55456	0	3.87337	0	4.89118	0	2.50739	0	2.11406	0	2.75599	0	3.66042	0	coding	coding
Fully_overlap	PH01000666G0660_PH01000666G0650	24.0713	14.6036	28.1448	16.2491	27.8323	15.2191	31.0098	18.5443	27.1853	19.2934	32.4785	18.5413	24.0797	16.5902	coding	coding
3'-3';Fully_overlap	PH01000680G0220	0	19.5892	0	21.5976	0	18.0948	0	30.4123	0.022618	28.3752	0	30.8178	0	21.7171	coding	coding
Fully_overlap;5'-5'	PH01000682G0540	1.4349	0	1.68069	0	1.59175	0	2.40425	0	1.95926	0	2.40238	0	2.2257	0	coding	noncoding
Fully_overlap	PH01000685G0110_PH01000685G0120	0	564.42	0	543.903	0.010995	568.18	0.012883	633.556	0	608.043	0	566.081	0	462.774	coding	coding
3'-3'	PH01000685G0220	13.1147	3.58465	12.1551	3.12892	13.1435	3.12358	12.834	3.66002	12.8062	3.85182	15.4634	3.97196	13.6654	3.71274	coding	coding
3'-3'	PH01000685G0780_PH01000685G0790	15.2219	2.47848	16.475	1.91488	12.9078	2.17088	17.0038	1.82417	19.2133	2.28844	17.4262	2.60653	16.2103	2.26746	coding	noncoding
3'-3';Fully_overlap	PH01000692G0270	0	2.94107	0	3.21823	0	2.71456	0	4.00207	0	3.2188	0	4.25113	0	3.22871	coding	coding
Fully_overlap	PH01000695G0540_PH01000695G0550	10.0951	0	8.87664	0	8.78448	0	9.32879	0	10.1777	0	11.6362	0	10.3054	0	coding	noncoding
Fully_overlap	PH01000707G0050	0	1.06784	0	0.994686	0	0.905	0	1.11934	0	1.05821	0	0.971298	0	0.792136	noncoding	coding
Fully_overlap	PH01000707G0410	0	18.7384	0	20.1342	0	18.9221	0	17.1144	0	16.5134	0	19.3349	0	13.9157	coding	coding
5'-5'	PH01000707G0700	219.293	0	219.201	0.015338	213.451	0.01725	175.373	0	169.114	0	157.243	0	204.399	0	coding	coding
Fully_overlap	PH01000709G0240	0	2.93539	0	3.45238	0	3.29667	0	5.27921	0	4.79311	0	5.11384	0	4.88464	noncoding	coding
3'-3'	PH01000711G0680_PH01000711G0660_PH01000711G0690	15.7155	0.344422	15.6667	0.351304	17.9881	0.321016	21.5877	0.202541	17.6458	0.267289	19.2412	0.190818	16.6772	0.186745	coding	coding
3'-3'	PH01000718G0270	0	7.08928	0	7.49855	0	6.12195	0	10.5404	0	11.063	0	9.67462	0.015252	9.94052	noncoding	coding
3'-3'	PH01000723G0460	0.073158	0.943825	0.025651	1.10308	0.086544	1.29021	0.056337	1.14353	0.138782	1.25331	0.086692	1.29951	0.121202	1.27177	coding	coding
3'-3'	PH01000725G0030	10.6617	0	11.3057	0	10.2856	0	13.9005	0	14.2488	0.013318	17.2292	0	16.0859	0	coding	noncoding
3'-3'	PH01000727G0690_PH01000727G0680	5.76143	0.111892	5.34119	0.078463	4.90315	0.029414	5.20378	0.292962	5.52651	0.053065	7.60423	0.037883	5.07991	0.074149	noncoding	noncoding
3'-3'	PH01000736G0670_PH01000736G0660	2.3295	6.9941	2.19607	7.34381	2.01966	7.58802	2.58035	6.25802	2.26807	5.15974	2.19373	5.14945	2.7603	6.10628	noncoding	coding
Fully_overlap;5'-5'	PH01000737G0140	20.0226	0	19.2468	0	20.5482	0	18.8243	0	16.8569	0	19.4181	0	17.0202	0	coding	coding
Fully_overlap	PH01000744G0360	0	5.54974	0	5.92655	0	4.66287	0	5.46367	0	5.67683	0	6.66853	0	6.00937	noncoding	coding
3'-3'	PH01000744G0730	1.57976	48.2441	1.77246	50.0279	1.61133	46.4084	1.81021	61.0357	1.77811	63.2668	1.73294	52.16	2.21939	53.6244	noncoding	noncoding
3'-3';Fully_overlap	PH01000744G0850_PH01000744G0840	0	3.24066	0	3.38423	0	2.80739	0	2.9486	0	3.30077	0	3.25106	0	3.25104	coding	coding
Fully_overlap	PH01000752G0190_PH01000752G0210	0	2.68991	0	3.08529	0	2.4503	0	4.27776	0	3.90621	0	4.51126	0	4.16623	noncoding	coding
3'-3';Fully_overlap;5'-5'	PH01000753G0660	60.2084	0.541033	62.2243	0.782497	64.9839	0.613362	64.2633	0.499965	69.5771	0.737687	57.5759	0.137383	66.5655	0.63864	coding	coding
3'-3'	PH01000755G0580	4.25221	0	3.90892	0	3.86076	0	10.0712	0	9.82893	0	12.8119	0.019914	7.24597	0	coding	coding
5'-5'	PH01000760G0440	0	2023.69	0.020433	2016.14	0.02298	2222.1	0.013463	1212.04	0	1209.46	0	1121.83	0	1293.25	coding	coding
3'-3'	PH01000762G0270_PH01000762G0290	1.53491	0	1.82978	0	1.72498	0.051033	2.46448	0	2.54778	0	2.84523	0	2.15512	0	coding	coding
5'-5'	PH01000773G0140	0	1.57489	0.064133	1.7858	0.072128	1.42703	0.033806	1.54824	0.034699	1.6845	0.018579	1.83788	0.018182	1.9985	coding	coding
Fully_overlap	PH01000773G0420_PH01000773G0410	24.4038	0.463646	25.4238	0.505751	27.5282	0.528168	17.6992	0.531598	18.2616	0.659657	18.6412	0.514535	25.5505	0.580364	coding	coding
3'-3';Fully_overlap	PH01000776G0530	0	0.581117	0	0.489001	0	0.468482	0	0.871143	0	0.759422	0	0.734529	0	0.397934	noncoding	coding
5'-5'	PH01000778G0710	4.28824	0	5.15146	0	4.03336	0	4.98589	0	5.21764	0	4.78403	0	5.22347	0	coding	coding
3'-3'	PH01000784G0230_PH01000784G0200_PH01000784G0210	0.160068	3.25346	0.168369	4.19105	0.100991	3.26046	0.133126	4.82534	0.121461	4.71414	0.065033	5.37678	0.175024	4.37755	coding	noncoding
5'-5'	PH01000791G0370	11.2425	0	11.708	0	10.0261	0.01457	11.3352	0	11.7582	0	10.852	0.037529	12.082	0	noncoding	coding
Fully_overlap;5'-5'	PH01000791G0380	0	6.44634	0	6.46178	0	7.21947	0	6.94674	0	7.20694	0	7.45074	0	7.55282	coding	coding
Fully_overlap	PH01000794G0500_PH01000794G0510	5.02492	0	4.93879	0	4.55178	0	5.46403	0	5.11072	0	5.84178	0	5.63683	0	coding	noncoding
Fully_overlap	PH01000797G0560	0	1.8349	0	1.30397	0	1.72874	0	2.19633	0	1.4484	0	1.90125	0	1.53015	noncoding	coding
5'-5'	PH01000814G0630	1.84257	0	2.3478	0	2.17971	0	1.93111	0	2.36577	0	1.39223	0	2.83669	0	coding	coding
5'-5'	PH01000817G0010	4.84175	0	5.58778	0.032599	5.24462	0.012221	5.69251	0	5.58838	0	5.68808	0	5.24193	0	coding	coding
5'-5'	PH01000826G0530	0	25.039	0.025885	26.6715	0	27.2745	0.204669	30.829	0	27.313	0	22.0548	0	27.123	coding	coding
Fully_overlap	PH01000841G0210	0	29.9794	0	29.8588	0	31.9184	0	47.7457	0	42.6091	0	40.4419	0	75.2459	coding	coding
Fully_overlap	PH01000845G0610	4.85948	0	5.46619	0	5.21891	0	6.83553	0	7.4094	0	7.81646	0	7.1715	0	coding	noncoding
3'-3';Fully_overlap;5'-5'	PH01000846G0650_PH01000846G0640	0	33.6783	0	34.9401	0.018897	33.2005	0	30.4251	0	31.5071	0.024338	31.0164	0	38.3905	coding	coding
Fully_overlap;5'-5'	PH01000853G0020	16.8642	0	18.0495	0	15.9075	0	22.3007	0	22.7848	0	21.4349	0	18.572	0	noncoding	noncoding
3'-3'	PH01000866G0550	1.71041	0	2.39881	0.022776	2.15253	0	2.16909	0	2.27817	0	2.40263	0	2.22472	0	coding	noncoding
3'-3';Fully_overlap	PH01000868G0210	0.047481	30.6757	0	31.807	0	34.0006	0	28.4433	0.045036	28.169	0.048227	25.0529	0	30.2651	noncoding	noncoding
Fully_overlap	PH01000873G0130	0	5.7173	0	5.73918	0	4.16924	0	9.5534	0	11.0315	0	11.6938	0	6.77308	noncoding	coding
3'-3'	PH01000890G0760_PH01000890G0750	7.64113	2.08069	8.20893	1.88726	7.98543	2.12252	6.60892	2.54974	5.89096	2.81017	6.15541	2.89442	6.2111	2.69774	coding	coding
3'-3'	PH01000901G0390_PH01000901G0380	6.64452	65.1506	7.87949	67.0868	5.73405	65.3176	6.04371	68.5579	6.23638	60.2063	6.57224	61.2743	7.64225	55.7262	coding	coding
Fully_overlap	PH01000901G0710	0	16.0337	0	17.371	0	15.0342	0	18.397	0	20.3882	0	19.7186	0	13.1519	coding	coding
5'-5'	PH01000903G0370	0	31.7015	0	30.8532	0	25.562	0	27.5217	0	25.9565	0	30.9722	0	32.0068	coding	coding
5'-5'	PH01000911G0480_PH01000911G0490_PH01000911G0530	20.6976	0	21.4385	0	18.0365	0	24.0541	0	21.3552	0	23.5102	0	23.7936	0	coding	coding
5'-5'	PH01000918G0140	15.3034	0	16.2998	0.026097	18.8484	0	22.5842	0	22.0474	0	22.0825	0	12.8747	0	coding	coding
3'-3'	PH01000918G0580	4.81058	0	5.11608	0	3.67925	0	5.38554	0	5.69324	0	6.02281	0	6.9344	0	coding	noncoding
Fully_overlap;5'-5'	PH01000921G0370	3.80805	0	3.84648	0	3.31103	0	5.23462	0	4.67253	0	5.9036	0	5.55737	0	coding	noncoding
Fully_overlap	PH01000925G0470	8.93029	0	9.6143	0	8.79075	0	7.36894	0	6.75986	0	7.63607	0	9.95688	0	coding	noncoding
Fully_overlap	PH01000933G0470	0.881372	0	1.02641	0	0.943343	0	0.81447	0	0.850916	0	0.719373	0	1.06385	0	coding	noncoding
Fully_overlap	PH01000936G0120	0	3.68103	0	4.38649	0	3.19715	0	5.38034	0	5.22582	0	6.87903	0	6.32562	noncoding	coding
3'-3'	PH01000942G0570	57.1505	10.6055	54.62	11.1837	54.0321	10.8742	41.4678	10.1296	40.7552	10.9204	39.112	12.8028	45.7809	13.6717	coding	coding
Fully_overlap	PH01000945G0570_PH01000945G0530	3.21705	0	3.27933	0	3.30445	0	4.01697	0	4.33148	0	4.31959	0	3.99339	0	coding	noncoding
Fully_overlap;5'-5'	PH01000947G0530	12.8039	0	14.6584	0	11.9017	0	12.9215	0	11.6302	0	12.1908	0	13.3134	0	coding	coding
3'-3'	PH01000948G0360	0	0	0	0	0	0	0	0	0	0	0	0	0	0	noncoding	coding
3'-3'	PH01000953G0380	1.88017	0	1.49721	0	1.73412	0	2.70924	0	2.08561	0	1.84497	0	1.90062	0	coding	coding
3'-3';Fully_overlap;5'-5'	PH01000954G0450	0	0	0	0	0	0	0	0	0	0	0	0	0	0	noncoding	noncoding
Fully_overlap;5'-5'	PH01000954G0450_PH01000954G0460	0	0.023283	0	0.016327	0	0	0	0	0	0	0	0	0	0	noncoding	noncoding
Fully_overlap;5'-5'	PH01000958G0180	0	5.30862	0	6.3993	0	5.71118	0	8.48743	0	8.26491	0	8.96013	0	7.4033	noncoding	coding
Fully_overlap;5'-5'	PH01000963G0290	2.43433	0	2.58122	0	2.3611	0	3.8188	0	3.77072	0	2.98106	0	3.17111	0	noncoding	coding
3'-3'	PH01000972G0190	0.017162	4.04776	0	4.36683	0.013535	3.53605	0.015859	3.92465	0	3.86295	0.017432	3.55474	0	5.33589	coding	coding
Fully_overlap;5'-5'	PH01000973G0400	0	4.70389	0.011785	4.14674	0	4.15725	0	5.46459	0	5.05656	0	5.83953	0	5.71487	coding	coding
3'-3'	PH01000974G0240_PH01000974G0220	0.769121	6.76567	0.950695	7.11651	0.781342	6.99746	0.626415	5.60904	0.803705	6.50896	0.794446	6.53819	0.725654	9.24245	coding	coding
3'-3';Fully_overlap	PH01000974G0590	391.5	0.037309	383.264	0	380.402	0	364.886	0.034477	364.672	0.070776	338.94	0	366.334	0.074172	coding	coding
Fully_overlap	PH01000975G0130	0	1.30115	0	1.46387	0	1.09381	0	2.52368	0	2.23774	0	2.39629	0	2.00402	noncoding	coding
3'-3'	PH01000977G0180_PH01000977G0200	51.3222	3.2259	48.1708	4.11794	58.2989	3.58151	40.9949	3.27045	42.6713	3.41627	35.6866	3.72194	49.7386	3.34673	coding	coding
3'-3'	PH01000981G0170	0.434906	1.60288	0.493764	1.56678	0.228659	1.64718	0.535858	2.1096	0.451798	2.39569	0.673125	2.31875	0.658756	2.65551	coding	coding
Fully_overlap	PH01000985G0480	23.9789	0	25.2654	0	22.7416	0	26.0791	0	26.0099	0	27.1346	0	29.3056	0	coding	noncoding
5'-5'	PH01000991G0400_PH01000991G0410	5.56853	3.24929	6.41378	3.67096	5.79185	2.70492	5.96619	2.89144	6.0983	4.16638	7.37741	2.68917	7.5007	4.2467	coding	coding
Fully_overlap	PH01000992G0570	1.07414	0	1.26819	0	1.16695	0	1.82316	0	1.79855	0	2.19317	0	1.5689	0	coding	noncoding
Fully_overlap	PH01000993G0320_PH01000993G0340	12.2376	0	12.5638	0	14.0144	0	17.8771	0	17.4806	0	17.0073	0	14.1312	0	noncoding	noncoding
3'-3'	PH01000997G0250_PH01000997G0270	0.376584	0.714103	0.348099	0.772594	0.512989	0.643632	0.158181	1.01813	0.211068	0.948264	0.365114	0.974004	0.32329	0.648995	noncoding	coding
Fully_overlap	PH01001007G0480	0.060233	236.821	0	240.666	0	238.73	0.055661	240.056	0.057132	250.779	0	238.807	0.059874	212.827	coding	coding
Fully_overlap	PH01001013G0300	0	6.31566	0	7.63001	0	6.84867	0	6.72438	0	7.16249	0	7.39106	0	7.54036	noncoding	coding
5'-5'	PH01001020G0120	2.30686	0.086589	1.9698	0.109295	2.11633	0.150234	1.7257	0.04801	1.81595	0.049278	1.62582	0.01759	1.38833	0	coding	coding
5'-5'	PH01001028G0270	20.6864	0	19.8356	0.069113	19.5361	0.058296	20.3014	0	20.7927	0	16.9346	0	19.2408	0	coding	coding
Fully_overlap	PH01001029G0140	0	4.16943	0	4.6852	0	4.08333	0	4.42141	0	4.61926	0	4.94654	0	5.87708	noncoding	coding
3'-3'	PH01001033G0030	0	16.4395	0	15.4234	0	17.2036	0	18.9895	0	18.0776	0	17.4318	0	14.7701	coding	coding
Fully_overlap	PH01001033G0080_PH01001033G0070	1.84936	13.5205	2.15443	11.7509	2.08189	12.9898	2.24648	17.153	2.0512	18.8832	1.89356	16.7588	1.88279	11.5889	coding	coding
Fully_overlap;5'-5'	PH01001035G0370_PH01001035G0360	0.920848	0.131382	0.729594	0.046065	0.613049	0.069076	1.01672	0.04047	1.32716	0.020769	1.09323	0.022241	0.962899	0.087065	noncoding	coding
5'-5'	PH01001038G0550	108.491	0	117.598	0	113.173	0	147.478	0	147.948	0	131.132	0	171.52	0	coding	coding
3'-3'	PH01001039G0450	0	5.405	0	5.36225	0	4.48064	0	5.78934	0	6.49574	0	7.79818	0	6.47169	noncoding	coding
3'-3';Fully_overlap;5'-5'	PH01001048G0160	0	6.15428	0	5.62656	0.008985	5.14414	0	6.62026	0	6.10918	0	6.50045	0	6.0497	noncoding	coding
Fully_overlap	PH01001048G0330	17.4082	0	17.8262	0.054775	17.392	0.061604	20.3788	0	21.1526	0	19.4463	0.03967	20.9343	0	coding	noncoding
Fully_overlap	PH01001050G0170	0	8.36689	0	9.69409	0	7.68751	0	11.4686	0	10.6334	0	10.5353	0	10.1143	coding	coding
Fully_overlap	PH01001053G0240	1.73583	12.2164	1.89843	10.6717	1.78342	11.6035	2.16329	10.9045	2.08449	10.9107	2.53951	9.75154	1.70963	8.18426	coding	coding
Fully_overlap	PH01001053G0320	16.8856	0	18.5586	0	16.0591	0	11.003	0	11.0105	0	11.8709	0	18.4432	0	coding	coding
3'-3';Fully_overlap	PH01001058G0270	0	0.366775	0	0.340611	0	0.422159	0	0.503821	0	0.573546	0	0.382606	0	0.43356	noncoding	noncoding
3'-3'	PH01001059G0320	0.331891	2.57594	0.480984	3.01058	0.348995	3.17977	0.265805	3.24288	0.335787	2.83281	0.202263	2.61641	0.263927	2.3379	noncoding	coding
3'-3'	PH01001063G0490	33.1558	0	36.3914	0.013538	33.4411	0	35.4315	0	35.7172	0	39.5693	0	45.2777	0.01919	coding	coding
3'-3';5'-5'	PH01001067G0330	7.91787	0	9.18013	0	7.18547	0	15.1063	0	14.0179	0	15.5565	0	12.1744	0	coding	coding
Fully_overlap	PH01001067G0360	5.17762	0	5.07309	0	4.36302	0	6.69845	0	6.83505	0	7.47782	0	7.431	0	coding	noncoding
3'-3'	PH01001070G0010	0	10.8813	0	10.951	0	11.9983	0	13.0037	0	12.1686	0	8.86913	0	12.5189	coding	coding
Fully_overlap	PH01001077G0400	2.74467	0	3.34724	0	3.35668	0	4.00667	0	3.67863	0	3.55545	0	3.73656	0	coding	noncoding
3'-3'	PH01001078G0190	8.91877	0	9.27281	0	8.15189	0	9.67099	0.030071	9.98761	0	10.2109	0	11.005	0	noncoding	noncoding
Fully_overlap	PH01001088G0110	0	0	0	0	0	0	0	0	0	0	0	0	0	0	coding	coding
5'-5'	PH01001088G0550	0.011576	4.43184	0	4.41303	0	4.59032	0	5.07833	0	5.60483	0	4.98162	0	2.73133	coding	coding
3'-3'	PH01001091G0280_PH01001091G0290	6.66686	2.10388	6.82533	2.66223	6.64361	2.75707	4.12312	5.73023	4.37911	5.4465	4.21694	5.86453	5.63385	4.44995	coding	coding
5'-5'	PH01001101G0160	6.96145	0	7.7422	0	7.58831	0	9.73832	0	9.21054	0	9.33769	0	8.18339	0	coding	noncoding
3'-3';Fully_overlap	PH01001102G0470	0.071624	0.478008	0	0.357544	0	0.402114	0.022062	0.530069	0.022645	0.453394	0.0485	0.598806	0.047464	0.174223	coding	coding
3'-3';Fully_overlap;5'-5'	PH01001113G0130	0.172622	24.1462	0.060524	21.845	0	26.3115	0.03988	48.4923	0	52.5476	0.087667	49.7075	0.085796	38.6061	coding	coding
3'-3'	PH01001117G0120	4.17398	0	4.37348	0	4.99492	0	3.52951	0	3.71448	0	3.74849	0	3.55633	0	coding	noncoding
3'-3';Fully_overlap	PH01001117G0190	0	1.77512	0.016174	2.16484	0.009095	1.90718	0	2.59132	0.021878	2.73299	0	3.04421	0	2.5317	noncoding	coding
Fully_overlap	PH01001120G0590	0	0	0	0	0	0	0	0	0	0	0	0	0	0	coding	coding
3'-3';Fully_overlap	PH01001122G0260	3.92955	0.244667	3.84628	0.257354	3.26045	0.253255	4.25539	0.15544	4.25134	0.130538	4.05365	0.248511	4.86226	0.182404	coding	coding
Fully_overlap	PH01001135G0280	0	0.700048	0	1.16266	0	0.871727	0	1.87263	0	1.85221	0	1.79633	0	1.35511	coding	noncoding
5'-5'	PH01001140G0400	0.963909	0	0.997272	0	1.33344	0	1.285	0	1.79857	0	1.76551	0	1.20947	0	coding	noncoding
3'-3'	PH01001155G0110_PH01001155G0120	12.5452	1.77724	10.7743	1.54345	11.6676	1.62803	10.9196	2.03396	11.6588	1.99693	12.4205	2.20785	12.6907	1.54919	coding	coding
Fully_overlap	PH01001155G0120	0	2.73907	0	2.53776	0	2.84292	0	3.0164	0	3.51339	0	2.89742	0	3.51272	coding	coding
3'-3'	PH01001170G0630	0	0.020761	0	0	0	0	0	0	0	0.019692	0	0.021087	0	0	noncoding	coding
3'-3';Fully_overlap	PH01001174G0220_PH01001174G0210	0	1.4451	0	1.97118	0	1.37386	0.057293	2.61592	0	2.76014	0	2.91549	0	2.40067	coding	coding
3'-3'	PH01001180G0250	0	3.77234	0	3.85294	0	3.40623	0	3.68808	0	3.94108	0	3.55395	0	3.64112	noncoding	coding
3'-3'	PH01001210G0100	7.40331	0	7.84142	0	7.20685	0	8.19057	0	8.08111	0	9.35155	0	6.57367	0	coding	coding
3'-3';5'-5'	PH01001227G0270_PH01001227G0300	2.747	0.576204	3.30048	0.869332	3.02196	0.771143	3.70263	0.855173	3.68429	0.910889	4.38962	0.727137	3.35672	0.711615	coding	noncoding
5'-5'	PH01001230G0380	5.6514	0	5.02383	0	5.22496	0	7.00608	0	7.1252	0	6.88823	0	4.33856	0	coding	coding
Fully_overlap	PH01001234G0470_PH01001234G0440	1.20357	0	1.11287	0	1.1676	0	1.09253	0	1.1517	0	1.56867	0	1.34461	0	coding	noncoding
3'-3'	PH01001236G0490_PH01001236G0480	1.9243	0.668972	2.26629	0.588246	2.00401	0.53596	2.41657	0.971445	2.38682	0.936679	2.10488	0.959903	3.4823	0.348321	coding	noncoding
Fully_overlap	PH01001239G0650_PH01001239G0640	9.14701	0.069946	8.73321	0.061311	8.87852	0.068954	6.46956	0.129273	6.13994	0.099516	6.64644	0.088806	10.0016	0.104292	coding	coding
Fully_overlap	PH01001244G0450	0.041741	18.2774	0.02927	19.9303	0	20.2922	0	16.9993	0	16.8033	0.021198	15.8309	0.041492	16.3455	noncoding	coding
3'-3'	PH01001255G0050_PH01001255G0060	9.55092	5.6372	10.6015	6.28294	9.37442	6.03567	12.4628	4.48483	12.1092	4.40856	13.0809	4.20901	12.7221	5.06545	coding	coding
Fully_overlap	PH01001256G0210_PH01001256G0220	0	7.25631	0	7.73886	0	7.12876	0	11.4504	0	10.6199	0	11.8975	0	10.0131	coding	noncoding
3'-3'	PH01001259G0310	7.16061	0	7.50055	0	8.29436	0	7.48556	0	7.98047	0	6.18215	0	8.31899	0	coding	noncoding
5'-5'	PH01001262G0190	2.2075	1.86499	2.60824	1.7673	2.19407	1.40457	2.65471	2.2358	2.2946	1.57772	2.11932	1.75777	2.49491	1.55323	coding	coding
5'-5'	PH01001262G0400	2.16173	0	2.09397	0	2.31166	0	2.72559	0	2.51958	0	2.43759	0	2.78618	0.017434	coding	noncoding
3'-3'	PH01001272G0020_PH01001272G0030	11.7561	324.545	11.6227	307.993	12.4747	330.506	10.7472	65.5262	10.4329	62.2069	9.66025	52.1413	12.6137	95.7943	coding	coding
Fully_overlap	PH01001273G0090	0	3.51258	0	4.23845	0	3.27119	0	6.05162	0.02094	5.6887	0	5.82608	0	4.97739	coding	noncoding
3'-3';Fully_overlap;5'-5'	PH01001275G0480_PH01001275G0490	0	4.39646	0	4.35242	0	4.03621	0	5.58469	0	5.29328	0	5.97248	0	4.91141	noncoding	coding
3'-3'	PH01001287G0430	3.27514	0	3.46749	0	2.20309	0	4.56947	0	4.32472	0.013314	5.0225	0	2.13847	0.013953	coding	noncoding
Fully_overlap	PH01001306G0400	6.60484	0	6.33965	0	7.1484	0	5.64897	0	6.17587	0	5.1623	0	6.98446	0	coding	coding
Fully_overlap;5'-5'	PH01001308G0140	0	3.50091	0	3.9977	0	2.73082	0	4.87926	0	4.9991	0	5.27557	0	5.47672	noncoding	noncoding
Fully_overlap	PH01001313G0320_PH01001313G0290_PH01001313G0300_PH01001313G0310	17.1686	40.4028	17.8602	45.7619	17.381	44.0999	21.8237	29.6022	22.0952	28.0059	21.9806	26.3926	18.7863	30.6586	coding	coding
Fully_overlap;5'-5'	PH01001315G0260_PH01001315G0270_PH01001315G0280_PH01001315G0210	0	3.93333	0	4.29325	0	2.95071	0	5.92362	0	6.11321	0	6.68808	0	5.07153	noncoding	coding
5'-5'	PH01001317G0180	11.765	5.00117	14.0748	5.80471	11.3766	5.66693	12.5656	4.88716	13.6265	7.52441	15.4928	4.78781	15.1033	5.59987	coding	coding
5'-5'	PH01001331G0500	4.57251	0	5.61667	0	5.078	0	7.86159	0	7.71524	0	8.64101	0	5.03992	0	coding	coding
Fully_overlap	PH01001342G0160	0.042474	9.86822	0	12.0363	0	10.0387	0	16.1647	0	17.0523	0	19.2335	0	20.0882	coding	coding
Fully_overlap	PH01001361G0010_PH01001361G0020	30.5717	1.0628	31.457	1.13753	28.5389	0.705836	29.1159	1.16305	27.9323	1.32642	27.7567	0.866441	35.9088	1.09816	coding	coding
Fully_overlap;5'-5'	PH01001363G0570	0	7.29179	0	7.41647	0	6.06071	0	6.50391	0	6.51938	0	7.59956	0	9.18951	noncoding	coding
Fully_overlap;5'-5'	PH01001364G0190	0	0.213862	0	0.128544	0	0.108426	0	0.070582	0	0.188361	0	0.186191	0	0.288508	coding	noncoding
3'-3'	PH01001374G0490	2.69434	0.662791	2.89781	0.764294	2.75063	0.824721	1.23727	0.843862	1.39539	1.10365	1.67894	0.777925	2.10316	0.951647	coding	coding
3'-3';Fully_overlap	PH01001377G0330	0	12.3833	0	13.8507	0	12.0105	0	12.6801	0	11.5268	0.045286	13.1091	0	13.288	coding	coding
3'-3';Fully_overlap	PH01001397G0020	0.191538	3.58879	0.167892	3.73039	0.160498	3.34904	0.287624	4.29743	0.306577	3.79803	0.571484	4.75866	0.226094	4.98972	noncoding	coding
Fully_overlap	PH01001400G0130_PH01001400G0110	0	5.8663	0	6.98718	0	5.90781	0	6.73639	0	6.58706	0	7.69634	0	7.26049	coding	coding
3'-3'	PH01001401G0270_PH01001401G0280	4.36072	3.20174	4.195	4.12151	4.04395	3.60722	4.11071	4.09992	3.51263	4.20824	3.33861	4.5064	4.22576	4.13741	coding	coding
Fully_overlap	PH01001408G0250	0	0.378659	0	0.323817	0	0.284062	0.005875	0.28164	0	0.25404	0	0.243898	0	0.293774	noncoding	coding
Fully_overlap	PH01001411G0220_PH01001411G0200	0	2.99291	0	2.78853	0	2.59144	0	3.34594	0	4.02989	0	4.18787	0	3.80721	coding	coding
3'-3';Fully_overlap	PH01001411G0460_PH01001411G0440	24.1885	5.35549	20.133	5.53713	21.2328	4.53793	14.9988	4.09729	13.799	4.22916	13.3881	4.63001	14.4961	5.05114	coding	coding
Fully_overlap	PH01001439G0050_PH01001439G0060	0	2.06401	0	2.36546	0	2.05295	0	2.50516	0	2.93659	0	3.36368	0	2.86317	noncoding	coding
Fully_overlap	PH01001439G0160	4.55692	0	5.20746	0	3.55752	0	7.03255	0	7.37843	0	7.52718	0	5.53631	0	coding	coding
Fully_overlap	PH01001440G0250_PH01001440G0260	2.57801	0.016797	2.75474	0.023557	2.763	0.026494	2.63539	0.108654	3.04538	0.015932	2.74321	0.068243	3.63272	0.05009	noncoding	noncoding
3'-3'	PH01001451G0340_PH01001451G0330	10.8549	0.014795	10.0394	0.031124	9.84591	0.011668	9.03549	0	8.51445	0.014033	8.81847	0.015027	7.37641	0	coding	coding
Fully_overlap	PH01001452G0340_PH01001452G0310	8.61209	0.013766	9.12813	0	7.73671	0	10.6083	0	10.1638	0	11.0468	0	11.2048	0	noncoding	coding
Fully_overlap	PH01001453G0310	7.77562	0	9.33248	0	7.37161	0	11.0428	0	11.1172	0	12.4369	0	10.2188	0	coding	coding
3'-3'	PH01001462G0220_PH01001462G0230_PH01001462G0210	3.27956	0	3.38747	0	3.00585	0	2.88728	0	2.96356	0	3.12852	0	5.48468	0	coding	noncoding
3'-3';5'-5'	PH01001473G0390_PH01001473G0380	4.39193	10.6308	4.67697	11.4147	4.86529	9.71202	4.47384	10.5469	5.91927	11.4063	6.38017	10.4005	5.38098	12.3764	coding	coding
3'-3'	PH01001475G0410	0.080942	0	0.09933	0	0.111712	0	0.130897	0	0.115162	0	0.123321	0	0.040229	0	noncoding	noncoding
5'-5'	PH01001493G0190	0.214481	0	0.132708	0	0.1592	0	0.244836	0	0.203437	0	0.153777	0	0.200659	0	coding	coding
3'-3';Fully_overlap	PH01001500G0150	0	0.102114	0	0.095475	0	0.120799	0	0.031454	0	0.064571	0	0.086432	0	0.152257	coding	coding
5'-5'	PH01001504G0190	3.0459	0	3.85503	0	3.60323	0	4.5653	0	4.26312	0	4.82927	0	5.3908	0	coding	noncoding
3'-3';Fully_overlap	PH01001504G0360_PH01001504G0340	1.30017	0.64458	1.40389	0.990103	1.25223	0.847248	1.50982	1.02112	1.44057	0.917084	1.65951	1.10677	1.17803	0.732264	coding	noncoding
3'-3';5'-5'	PH01001543G0400_PH01001543G0410_PH01001543G0380	1.5933	0	1.40104	0	1.7153	0	2.01768	0	1.94704	0	1.82384	0	1.17737	0	noncoding	noncoding
Fully_overlap	PH01001546G0030	354.933	0	342.524	0	323.492	0	389.275	0	415.955	0.031489	428.279	0.01686	343.338	0.033	coding	coding
3'-3'	PH01001553G0030_PH01001553G0040	1.01887	0	1.06667	0	1.06383	0	1.53828	0	1.33391	0	1.82197	0	0.841611	0	coding	coding
3'-3'	PH01001556G0280	0	8.36939	0.024707	8.83791	0	8.72305	0	11.8286	0	10.8336	0	12.3346	0	13.0501	noncoding	coding
3'-3'	PH01001556G0410	0.136382	0	0.218597	0	0.245847	0	0.342081	0	0.314158	0	0.692624	0	0.522904	0	coding	noncoding
3'-3'	PH01001574G0240	0	2.23511	0	2.97203	0	3.05982	0	3.9945	0	4.10003	0	4.28344	0	3.52128	noncoding	noncoding
Fully_overlap	PH01001575G0040_PH01001575G0070	0	0.729179	0	0.715858	0	0.870817	0	0.462054	0	0.553305	0	0.677152	0	0.931917	coding	coding
3'-3'	PH01001577G0230_PH01001577G0190	204.763	0	218.228	0	211.491	0.058589	283.392	0	289.98	0.14093	275.817	0	188.809	0.073847	coding	coding
3'-3';Fully_overlap	PH01001577G0460	0.269245	3.13126	0.429101	3.86945	0.250947	3.35019	0.452376	5.72645	0.417895	6.68775	0.447504	6.85022	0.38929	4.94092	coding	coding
Fully_overlap	PH01001579G0270_PH01001579G0250	3.15838	0	3.43721	0	2.99226	0	3.67672	0	3.55988	0	3.89543	0	3.81227	0	coding	noncoding
3'-3'	PH01001580G0090_PH01001580G0080	4.27923	1.68909	4.45094	1.69664	4.35339	1.76413	2.39617	0.464043	2.67071	0.736105	2.66605	1.43741	4.09555	2.17816	coding	coding
3'-3'	PH01001580G0440	0	9.94377	0	10.603	0	9.30681	0	6.67552	0	6.83801	0	8.52559	0	5.37827	noncoding	coding
Fully_overlap	PH01001592G0380_PH01001592G0370	0.189046	7.52527	0.106053	8.00126	0.089455	6.44545	0.244575	7.65876	0.251036	7.88839	0.192016	9.82109	0	8.43861	noncoding	noncoding
3'-3';Fully_overlap	PH01001592G0470_PH01001592G0500_PH01001592G0510	1.00062	10.289	1.45174	11.2874	1.42862	11.1014	1.75368	10.383	1.52183	8.32228	1.87498	8.07845	1.64631	10.4158	coding	coding
3'-3';Fully_overlap	PH01001593G0420_PH01001593G0450	0.787425	0	1.46058	0	0.961554	0	1.90129	0	1.6865	0	2.06399	0.014718	2.32292	0.028808	coding	noncoding
Fully_overlap	PH01001596G0150	0.391879	0	0.624545	0	0.674303	0	0.855949	0	0.709609	0	1.08555	0	0.708252	0	noncoding	noncoding
Fully_overlap	PH01001608G0150	0.313588	2.25	0.37108	2.26006	0.185484	2.09418	0.633903	2.30398	0.539111	1.82651	0.437958	2.20299	0.370162	2.5388	coding	coding
Fully_overlap	PH01001619G0300_PH01001619G0310	0.879663	0.551265	0.695361	0.471129	0.517157	0.638547	0.87201	0.589017	1.09226	0.620919	1.07218	0.839889	1.06519	0.839084	coding	coding
3'-3';Fully_overlap	PH01001621G0350	0.37894	0	0.465021	0	0.392242	0	0.393947	0	0.359427	0	0.529228	0	0.565015	0	coding	noncoding
3'-3'	PH01001651G0070	0.748803	0	0.898951	0	0.907075	0	1.10714	0	1.29549	0	1.27775	0	1.05993	0	coding	noncoding
Fully_overlap;5'-5'	PH01001659G0150_PH01001659G0140	0	1.31791	0	1.46514	0.010608	1.3309	0.037289	1.72284	0	1.61591	0.040986	2.30176	0.01337	1.5337	noncoding	noncoding
3'-3'	PH01001664G0370_PH01001664G0400	3.13109	6.42029	3.7992	6.03991	2.71905	6.8345	2.43828	8.49656	2.03552	7.49307	1.50081	8.9364	2.69275	8.6931	coding	coding
Fully_overlap	PH01001667G0170	2.10882	0	1.8883	0	1.81665	0.022141	0.509673	0	0.64623	0	0.560204	0	1.96723	0.055814	coding	coding
3'-3';Fully_overlap	PH01001670G0080	0.627383	0.049658	0.71491	0.116074	0.777522	0.104435	0.776465	0.061185	0.690715	0.062802	0.603102	0.033626	0.478864	0.08227	noncoding	coding
Fully_overlap	PH01001670G0160_PH01001670G0270	1.26877	0	1.43722	0	1.28284	0	1.3829	0	1.26515	0	1.0574	0	1.35821	0	noncoding	noncoding
3'-3'	PH01001683G0090	0.017113	2.51147	0.024	2.68605	0	2.35116	0.015814	3.28924	0	3.44469	0.017381	3.76216	0	4.2027	coding	coding
3'-3';5'-5'	PH01001688G0310_PH01001688G0300_PH01001688G0290	3.57313	2.11404	3.39143	1.90115	3.31608	1.80724	2.46809	3.40011	2.37925	3.88791	3.53762	4.29451	3.37241	3.19223	noncoding	coding
5'-5'	PH01001690G0260	0.013971	0.601223	0.019594	0.999348	0.011018	0.755136	0.077463	0.987708	0.039755	1.20389	0.070953	1.26657	0.041663	1.08459	coding	coding
5'-5'	PH01001691G0130	5.82425	0.146739	5.6339	0.463046	6.06388	0.260384	5.72252	0.576303	5.67718	0.278367	4.09192	0.074522	3.9588	0.328192	coding	coding
Fully_overlap;5'-5'	PH01001695G0020	0.020616	3.01998	0.04337	2.64092	0.048777	2.61988	0.095256	2.56091	0.058663	3.13407	0.04188	2.63438	0.081972	1.46565	coding	coding
Fully_overlap;5'-5'	PH01001698G0420	5.72434	0	6.39015	0	5.83694	0	8.78431	0	8.84088	0	9.50252	0	8.31107	0	coding	noncoding
5'-5'	PH01001699G0360	0.041874	0.135439	0.08809	0.142462	0.099071	0.124616	0.348256	0.208597	0.198587	0.171286	0.510378	0.20635	0.332989	0.112192	coding	coding
3'-3'	PH01001714G0260	0.811818	42.3318	0.636691	38.3719	0.81715	42.463	0.740324	27.9252	0.729488	28.5679	0.781174	25.3192	0.690172	24.0807	noncoding	coding
3'-3'	PH01001722G0210	2.94797	0	2.48768	0	3.94055	0	3.87852	0	2.89096	0	2.99429	0	3.42704	0	coding	noncoding
3'-3'	PH01001726G0230	0	19.1775	0	17.7592	0	18.4165	0	24.0649	0	23.6901	0	24.9074	0	23.5076	noncoding	coding
3'-3'	PH01001738G0280	0	5.72007	0	5.46554	0	5.78528	0	7.00077	0	5.90182	0	6.94088	0	6.03315	noncoding	coding
3'-3';Fully_overlap;5'-5'	PH01001740G0210_PH01001740G0220	9.14183	0.295025	8.9152	0.541078	8.71873	0.340059	11.3163	0.545262	10.486	0.581193	12.0711	0.922032	10.947	0.315822	noncoding	noncoding
Fully_overlap;5'-5'	PH01001770G0180	0.631903	4.98395	0.531737	5.23702	0.323928	5.03116	0.350362	4.74734	0.569396	4.84368	0.192549	5.99682	0.219845	6.32611	coding	coding
Fully_overlap;5'-5'	PH01001787G0380	0.043051	5.15748	0	4.68604	0	5.41598	0	3.42502	0.081668	3.39277	0.043727	3.30458	0	4.19873	noncoding	coding
Fully_overlap	PH01001796G0340	0	11.5977	0	11.8186	0	11.8745	0	13.0363	0	13.1877	0	12.4688	0	11.5622	coding	coding
Fully_overlap	PH01001798G0420_PH01001798G0410	11.1883	1.65852	11.5354	2.3493	12.209	2.66831	22.06	2.82004	22.6691	2.57992	21.9405	2.62795	12.0299	2.30807	coding	noncoding
5'-5'	PH01001799G0380	3.82532	0.549932	3.47553	0.739129	4.14488	0.650556	11.7729	0.783457	9.59145	0.586816	7.43298	0.930953	8.26625	0.706087	coding	coding
Fully_overlap	PH01001806G0020_PH01001806G0050	0	12.4868	0	12.6291	0	12.2285	0	13.3776	0	14.3167	0	13.3798	0	13.8785	coding	coding
3'-3'	PH01001807G0330	6.68211	0	6.86563	0	6.33528	0	7.06086	0	6.84783	0	7.15596	0	7.92733	0	noncoding	coding
3'-3';5'-5'	PH01001808G0240_PH01001808G0250	5.83874	0	5.90738	0	5.14487	0	6.53478	0	5.53809	0	6.22613	0	6.5868	0	coding	noncoding
Fully_overlap	PH01001843G0020	0	2.26304	0	1.67349	0	2.3364	0	1.90114	0	2.4197	0	3.21803	0	2.57673	noncoding	noncoding
3'-3';Fully_overlap	PH01001845G0340	45.9423	0.038101	49.0224	0.026718	55.9266	0.360583	46.5284	0.070418	45.1191	0.036139	48.5333	0	43.6898	0.037874	coding	coding
Fully_overlap	PH01001847G0020	1.6408	0	1.47933	0	1.62676	0	1.86282	0	1.86757	0	2.14274	0	1.4912	0	coding	noncoding
3'-3'	PH01001852G0400	0	3.2065	0	3.28085	0	2.87871	0	5.6094	0	6.04452	0	6.82101	0	5.3323	noncoding	coding
Fully_overlap	PH01001857G0300_PH01001857G0310	3.62982	0	3.89978	0	4.22833	0	4.4929	0.01597	4.3905	0	6.35896	0	4.66741	0	coding	noncoding
Fully_overlap	PH01001866G0150	2.53626	0.586507	2.69034	0.763807	2.45712	0.881047	3.66432	1.21302	3.34594	1.45699	3.64839	1.14889	3.36574	1.13825	coding	coding
3'-3';Fully_overlap	PH01001876G0100	0	3.44929	0	3.6059	0	3.40453	0	3.07014	0	2.85017	0	2.83718	0	3.61801	noncoding	coding
3'-3'	PH01001881G0320_PH01001881G0290_PH01001881G0280_PH01001881G0270_PH01001881G0300	1.23772	3.63492	1.04152	3.88972	1.19576	3.99348	0.514695	6.03845	0.557642	6.33748	0.675725	5.78347	0.599784	3.0493	coding	coding
3'-3';Fully_overlap;5'-5'	PH01001895G0410	2.49774	0.034107	2.02097	0.023917	1.33849	0	3.99487	0.063036	5.46722	0	4.71619	0	2.76931	0	coding	coding
Fully_overlap	PH01001896G0330_PH01001896G0320	4.48532	62.5949	4.65805	68.5314	4.17383	70.3696	3.41341	65.6301	2.97363	67.8635	4.1144	70.8378	3.56374	63.7168	coding	coding
Fully_overlap	PH01001902G0360	7.7182	0	7.6508	0	7.34574	0	8.58709	0	9.51907	0	10.1935	0	9.36736	0	coding	noncoding
3'-3';5'-5'	PH01001914G0130_PH01001914G0120	0	2.48961	0.008264	2.68829	0	2.55388	0	2.61738	0	2.72931	0	2.94101	0	2.77063	noncoding	coding
Fully_overlap	PH01001930G0090	0	3.4184	0	3.166	0.02617	3.13677	0.010221	4.50991	0.010491	3.77258	0.033704	3.75599	0	4.21009	coding	coding
Fully_overlap	PH01001935G0160_PH01001935G0150	1.25285	3.95763	1.01546	3.91799	0.680094	3.82499	0.917178	1.3625	1.01857	1.87692	1.17337	2.40401	1.03511	2.66124	noncoding	coding
Fully_overlap	PH01001947G0070	28.4971	0	32.5382	0	24.5018	0	39.4215	0	37.404	0	38.3173	0	38.0583	0	coding	noncoding
3'-3'	PH01001954G0410	0	4.78831	0	5.35947	0	5.08349	0	5.46724	0	6.70344	0	7.20178	0	6.4302	noncoding	noncoding
Fully_overlap	PH01001959G0020_PH01001959G0040	0	2.42794	0	2.9057	0	2.52753	0	3.1411	0	3.03985	0	2.53185	0	3.41099	noncoding	coding
3'-3';Fully_overlap	PH01001971G0300	1.26249	0	0.829275	0	0.983063	0	3.13079	0	3.10739	0	3.52234	0	2.16043	0	coding	coding
3'-3'	PH01001981G0080_PH01001981G0090	0.982008	1.79909	1.1342	1.57699	0.945299	1.11481	1.01423	1.69221	1.1917	1.40173	1.30547	1.33788	1.1484	1.66061	coding	coding
5'-5'	PH01001982G0120	11.3007	0.137589	11.7193	0.064322	13.9647	0.21702	14.3038	0.211909	13.0966	0.174006	11.1145	0.139751	16.8103	0.227946	coding	coding
Fully_overlap	PH01001984G0190	5.8202	0	5.82768	0	5.05353	0	4.5251	0	3.82188	0	4.94531	0	5.31259	0	coding	coding
5'-5'	PH01001988G0200	13.2916	0	15.2825	0	12.3573	0	24.3706	0	24.8701	0	25.7163	0	21.2211	0	coding	coding
5'-5'	PH01001988G0300_PH01001988G0310	13.6623	6.48789	16.0272	7.60308	13.1052	7.14492	16.0133	6.40051	15.3637	7.04085	18.1012	7.62876	17.2071	8.77317	coding	coding
Fully_overlap	PH01001990G0120	3.2451	0	3.58694	0	2.97133	0	3.4308	0	3.46927	0	3.04469	0	3.77245	0	coding	coding
3'-3'	PH01001994G0130	0	0.051681	0	0.072481	0	0.054344	0	0.047758	0	0.09804	0	0.052493	0	0.051372	coding	noncoding
5'-5'	PH01002000G0210	5.15644	0	5.86458	0	5.1794	0	7.22262	0	7.18633	0	7.21779	0	8.89126	0	coding	coding
3'-3'	PH01002028G0090	0.116784	0	0.272977	0	0.061401	0	0.071946	0	0.147693	0	0.158158	0	0.077391	0	coding	noncoding
3'-3'	PH01002053G0300_PH01002053G0310	2.92523	4.98365	3.08441	6.1924	3.19947	4.7716	3.37405	6.28591	3.5037	6.41881	3.55676	7.05121	3.65063	4.93651	coding	coding
Fully_overlap	PH01002057G0220_PH01002057G0210	1.09142	1.12867	0.870576	1.39041	0.95758	1.20287	1.61371	1.15575	1.64341	1.07055	1.71827	1.42525	1.5053	1.00064	coding	noncoding
5'-5'	PH01002058G0150	2.33179	23.7176	2.19193	25.9276	2.13225	25.0178	2.8328	28.4925	3.34618	27.8392	3.12387	26.1551	2.97725	21.2605	coding	coding
5'-5'	PH01002083G0220_PH01002083G0210	20.2102	6.15592	19.5379	6.3823	19.9312	6.05553	18.6941	5.62747	19.0403	5.58779	17.6602	6.25263	22.4894	6.90872	coding	coding
5'-5'	PH01002084G0220	1.44707	0	1.67009	0	1.85451	0	1.53224	0	1.1438	0	1.22484	0	1.04886	0	coding	noncoding
3'-3';Fully_overlap;5'-5'	PH01002100G0310	0	3.30369	0	3.73204	0	3.67917	0	3.85353	0	4.26238	0	4.40965	0	4.12624	noncoding	coding
3'-3';Fully_overlap	PH01002106G0270	11.1972	0	11.1363	0	10.34	0	9.432	0	9.68119	0	11.7824	0	10.296	0	coding	noncoding
3'-3'	PH01002134G0090	2.99445	0	3.285	0	2.76725	0	3.70085	0	3.39785	0	3.86252	0	3.12266	0	coding	noncoding
3'-3'	PH01002135G0300	132.535	0	119.254	0	144.892	0	163.347	0.033221	169.348	0.034099	154.217	0.036515	147.796	0.035735	coding	coding
Fully_overlap;5'-5'	PH01002136G0140	0.562559	0.340855	0.276141	0.129469	0.443663	0.280016	0.155957	0.262485	0.346834	0.188593	0.199989	0.216381	0.2796	0.239997	coding	coding
5'-5'	PH01002142G0210	0	0.548422	0	0.712174	0	0.608723	0	1.46407	0	0.963301	0	1.11408	0	1.5143	noncoding	coding
3'-3'	PH01002168G0330	0	6.37876	0	6.35783	0	6.61283	0	7.85546	0	7.95322	0	9.60091	0	7.97697	noncoding	coding
Fully_overlap;5'-5'	PH01002169G0360	4.45889	0	3.85905	0	4.07174	0	3.44814	0	3.57263	0	3.76617	0	2.91596	0	coding	noncoding
Fully_overlap	PH01002170G0290	4.40607	0	4.94972	0	4.96241	0	5.65124	0	5.56293	0	6.12172	0	6.24005	0	coding	noncoding
3'-3';Fully_overlap	PH01002197G0120	0	1.95643	0	2.4485	0	2.56086	0	2.5989	0	2.64178	0	2.69096	0	2.30939	noncoding	noncoding
3'-3'	PH01002197G0130	1.99786	0.049085	2.19061	0.103262	1.80479	0.048389	1.40983	0.090719	1.82608	0.186232	2.65647	0.112177	2.49144	0.097585	coding	coding
3'-3'	PH01002203G0230	0	13.0728	0	15.2786	0	13.7214	0	15.2549	0	15.3864	0	17.9789	0	17.1366	noncoding	coding
3'-3';Fully_overlap;5'-5'	PH01002224G0180_PH01002224G0190	4.31287	0	4.90547	0	4.31889	0	5.20442	0	5.03968	0	5.41181	0	5.87821	0	noncoding	noncoding
Fully_overlap	PH01002225G0150	0	4.01808	0	4.11221	0	4.12999	0	4.00299	0	4.00574	0	4.37535	0	5.10955	noncoding	coding
5'-5'	PH01002249G0020	0	17.7856	0.018486	17.8373	0	17.1037	0	21.2351	0	22.3008	0	19.326	0	16.8231	coding	coding
3'-3'	PH01002251G0100	0	6.12774	0	5.82781	0	5.10449	0	6.86591	0	7.19261	0	7.70222	0	5.86273	noncoding	coding
3'-3'	PH01002260G0290	405.34	0	427.853	0	401.123	0	453.834	0	463.772	0	516.472	0	489.054	0	coding	noncoding
Fully_overlap;5'-5'	PH01002278G0360	0	4.81237	0.016206	5.17239	0.018226	3.89694	0	7.6765	0	7.66195	0	7.92841	0	6.94765	coding	coding
5'-5'	PH01002285G0270	53.3414	0	53.6316	0	60.3695	0	37.3752	0	35.8785	0	38.4206	0	56.2194	0	coding	noncoding
3'-3'	PH01002299G0250	16.9723	0	18.4515	0	17.248	0	18.5471	0	18.821	0	19.9231	0	20.7886	0	noncoding	noncoding
Fully_overlap	PH01002307G0150	0	0.164928	0	0.202394	0	0.130071	0	0.038102	0	0.039109	0	0.04188	0	0.204929	coding	coding
3'-3'	PH01002400G0150	0	3.2468	0	2.88631	0	2.86302	0	3.77996	0	3.80708	0	4.75196	0	5.99739	noncoding	coding
3'-3';Fully_overlap	PH01002404G0320	6.30298	0	6.89547	0	6.63628	0	6.24164	0	5.30566	0	5.89443	0	5.65643	0	coding	coding
3'-3'	PH01002414G0300_PH01002414G0290	10.6542	3.64668	10.4106	4.11696	8.88454	3.55616	9.03845	3.55165	8.61458	3.789	9.93456	4.11894	14.8441	4.75298	coding	coding
Fully_overlap	PH01002425G0210_PH01002425G0220_PH01002425G0190_PH01002425G0170	0	4.28935	0	5.13048	0	4.32484	0	6.74842	0	6.16709	0	6.7557	0	6.00431	coding	coding
Fully_overlap	PH01002427G0020	0	19.1685	0	17.6235	0	17.3428	0	19.6816	0	18.939	0	23.5258	0	17.9955	coding	coding
3'-3'	PH01002429G0240_PH01002429G0230	2.46142	62.7125	1.80191	57.427	2.49583	64.6309	2.59952	53.229	2.92476	58.8296	3.24188	54.1314	2.71559	73.4127	coding	coding
3'-3'	PH01002438G0120	0	1.25158	0	1.98035	0	1.46793	0	2.31315	0	2.00899	0	2.64027	0	1.40361	coding	coding
Fully_overlap	PH01002445G0060	9.56458	0	12.0567	0	9.4289	0	5.36627	0	5.29204	0	6.47657	0	6.22513	0	noncoding	noncoding
Fully_overlap	PH01002462G0090	12.6836	0	11.0331	0	12.3628	0.013519	9.38378	0	9.41196	0.01626	7.72579	0	7.11949	0	coding	noncoding
Fully_overlap;5'-5'	PH01002471G0320	0	5.16155	0	6.01509	0	5.40315	0	9.79687	0	9.66826	0	9.59894	0	8.71116	noncoding	coding
3'-3'	PH01002479G0140	9.55822	0	9.74592	0	7.25288	0	8.83269	0	9.11505	0	10.653	0	9.912	0	coding	noncoding
3'-3'	PH01002500G0080_PH01002500G0060	2.20241	31.1997	2.75005	31.5425	2.65583	25.8637	1.98271	34.8454	2.41246	36.5527	2.75658	36.6151	2.86722	25.8128	coding	noncoding
3'-3';Fully_overlap	PH01002500G0170	0	20.066	0	20.0869	0	21.3295	0	31.5229	0	31.473	0	37.1294	0	18.2985	coding	coding
Fully_overlap	PH01002516G0320_PH01002516G0330	0	1.9692	0	2.64755	0	2.39374	0	3.96782	0	3.24408	0	3.39873	0	3.75299	noncoding	coding
Fully_overlap	PH01002519G0090	13.389	0	11.3805	0	12.1805	0	14.8973	0	14.7777	0	15.8522	0	15.003	0	noncoding	noncoding
3'-3'	PH01002533G0120	4.58664	0	4.9441	0	4.33473	0	3.57293	0	4.42237	0	4.19668	0	4.52157	0	coding	noncoding
5'-5'	PH01002534G0100	0.405266	0.46355	0.22735	0.44889	0.447458	0.365579	0.03745	0.210782	0	0.216351	0.082327	0.216733	0.241707	0.3657	noncoding	coding
3'-3';5'-5'	PH01002550G0300_PH01002550G0280	0	2.35363	0	2.67832	0	2.51016	0	3.49079	0	3.3844	0	3.13076	0	3.18049	noncoding	coding
3'-3'	PH01002552G0050	3.64989	0	3.90379	0	3.61507	0	5.33749	0	4.93065	0	4.94298	0	4.04343	0	coding	noncoding
Fully_overlap	PH01002583G0060	0	0.487319	0	0.781089	0	0.576487	0	0.61116	0	0.363178	0	0.494976	0	0.761215	noncoding	coding
Fully_overlap	PH01002612G0270	0.819796	0.851572	0.868173	0.971839	0.884034	0.869121	0.943094	1.29612	0.888665	1.58377	1.0196	1.17023	1.18077	1.01246	coding	noncoding
5'-5'	PH01002613G0200_PH01002613G0230_PH01002613G0210	0.114992	1.01792	0.225782	0.856568	0.181377	1.04362	0.626953	1.34828	0.654424	1.35171	0.502234	1.41302	0.365777	1.58523	noncoding	coding
3'-3'	PH01002623G0190_PH01002623G0180_PH01002623G0170	94.7187	19.3357	93.7085	18.863	92.5882	20.6219	97.2016	17.9143	90.2002	17.8649	83.9191	16.892	53.0713	14.1911	coding	coding
5'-5'	PH01002626G0200	21.5664	1.04447	21.4439	1.0446	19.5966	0.796713	15.7926	1.32911	15.4925	1.41294	16.9282	1.30436	20.5356	1.58288	coding	coding
3'-3'	PH01002641G0220	0.023769	2.80776	0	3.28151	0	2.95246	0	3.91471	0	3.36402	0	3.25214	0	2.88892	noncoding	coding
5'-5'	PH01002653G0150_PH01002653G0160	0	2.12873	0	2.14526	0.012505	1.85978	0	4.12276	0	4.43722	0	4.84224	0	3.23105	coding	coding
Fully_overlap	PH01002669G0020_PH01002669G0030	4.78764	0	4.82895	0	4.32404	0	6.06058	0	6.39488	0	6.71474	0	4.70689	0	coding	coding
3'-3'	PH01002673G0200	0.680949	5.25244	0.920073	5.55435	0.890685	4.54107	1.22782	7.29359	1.07122	7.56621	1.06278	9.35758	0.891503	4.04843	coding	coding
Fully_overlap	PH01002674G0060_PH01002674G0050	2.48331	0	2.73516	0	2.21481	0	2.42697	0.031355	2.47876	0	2.74682	0.034464	3.86427	0	coding	noncoding
Fully_overlap;5'-5'	PH01002687G0240_PH01002687G0220	4.4433	0	5.31473	0	4.75442	0	6.08419	0	5.76202	0	6.46409	0	6.95871	0	coding	noncoding
Fully_overlap	PH01002688G0220_PH01002688G0210_PH01002688G0180	3.33778	0	3.10946	0	2.41616	0	4.26156	0	4.40474	0	4.63494	0	5.17713	0	coding	coding
5'-5'	PH01002722G0170_PH01002722G0190	0.757964	2.30455	0.630398	2.31218	0.542163	2.37672	0.570117	3.24358	0.484862	2.085	0.465504	2.7729	0.420523	2.74895	coding	noncoding
Fully_overlap	PH01002744G0160	10.0717	0	9.05302	0	9.26689	0	9.73023	0.029181	10.0741	0	8.58694	0	11.043	0	coding	noncoding
3'-3';5'-5'	PH01002747G0230	0	1.18924	0	1.29261	0	0.984791	0	1.68966	0	1.551	0	1.5703	0	1.44812	noncoding	noncoding
3'-3';Fully_overlap	PH01002785G0080	0	5.79323	0	6.32297	0	6.33742	0	6.56234	0	6.24826	0	6.86496	0	6.90417	coding	coding
3'-3';Fully_overlap;5'-5'	PH01002798G0210	0.247738	2.85559	0.322628	2.76881	0.314001	2.42583	0.318871	3.74648	0.310511	3.48599	0.377445	3.84041	0.492517	2.67207	noncoding	coding
3'-3'	PH01002800G0100_PH01002800G0110	3.34423	7.32438	3.53687	7.82016	2.59419	9.2422	4.00229	11.8775	4.83604	12.3705	7.07197	12.7671	4.25069	11.7899	coding	coding
Fully_overlap	PH01002804G0240	11.477	0	10.5835	0	11.1703	0	9.441	0	10.2568	0	12.6007	0	12.3976	0	coding	noncoding
Fully_overlap	PH01002808G0140	5.80583	0	6.63509	0	5.52657	0	4.78638	0	4.12614	0	5.32969	0	8.24451	0	coding	noncoding
5'-5'	PH01002811G0250	0	4.07021	0	3.53723	0	3.84099	0	3.88984	0	4.0586	0	4.61117	0	3.873	coding	coding
3'-3'	PH01002841G0010	6.56077	0	7.15151	0	6.42927	0	7.05321	0	8.13294	0	7.65353	0	5.87589	0	coding	coding
Fully_overlap	PH01002850G0100	1.91765	0	2.14739	0	1.96958	0	2.37652	0	2.24191	0	2.74803	0	2.51205	0	coding	noncoding
3'-3'	PH01002852G0200_PH01002852G0210	17.0461	16.0301	18.2941	15.1394	19.386	13.3729	22.5297	11.8164	22.6167	9.84346	25.5457	10.8232	21.1721	11.544	coding	coding
3'-3'	PH01002866G0040	0	1.04953	0	1.27753	0	0.765244	0	0.768571	0	1.07062	0	0.925224	0	1.02358	noncoding	coding
3'-3'	PH01002867G0210_PH01002867G0190	0	4.0441	0	3.69953	0	3.39235	0	4.38263	0	4.46354	0	6.03076	0	5.00667	noncoding	coding
3'-3'	PH01002885G0230	0.012431	0.179422	0.043586	0.104848	0.039215	0.117918	0.057437	0.082901	0.023582	0.085092	0.037879	0	0.024714	0.089175	coding	coding
Fully_overlap	PH01002890G0210	1.5928	0	1.82575	0.015321	1.57021	0	1.95309	0	1.6851	0	2.08451	0	1.4006	0	coding	noncoding
5'-5'	PH01002908G0060_PH01002908G0040	3.07096	0	2.89408	0.014708	2.71664	0	4.15917	0	4.22282	0	4.57153	0	3.81173	0.020849	coding	coding
5'-5'	PH01002913G0170	0.298682	0	0.406573	0	0.235556	0	0.47084	0	0.683258	0	0.499676	0	0.489009	0	coding	coding
3'-3'	PH01002932G0220	13.1347	0	13.4541	0	15.8906	0	12.1377	0	11.7082	0	11.8742	0	14.8336	0	coding	noncoding
5'-5'	PH01002944G0150	12.3248	0.041536	12.2584	0.04369	12.5764	0.032757	2.04542	0.038383	2.64818	0.019699	1.89054	0.021094	9.30091	0.020644	coding	coding
Fully_overlap;5'-5'	PH01002968G0060	0	1.68182	0.011137	1.85169	0	2.1321	0	1.85917	0	1.87847	0	1.83596	0	2.78108	coding	noncoding
5'-5'	PH01002968G0150_PH01002968G0170	5.8067	0	5.27341	0	4.3167	0	7.08127	0	6.18487	0	8.79855	0	5.91396	0	noncoding	coding
3'-3';5'-5'	PH01002971G0130	0.67139	0	0.725292	0.006989	0.787083	0.00786	0.838414	0	0.585184	0	0.681938	0	0.577194	0	coding	noncoding
5'-5'	PH01002988G0140	14.3034	0	15.4468	0	14.5158	0	16.3257	0	17.0024	0	18.4323	0	18.3695	0	coding	coding
Fully_overlap	PH01002997G0140	0	21.1269	0	18.1189	0	22.7679	0	27.2327	0	26.6428	0	22.1294	0	32.9628	coding	coding
Fully_overlap	PH01003008G0170	12.3842	0	12.7729	0	14.9711	0	11.3189	0	11.8323	0	12.1197	0	9.97402	0	coding	noncoding
3'-3';5'-5'	PH01003008G0210	0	0.077015	0	0.054006	0	0.060738	0	0.071169	0	0.05844	0	0	0	0.015311	coding	coding
3'-3'	PH01003016G0230	6.66378	0	6.45395	0	7.12925	0	7.04126	0	6.73511	0	8.34963	0	6.27107	0	coding	coding
Fully_overlap	PH01003017G0040	0	0.184505	0	0.235239	0	0.185195	0	0.124	0	0.079547	0	0.085183	0	0.16673	noncoding	coding
3'-3'	PH01003053G0120	0	7.30042	0	7.66268	0	7.19991	0	7.09002	0	7.73309	0	8.24951	0	8.88999	noncoding	coding
Fully_overlap;5'-5'	PH01003061G0020	0	0.027746	0	0	0	0.043763	0	0.038459	0	0.052634	0	0.042272	0	0.04137	coding	coding
3'-3';Fully_overlap	PH01003109G0220_PH01003109G0230	3.068	0	3.10054	0	3.21424	0	5.21161	0	5.07826	0	4.59792	0	3.97654	0	coding	coding
3'-3'	PH01003113G0160	0.474837	0	0.625175	0	0.534973	0	0.429839	0	0.514728	0	0.511826	0	0.452736	0	noncoding	noncoding
Fully_overlap	PH01003115G0080	0.783982	0.023075	1.91106	0.032361	1.26602	0.090989	2.7599	0.021323	2.62035	0.021886	3.07144	0	2.00392	0	coding	coding
Fully_overlap	PH01003116G0070	0	0.075043	0	0.223649	0	0.073979	0	0.173368	0	0.160153	0	0.095278	0	0.149191	coding	noncoding
Fully_overlap;5'-5'	PH01003130G0070	0	10.1435	0	11.3566	0	11.0907	0	11.3553	0	12.5087	0	14.2963	0	14.3219	coding	coding
Fully_overlap	PH01003149G0030	4.13631	0	4.11689	0	3.91979	0	5.17865	0	4.58775	0	4.09965	0	12.0033	0	coding	coding
3'-3';Fully_overlap	PH01003157G0150	0	57.6656	0	54.106	0	59.9634	0	28.7477	0	27.7452	0	26.7877	0	39.818	coding	coding
3'-3'	PH01003210G0020_PH01003210G0030	13.9913	1.6804	13.9454	1.82299	14.26	1.52014	12.3298	2.6033	12.7358	2.36268	13.896	2.46984	16.2071	1.71949	coding	coding
Fully_overlap	PH01003218G0110	0	0.457019	0	0.652827	0	0.507269	0	0.484895	0	0.706421	0	0.515777	0	0.959056	noncoding	coding
3'-3'	PH01003232G0130	3.09152	0	3.7074	0	4.68192	0	4.5751	0	4.46224	0	3.91373	0	3.94153	0	coding	noncoding
5'-5'	PH01003235G0110_PH01003235G0120	30.7031	0.028548	26.9869	0.060058	32.8977	0.022515	22.2088	0.290195	20.3604	0.16247	19.3296	0.173981	18.6539	0	coding	noncoding
3'-3'	PH01003268G0030	6.81313	0	6.45141	0	7.03631	0	7.94491	0	7.47341	0	7.90876	0	9.49063	0	coding	coding
5'-5'	PH01003318G0230	0	16.3586	0	17.9466	0	19.5019	0	11.5374	0	12.4983	0	12.7516	0	13.2357	coding	coding
3'-3'	PH01003328G0070	0	16.3336	0	16.3429	0	18.1746	0	16.559	0	16.5844	0	17.0756	0	17.3156	coding	coding
Fully_overlap	PH01003358G0130	0	0.723115	0	0.990003	0	0.828271	0	1.08189	0	1.25744	0	0.874376	0	0.770139	noncoding	coding
Fully_overlap	PH01003426G0020	0	2.1443	0	2.16807	0	2.04506	0	2.9339	0	3.07448	0	3.15724	0	2.16454	coding	coding
3'-3';Fully_overlap	PH01003431G0100	6.77758	1.20867	6.04245	1.32568	5.981	1.11209	7.86963	1.3174	8.91398	1.3522	9.08491	1.32209	8.91602	1.21686	coding	coding
3'-3';Fully_overlap;5'-5'	PH01003472G0080_PH01003472G0060	3.58201	0	4.13679	0.018527	3.5218	0	5.58756	0	5.24219	0	6.26472	0	3.57354	0	noncoding	coding
Fully_overlap	PH01003507G0140_PH01003507G0180	5.837	0	6.13968	0	5.82189	0	7.52683	0	7.65331	0	8.75743	0	9.3479	0	coding	noncoding
Fully_overlap	PH01003509G0080	0	0	0	0	0	0	0	0	0	0	0	0	0	0	noncoding	noncoding
3'-3';Fully_overlap	PH01003515G0070	51.878	0	47.7212	0	52.2699	0.062636	47.5452	0	42.5335	0	37.5663	0	53.529	0	coding	coding
3'-3';Fully_overlap;5'-5'	PH01003539G0030_PH01003539G0130	0	1.85635	0	1.9429	0	1.65339	0	2.14217	0	2.25132	0	2.67349	0.016602	2.28593	coding	coding
Fully_overlap	PH01003555G0180_PH01003555G0170_PH01003555G0190	0	7.7907	0	7.46	0	7.04458	0	7.99374	0	6.86717	0	7.35372	0	7.21009	noncoding	coding
Fully_overlap	PH01003615G0130_PH01003615G0110_PH01003615G0100	1.01223	0.150201	1.33411	0.063196	0.961802	0.094765	1.70174	0.11104	1.36497	0.08548	1.57317	0.183073	1.12741	0.179165	noncoding	coding
Fully_overlap	PH01003680G0130	0	0	0.013817	0	0	0	0.018208	0	0	0	0.020013	0	0.019586	0	coding	noncoding
Fully_overlap	PH01003723G0080	18.5325	2.97743	19.0581	2.98646	18.405	3.35875	20.0556	2.71659	18.7873	3.00285	19.2553	3.10077	15.6602	3.634	coding	coding
Fully_overlap	PH01003793G0080_PH01003793G0110	2.93417	0	2.94252	0	2.45504	0	3.36259	0	3.5811	0	3.77074	0	3.79478	0	noncoding	coding
Fully_overlap	PH01003797G0070	0	2.7715	0	4.18142	0	2.80394	0	4.26854	0	4.56719	0	3.49748	0	2.92192	noncoding	coding
3'-3';Fully_overlap	PH01003799G0040	0.016325	3.04418	0	3.97587	0	3.09103	0	4.44822	0	4.81839	0	5.21776	0.016227	5.56028	coding	coding
3'-3'	PH01003839G0110	0.211798	1.39975	0.313544	1.19423	0.296951	1.2511	0.173974	0.797656	0.357141	0.840858	0.382445	0.805652	0.280711	0.811643	coding	coding
3'-3';5'-5'	PH01003844G0030	0	2.75736	0	2.27021	0	2.53379	0	2.93481	0	2.68543	0	2.67565	0	2.96114	coding	coding
Fully_overlap	PH01003849G0120_PH01003849G0100	16.1971	0	14.3868	0	16.6415	0	14.344	0	12.9306	0	12.6586	0	13.5064	0	coding	noncoding
Fully_overlap	PH01003871G0080	0	0	0	0	0	0	0	0	0	0	0	0	0	0	noncoding	coding
Fully_overlap	PH01003883G0070	0	2.43004	0	2.53773	0	2.40072	0	2.40253	0	2.52796	0	2.72035	0	2.57137	coding	coding
5'-5'	PH01003892G0170	54.7785	0.159522	51.7846	0.205082	50.5781	0.062904	45.616	0.122844	43.459	0.151308	43.4378	0.108019	45.3816	0.15857	coding	coding
3'-3'	PH01003893G0040	4.21265	0	4.0473	0	4.63031	0	8.42947	0	8.55778	0	8.65875	0	6.52853	0	coding	noncoding
5'-5'	PH01003928G0030	0	4.59257	0	4.54537	0.054775	4.44719	0	5.29153	0	4.32852	0	4.7533	0	5.2008	coding	coding
5'-5'	PH01003942G0010	2.93146	0	2.99782	0	2.5768	0.018678	2.17279	0	2.25916	0	2.26415	0	2.70147	0	coding	noncoding
5'-5'	PH01003968G0010	9.13284	0	8.83629	0	9.95299	0	8.56423	0	7.63914	0	8.12168	0	8.12067	0	coding	noncoding
Fully_overlap	PH01003991G0070	11.5474	0	12.2401	0.014651	11.1575	0	11.6603	0	11.4968	0	10.8356	0.021221	15.7164	0	coding	coding
3'-3';Fully_overlap;5'-5'	PH01004079G0030	0	0	0	0	0	0	0	0	0	0	0	0	0	0	coding	noncoding
3'-3'	PH01004121G0040	2.44109	0.035754	3.35072	0.025072	2.33477	0	2.63975	0	2.41391	0.067827	2.53219	0	1.60046	0.035541	coding	noncoding
5'-5'	PH01004123G0010	17.8294	0	19.0193	0	19.8384	0	18.0984	0	17.9449	0	20.8459	0	24.8542	0	coding	coding
3'-3'	PH01004130G0110_PH01004130G0100	1.75563	3.90517	1.93337	3.10089	1.86236	3.39686	2.7306	3.18418	3.14283	2.36952	2.90086	1.9541	1.69599	3.02556	noncoding	coding
3'-3'	PH01004155G0060	5.11815	0	6.34227	0	7.8517	0	5.34515	0	5.51962	0	6.69404	0	8.22377	0	coding	coding
Fully_overlap;5'-5'	PH01004172G0070	0.036236	4.06942	0.02541	3.65774	0	4.22399	0.066971	2.7267	0	2.36102	0.036805	2.23002	0	2.47433	noncoding	coding
Fully_overlap	PH01004198G0010	0	0.978127	0	1.28035	0	1.05425	0	1.26543	0	2.13385	0	2.02011	0	1.23156	noncoding	coding
Fully_overlap	PH01004198G0120	2.51613	0	2.81554	0	2.81468	0	1.83043	0	2.09882	0	1.9394	0	1.41907	0	coding	coding
Fully_overlap;5'-5'	PH01004221G0070	0.062855	1.92225	0.014692	2.37296	0	2.2266	0.038723	1.5543	0.019873	1.61435	0.021281	2.13549	0.041653	1.79135	coding	coding
3'-3'	PH01004414G0150_PH01004414G0170_PH01004414G0160	2.5186	11.6085	3.22243	11.8219	2.78779	11.2023	2.71533	10.5387	2.51465	10.1531	2.58061	10.4281	2.72318	12.525	coding	coding
5'-5'	PH01004416G0030	0	0	0	0	0	0	0	0	0	0	0	0	0	0	coding	coding
3'-3'	PH01004452G0100_PH01004452G0090	8.3815	0	8.77415	0.014512	8.23899	0	8.9624	0	9.5115	0	10.6111	0	8.92655	0	coding	noncoding
5'-5'	PH01004470G0050	8.68452	0	7.79302	0	8.82251	0	16.3227	0.028233	16.5794	0.028979	17.7914	0	4.9016	0	coding	coding
3'-3'	PH01004493G0110_PH01004493G0100	2.20338	0	2.19681	0	2.07536	0	3.03972	0	3.30822	0	3.38351	0	2.85455	0	coding	noncoding
Fully_overlap	PH01004512G0070	0	3.70818	0.011234	4.43332	0	4.89008	0	4.43786	0	5.53532	0	3.51946	0	3.56518	coding	noncoding
5'-5'	PH01004528G0050	0	0.073008	0	0.025598	0	0.028789	0	0.067466	0	0	0	0.074155	0	0.036286	coding	coding
3'-3'	PH01004536G0090_PH01004536G0100	0.544969	13.3158	0.708107	14.1504	0.657327	11.2748	0.740592	15.8416	0.714548	14.8201	0.569812	12.5612	0.716976	14.148	coding	coding
3'-3'	PH01004584G0030	2.09413	11.5367	2.01162	11.2351	1.87777	10.083	2.80997	12.3488	2.66653	12.6092	2.33099	14.9586	2.30974	12.0193	noncoding	coding
Fully_overlap;5'-5'	PH01004630G0050_PH01004630G0040	1.5033	0.993314	1.62917	0.860443	1.72447	0.890901	2.09956	0.737931	1.94439	1.21927	1.97805	0.771527	2.08865	0.987382	coding	coding
3'-3'	PH01004638G0100	0	4.19208	0	4.15198	0	3.41468	0	4.99079	0	4.58571	0	3.65189	0	4.44079	coding	coding
Fully_overlap	PH01004749G0010	5.48028	0	6.67876	0.015406	6.08163	0	7.55133	0	6.71915	0.020839	8.95153	0	7.60994	0	noncoding	noncoding
Fully_overlap	PH01004762G0020_PH01004762G0030	7.49808	0	8.60529	0	9.30241	0	8.74047	0	8.01542	0	8.47083	0	8.25698	0	coding	noncoding
5'-5'	PH01004795G0010	2.93876	4.80175	2.97406	4.73994	3.05509	4.66081	3.02429	5.76845	2.53403	5.6756	2.30654	3.90176	2.02493	5.80113	coding	coding
5'-5'	PH01004802G0130	2.90472	0	2.65414	0	3.49406	0	2.98248	0	3.84051	0	3.21857	0	3.704	0	noncoding	coding
5'-5'	PH01004839G0040	55.1506	0	46.7097	0.034342	83.7255	0.019312	22.5037	0	23.0982	0	10.7508	0	39.87	0	coding	coding
5'-5'	PH01004851G0060	0.195841	3.09102	0.411993	3.088	0.205934	2.39321	0.482601	6.56057	0.309595	5.36838	0.132612	5.83476	0.389343	1.93614	coding	coding
3'-3'	PH01004879G0020_PH01004879G0040	0	10.6282	0	11.6074	0	10.7889	0	6.90158	0	5.44916	0	6.96583	0	8.95863	coding	coding
5'-5'	PH01004883G0100	0	0.167495	0	0.234907	0	0.247678	0	0.309561	0	0.238305	0	0.212658	0	0.22893	coding	coding
3'-3'	PH01004902G0020_PH01004902G0030	1.22044	0	2.0892	0	1.28805	0	2.80292	0	2.99613	0	3.68239	0	2.44414	0	coding	noncoding
3'-3'	PH01004969G0010_PH01004969G0020	2.22353	24.255	2.6284	23.9649	2.15441	25.7644	3.69854	15.3586	3.04303	17.1437	3.35543	15.1931	3.59955	16.2628	coding	coding
3'-3';Fully_overlap	PH01005083G0060_PH01005083G0040	4.31479	0	4.50513	0	4.18649	0	5.15704	0	4.6994	0	5.26739	0	5.96675	0	coding	noncoding
Fully_overlap	PH01005104G0020	0	0.043547	0	0.020358	0	0.091582	0	0.013414	0	0	0	0.014744	0	0.043287	coding	coding
Fully_overlap;5'-5'	PH01005139G0120	6.41895	0	6.51123	0	5.84785	0	7.30214	0	7.76799	0	8.28464	0	6.23761	0	coding	coding
5'-5'	PH01005199G0080	0	2.94348	0	4.07524	0	4.55348	0	2.54569	0	2.46977	0	2.60643	0	1.68802	coding	coding
Fully_overlap	PH01005266G0050	2.81356	0	2.93448	0	2.83684	0	2.64935	0	2.56733	0	2.42367	0	2.86756	0	coding	coding
3'-3'	PH01005340G0020	0	0	0	0	0	0	0	0	0	0	0	0	0	0	coding	noncoding
3'-3'	PH01005352G0040_PH01005352G0030	0.430744	2.11213	0.415324	2.13214	0.268934	2.12335	0.497559	2.42367	0.680939	1.98136	0.601578	3.18261	0.481693	2.0303	coding	noncoding
3'-3'	PH01005386G0020	2.63543	0.231648	2.68585	0.308637	1.93987	0.301438	3.63684	0.417426	3.36629	0.49437	4.67554	0.529397	2.06082	0.356911	coding	noncoding
3'-3';Fully_overlap	PH01005398G0080_PH01005398G0060_PH01005398G0070	9.68804	0.327962	10.205	0.281086	7.77165	0.325704	6.72409	0.639809	7.41444	0.576064	6.63055	0.647723	8.55557	0.489005	coding	noncoding
3'-3'	PH01005416G0030	0	1.11201	0	1.10347	0	1.14174	0	0.348997	0	0.358217	0	0.362286	0	0.875954	coding	coding
3'-3'	PH01005440G0060	0	2.64866	0	2.78601	0	3.46382	0	3.11373	0	3.05289	0	2.7073	0	2.63284	coding	coding
Fully_overlap	PH01005657G0040_PH01005657G0050	19.3751	17.5091	21.388	17.6493	20.1576	16.6314	30.273	14.7166	29.3519	14.0708	27.0622	14.0583	22.9797	16.1114	coding	coding
3'-3'	PH01005850G0060	2.13173	0.010872	2.1163	0	1.91731	0	2.35726	0	2.21507	0	2.5788	0.022086	2.55946	0	coding	noncoding
Fully_overlap	PH01005866G0020	0	2.35633	0	2.21141	0	2.52899	0	2.27569	0	2.08375	0	2.05144	0	1.97242	noncoding	coding
5'-5'	PH01005948G0070_PH01005948G0060	2.12874	5.04953	2.06853	4.47167	2.20646	4.82429	2.86642	4.15961	2.24988	5.00846	2.40929	5.18748	2.0858	3.55658	coding	coding
Fully_overlap;5'-5'	PH01005978G0070	2.05552	0	2.02774	0	1.79968	0	1.67413	0	1.7514	0	1.82241	0	2.38955	0	coding	coding
Fully_overlap;5'-5'	PH01006027G0010_PH01006027G0040	14.3125	0	16.7335	0	13.5082	0	25.7806	0	25.3664	0	26.5442	0	21.218	0	coding	noncoding
Fully_overlap	PH01006252G0020	0	18.8324	0	18.0995	0	17.1233	0	18.6279	0	19.7848	0	19.3759	0	21.7036	noncoding	coding
3'-3'	PH01006310G0030	1.72075	0	2.22133	0	2.59077	0	1.0119	0	0.704788	0	0.635557	0	1.12736	0	coding	coding
3'-3'	PH01006336G0020	0	1.48554	0	1.80233	0	1.45052	0	1.37278	0	1.02883	0	1.29332	0	2.10953	coding	noncoding
3'-3'	PH01006571G0030	0.240914	3.59608	0.194929	3.42116	0.116921	3.82957	0.256878	4.11685	0.210931	4.12785	0.357637	4.58317	0.386845	3.7226	coding	coding
3'-3'	PH01007000G0010	0	0	0	0	0	0	0.016299	0	0	0	0.017915	0	0.035064	0	coding	noncoding
5'-5'	PH01007026G0040	9.83763	0	11.2487	0	11.7245	0	10.6852	0	11.1416	0	12.9749	0	11.129	0	coding	coding
3'-3'	PH01007058G0060	0	0	0	0	0	0	0	0	0	0	0	0	0	0	coding	coding
3'-3'	PH01008342G0020_PH01008342G0010	0	13.0512	0	14.8539	0	12.544	0	9.83931	0	9.97458	0	10.4906	0	16.3706	noncoding	coding
Fully_overlap	PH01008783G0010	0	10.0523	0	10.4767	0	9.28531	0	12.0655	0	11.7989	0	12.404	0	13.9633	noncoding	coding
3'-3'	PH01013513G0010	0	1.27898	0.034173	0.870491	0.038432	1.27567	0	0.869042	0	0.713602	0	0.80237	0	0.934812	coding	coding
Fully_overlap	PH01117651G0010	94.7707	0	87.8134	0	103.846	0	61.0059	0	59.389	0	68.419	0	77.2871	0	coding	noncoding
