# Supplementary material for: Transcriptome characterization of moso bamboo (Phyllostachys edulis) seedlings in response to exogenous gibberellin applications
Source: BMC Plant Biol. 2018 Jun 20;18:125. doi: 10.1186/s12870-018-1336-z (PMC6011363; doi:10.1186/s12870-018-1336-z)
Supplement: Supplementary file 9 — Table S9. List of 42 differentially expressed cis-NATs upon GA treatment. (XLSX 14 kb) [file 12870_2018_1336_MOESM9_ESM.xlsx]

## Sheet: 工作表1
Gene	logFC	logCPM	PValue	FDRBriefDescription
Novel_PH01001953:19730-22353_mock_GA_-	1.10092	16.2342	1.08689e-05	2.17378e-05
Novel_PH01002859:123815-136728_mock_GA_+	0.925707	17.7271	0.00134717	0.00269435
PH01000019G0990_PH01000019G0910_PH01000019G1000_PH01000019G0920_mock_GA_-	0.668378	14.4007	0.00239951	0.00479903	af276704_1vacuolar_acid_invertase	vacuolar_acid_invertase	pentatricopeptide_repeat-containing_protein	AT1G68930	vacuolar_invertase_partial
PH01000031G2370_PH01000031G2360_mock_GA_-	-0.61548	18.0631	5.38102e-20	1.0762e-19	mdr-like_abc_transporter	AT1G70610	rpn2_orysj_ame:_full=dolichyl-diphosphooligosaccharide--protein_glycosyltransferase_subunit_2_ame:_full=ribophorin_ii_short=rpn-ii_ame:_full=ribophorin-2_flags:_precursor	AT4G21150
PH01000053G1100_PH01000053G1120_mock_GA_+	0.699086	15.5536	0.00363021	0.00726042	mate_efflux_family_expressed	AT1G33080	mate_efflux_family_expressed
PH01000056G0430_PH01000056G0440_mock_GA_+	0.666725	15.5378	2.01326e-11	4.02652e-11	hypothetical_protein_OsI_27165	magnesium-chelatase_subunit_h_family_expressed	AT5G13630
PH01000097G1550_PH01000097G1540_mock_GA_-	-1.45961	15.7289	3.14912e-10	6.29824e-10	pentatricopeptide_repeat-containing_protein	AT2G22410	methionyl-trna_expressed
PH01000166G0160_mock_GA_-	1.1273	17.4597	1.17367e-10	2.34734e-10	bzip_protein
PH01000226G0850_PH01000226G0840_mock_GA_-	0.664277	17.9839	0.00323699	0.00647398	katanin_p80_wd40-containing_subunit_expressed	Os10g0494500,_partial
PH01000232G0130_PH01000232G0150_PH01000232G0140_mock_GA_+	-0.85788	18.2966	4.16217e-07	8.32434e-07	37kda_chloroplast_inner_envelope_membrane_polypeptide_precursor	AT5G57300	protein_phosphatase_expressed	Os05g0121000
PH01000233G1040_PH01000233G1030_mock_GA_+	0.968507	15.8891	0.00323358	0.00646716	plectin-like_protein	myosin_heavy_chain-like_partial
PH01000353G0820_mock_GA_+	0.972857	16.9978	1.45961e-12	2.91922e-12	hypothetical_protein_OsJ_10085	AT3G18310
PH01000370G0980_PH01000370G0970_mock_GA_-	-1.95786	16.37	1.07936e-12	2.15872e-12	unnamed_protein_product	AT4G38225	calcium-dependent_protein_isoform_expressed
PH01000381G0230_mock_GA_-	1.76001	15.2698	5.78345e-06	1.15669e-05	phosphate_transporter_2-1	AT3G26570
PH01000491G0110_PH01000491G0120_mock_GA_+	0.612935	17.7198	0.000166393	0.000332787	axi_1_expressed	thylakoid_lumenal_kda_expressed	AT1G77090
PH01000497G0760_PH01000497G0750_mock_GA_+	-2.15293	15.8095	5.33099e-31	1.0662e-30	aux_iaa_protein	sec23_sec24_trunk_domain_containing_expressed	AT5G43670
PH01000542G0100_mock_GA_+	-1.16516	17.226	0.00121616	0.00243233	protein_kinase_domain_containing_expressed	AT1G79620
PH01000773G0420_PH01000773G0410_mock_GA_-	0.673798	16.9187	3.07436e-06	6.14871e-06	short_chain_dehydrogenase_reductase_family_expressed	AT4G27760	bhlh_transcription_partial
PH01000890G0760_PH01000890G0750_mock_GA_-	0.603243	18.4309	4.76657e-08	9.53315e-08	pentatricopeptide_repeat-containing_protein	AT1G79490	cinnamyl_alcohol_dehydrogenase	AT2G21730
PH01000997G0250_PH01000997G0270_mock_GA_+	-1.01564	18.3456	0.000312324	0.000624648	hypothetical_protein_OsJ_31212	AT1G19330	ppr_protein	AT2G01390
PH01001091G0280_PH01001091G0290_mock_GA_-	1.10516	18.7391	1.00512e-54	2.01024e-54	nadh-dependent_oxidoreductase_expressed	AT1G59950	leucine-rich_repeat_receptor-like_kinase	AT2G01950
PH01001091G0280_PH01001091G0290_mock_GA_+	-0.71693	19.1009	1.07667e-29	1.07667e-29	nadh-dependent_oxidoreductase_expressed	AT1G59950	leucine-rich_repeat_receptor-like_kinase	AT2G01950
PH01001255G0050_PH01001255G0060_mock_GA_-	-0.696865	18.1462	2.41414e-25	4.82829e-25	calcium-transporting_atpase_endoplasmic_reticulum-_expressed	receptor-like_protein_kinase
PH01001272G0020_PH01001272G0030_mock_GA_+	2.12726	16.1926	7.19218e-237	1.43844e-236	unknown_protein	AT3G51100	alpha-amylase	GA_relate	AT4G25000
PH01001374G0490_mock_GA_-	0.981034	18.193	3.70929e-08	7.41858e-08	pot_family_expressed
PH01001397G0020_mock_GA_+	0.884126	16.0264	0.000815862	0.00163172	pdr-like_abc_transporter
PH01001608G0150_mock_GA_+	0.910957	17.3871	0.000493747	0.000987494	s-receptor_kinase	AT2G19130
PH01001664G0370_PH01001664G0400_mock_GA_+	-0.98489	17.7456	0.00056531	0.00113062	swt1b_orysi_ame:_full=bidirectional_sugar_transporter_sweet1b_short=_1b	AT1G21460	chitin-inducible_gibberellin-responsive_protein	AT1G21450
PH01001688G0310_PH01001688G0300_PH01001688G0290_mock_GA_+	-0.654711	18.9286	1.1076e-14	2.21519e-14	rp1-like_protein	plastidic_atp_sulfurylase	atp_sulfurylase
PH01001688G0310_PH01001688G0300_PH01001688G0290_mock_GA_-	0.641222	18.9355	7.99668e-14	7.99668e-14	rp1-like_protein	plastidic_atp_sulfurylase	atp_sulfurylase
PH01001798G0420_PH01001798G0410_mock_GA_-	-0.668906	16.7763	4.92004e-05	9.84008e-05	f-box_containing_protein_tir1	laccase_lac5-6	AT2G38080
PH01001799G0380_mock_GA_-	-1.07392	17.0931	8.54058e-06	1.70812e-05	---NA---
PH01001881G0320_PH01001881G0290_PH01001881G0280_PH01001881G0270_PH01001881G0300_mock_GA_+	-1.54738	17.6158	3.91439e-24	7.82878e-24	Os01g0176500	---NA---	hypothetical_protein_OsI_00619	non-phototropic_hypocotyl_3	ac073556_8_endonuclease	AT3G15550
PH01001935G0160_PH01001935G0150_mock_GA_- ##	-0.612274	19.0895	7.23183e-06	1.44637e-05	Os03g0228200	AT1G19400	adapter-related_protein_complex_1_sigma_1b_expressed	AT3G50860
PH01002057G0220_PH01002057G0210_mock_GA_- ##	-0.693702	18.2218	0.000134028	0.000268057	aluminum-activated_malate_transporter-like	AT4G17970	nucleolar_gtp-binding_protein_expressed	AT4G10650
PH01002534G0100_mock_GA_+	-2.09907	17.0072	0.00423476	0.00846951	receptor-like_serine_threonine_kinase
PH01002613G0200_PH01002613G0230_PH01002613G0210_mock_GA_+	0.836978	18.9288	0.000361738	0.000723476	glucan_endo-_-beta-glucosidase_7_expressed	5_-3_n-terminal_resolvase-like_domain_containing_expressed	---NA---
PH01002626G0200_mock_GA_-	0.864939	15.6727	2.49408e-10	4.98817e-10	glycosyl_hydrolase_family_1_expressed
PH01003235G0110_PH01003235G0120_mock_GA_-	2.86933	12.5466	4.64953e-06	9.29906e-06	hypothetical_protein_OsI_20353	photosystem_ii_47_kda_protein	AT5G01920
PH01004130G0110_PH01004130G0100_mock_GA_-	-0.8506	18.4572	0.00010876	0.00021752	hypothetical_protein_OsI_08065	AT4G06536	ac097447_8_myosin-like_protein
PH01004969G0010_PH01004969G0020_mock_GA_+	1.08513	17.4785	8.61842e-13	1.72368e-12	bhlh_protein_family-like	hypothetical_protein_OsJ_08225	AT5G55710
PH01005398G0080_PH01005398G0060_PH01005398G0070_mock_GA_-	1.21664	18.0681	1.09628e-13	2.19257e-13	pentatricopeptide_repeat-containing	AT3G09040	beta-glucosidase_isozyme_2_precursor	hypothetical_protein_OsJ_15450	AT4G13670
