# Supplementary material for: Transcriptome characterization of moso bamboo (Phyllostachys edulis) seedlings in response to exogenous gibberellin applications
Source: BMC Plant Biol. 2018 Jun 20;18:125. doi: 10.1186/s12870-018-1336-z (PMC6011363; doi:10.1186/s12870-018-1336-z)
Supplement: Supplementary file 10 — Table S10. GO analysis of 42 differentially expressed cis-NATs. (XLSX 9 kb) [file 12870_2018_1336_MOESM10_ESM.xlsx]

## Sheet: 工作表1
hormone metabolic process	oxidation reduction	cell wall biogenesis	response to endogenous stimulus
PH01000311G0660	PH01000000G5860	PH01001695G0020	PH01000087G1340
PH01001592G0510	PH01000008G1140	PH01000069G0890	PH01000101G1810
PH01001287G0430	PH01000019G1840	PH01000437G0510	PH01000271G0830
	PH01000103G0860	PH01002500G0170	PH01000272G0520
	PH01000209G0370		PH01000280G1090
	PH01000209G0380		PH01000299G0430
	PH01000299G0460		PH01000370G0970
	PH01000311G0660		PH01000491G0570
	PH01000442G0430		PH01000497G0760
	PH01000499G0070		PH01000744G0730
	PH01000575G0120		PH01000993G0320
	PH01000890G0750		PH01000993G0340
	PH01000901G0710		PH01001077G0400
	PH01000918G0140		PH01001091G0290
	PH01000954G0450		PH01001287G0430
	PH01001033G0080		PH01001453G0310
	PH01001091G0280		PH01001575G0070
	PH01001342G0160		PH01001798G0420
	PH01001411G0460		PH01003053G0120
	PH01001451G0330		PH01003507G0140
	PH01001451G0340		PH01003507G0180
	PH01001462G0210
	PH01001546G0030
	PH01001580G0080
	PH01001592G0510
	PH01001798G0410
	PH01002083G0210
	PH01002203G0230
	PH01002285G0270
	PH01002500G0170
	PH01002623G0170
	PH01002623G0180
	PH01002997G0140
	PH01003680G0130
	PH01003723G0080
	PH01004762G0020
	PH01004762G0030
	PH01004902G0020
	PH01000097G1540
	PH01000464G0470
	PH01001313G0320
	PH01000127G1020
	PH01000127G1030
