# Supplementary material for: Transcriptome characterization of moso bamboo (Phyllostachys edulis) seedlings in response to exogenous gibberellin applications
Source: BMC Plant Biol. 2018 Jun 20;18:125. doi: 10.1186/s12870-018-1336-z (PMC6011363; doi:10.1186/s12870-018-1336-z)
Supplement: Supplementary file 11 — Table S11. List of 132 differentially expressed TFs. (XLSX 82 kb) [file 12870_2018_1336_MOESM11_ESM.xlsx]

## Sheet: 工作表1
GeneName	Mock_repeat1	Mock_repeat2	Mock_repeat3	treatment_repeat1	treatment_repeat2	treatment_repeat3	fold_change	log2fold_change	pvalue	FDR	BriefDescription	NR	NT	SwissProt
PH01000534G0230	3.25326	3.19383	1.8815	16.0337	18.5144	17.6233	6.26414	2.64712	2.73e-49	4.76e-47	wrky_transcription_factor	gi|474077711|gb|EMS54633.1|_WRKY_transcription_factor_18_[Triticum_urartu]	gi|115479182|ref|NM_001069720.1|_Oryza_sativa_Japonica_Group_Os09g0417800_(Os09g0417800)_mRNA,_complete_cds	sp|Q9C5T4|WRK18_ARATH_WRKY_transcription_factor_18_OS=Arabidopsis_thaliana_GN=WRKY18_PE=1_SV=2
PH01001843G0210	4.48555	3.56483	4.36296	15.4289	14.5601	13.3643	3.49248	1.80425	3.16e-39	3.32e-37	stress-induced_transcription_factor_nac1	gi|239053200|ref|NP_001141629.2|_putative_NAC_domain_transcription_factor_superfamily_protein_[Zea_mays]_x0001_gi|238908836|gb|ACF86750.2|_unknown_[Zea_mays]_x0001_gi|414884043|tpg|DAA60057.1|_TPA:_putative_NAC_domain_transcription_factor_superfamily_protein_[Zea_mays]_x0001_gi|819935207|gb|AKG56066.1|_NAC_protein_[Zea_mays]	gi|940378850|gb|KR814823.1|_Triticum_aestivum_NAC_transcription_factor_mRNA,_complete_cds	NA
PH01000489G0740	24.3111	19.5225	17.3175	57.9761	56.1605	66.2464	2.94979	1.56061	8.95e-34	7.24e-32	zinc_c2h2_type_family_expressed	gi|32172482|gb|AAP74358.1|_C2H2_type_zinc_finger_transcription_factor_ZFP17_[Oryza_sativa_Japonica_Group]_x0001_gi|125535337|gb|EAY81885.1|_hypothetical_protein_OsI_37049_[Oryza_sativa_Indica_Group]	NA	NA
PH01000405G0510	31.2005	32.5215	34.2125	78.6715	79.885	70.7252	2.34117	1.22723	4.07e-33	3.17e-31	wrky_transcription_factor	gi|46394406|tpg|DAA05141.1|_TPA_inf:_WRKY_transcription_factor_76_[Oryza_sativa_(indica_cultivar-group)]_[Oryza_sativa_Indica_Group]_x0001_gi|83320255|gb|ABC02813.1|_WRKY_transcription_factor_76_[Oryza_sativa]_x0001_gi|125563734|gb|EAZ09114.1|_hypothetical_protein_OsI_31379_[Oryza_sativa_Indica_Group]	gi|461682319|gb|JX424311.1|_Triticum_monococcum_WRKY_transcription_factor_mRNA,_complete_cds	NA
PH01002396G0160	2.79229	2.75908	2.65258	7.68237	8.90862	8.37957	3.04372	1.60584	3.32e-23	1.37e-21	wrky_transcription_factor	gi|743818949|ref|XP_010931380.1|_PREDICTED:_probable_WRKY_transcription_factor_67_[Elaeis_guineensis]	NA	NA
PH01002733G0270	35.6695	33.1582	33.9677	69.9135	67.2755	64.5247	1.96228	0.972534	2.11e-20	7.12e-19	erebp_transcription_factor	gi|212722088|ref|NP_001131773.1|_putative_AP2/EREBP_transcription_factor_superfamily_protein_[Zea_mays]_x0001_gi|194692496|gb|ACF80332.1|_unknown_[Zea_mays]_x0001_gi|408690236|gb|AFU81578.1|_AP2-EREBP-type_transcription_factor,_partial_[Zea_mays_subsp._mays]_x0001_gi|414877256|tpg|DAA54387.1|_TPA:_putative_AP2/EREBP_transcription_factor_superfamily_protein_[Zea_mays]	gi|242380831|emb|FP096664.1|_Phyllostachys_edulis_cDNA_clone:_bphyem124m12,_full_insert_sequence	NA
PH01002618G0040	4.32993	5.01344	4.92367	12.469	15.4728	11.9665	2.79724	1.484	1.7e-16	4.22e-15	Os04g0602300,_partial	gi|284434714|gb|ADB85412.1|_putative_transcription_factor_GT-3b_[Phyllostachys_edulis]	NA	NA
PH01000039G0640	5.79672	7.21031	6.13173	11.5743	11.4437	11.8457	1.82163	0.865229	1.09e-15	2.52e-14	rolled_expressed	gi|115454289|ref|NP_001050745.1|_Os03g0640800_[Oryza_sativa_Japonica_Group]_x0001_gi|75119691|sp|Q6AST1.1|HOX32_ORYSJ_RecName:_Full=Homeobox-leucine_zipper_protein_HOX32;_AltName:_Full=HD-ZIP_protein_HOX32;_AltName:_Full=Homeodomain_transcription_factor_HOX32;_AltName:_Full=OsHox32_x0001_gi|50881435|gb|AAT85280.1|_homeobox_leucine-zipper_protein,_putative_[Oryza_sativa_Japonica_Group]_x0001_gi|10…	NA	NA
PH01000261G0890	1.76505	1.91283	2.21456	5.2639	6.62054	7.00813	3.20624	1.68088	2.76e-15	6.18e-14	stress-induced_transcription_factor_nac1	gi|292659260|gb|ADE34585.1|_NAC_transcription_factor_4_[Triticum_aestivum]	gi|923480132|gb|KR010626.1|_Zea_mays_NAC_family_protein_(Zma054594)_mRNA,_complete_cds	sp|Q52QH4|NAC68_ORYSJ_NAC_domain-containing_protein_68_OS=Oryza_sativa_subsp._japonica_GN=NAC68_PE=2_SV=1
PH01004789G0060	1.96768	2.59237	2.25718	6.06107	5.88186	5.8141	2.60472	1.38113	4.13e-15	9.09e-14	ag-motif_binding_protein-4	gi|326525351|dbj|BAK07945.1|_predicted_protein_[Hordeum_vulgare_subsp._vulgare]	NA	sp|P69781|GAT12_ARATH_GATA_transcription_factor_12_OS=Arabidopsis_thaliana_GN=GATA12_PE=2_SV=1
PH01002011G0380	0.101734	0.14268	0	1.78623	3.28085	1.75665	27.9188	4.80316	1.03e-13	1.99e-12	wrky_transcription_partial	gi|670389407|ref|XP_008675106.1|_PREDICTED:_probable_WRKY_transcription_factor_51_[Zea_mays]_x0001_gi|414880750|tpg|DAA57881.1|_TPA:_putative_WRKY_DNA-binding_domain_superfamily_protein_[Zea_mays]_x0001_gi|645165741|gb|AIB04635.1|_WRKY_transcription_factor,_partial_[Zea_mays]	gi|670389406|ref|XM_008676884.1|_PREDICTED:_Zea_mays_probable_WRKY_transcription_factor_51_(LOC103651266),_mRNA	sp|Q93WU9|WRK51_ARATH_Probable_WRKY_transcription_factor_51_OS=Arabidopsis_thaliana_GN=WRKY51_PE=1_SV=1
PH01000104G0210	1.06205	1.36537	1.29128	4.49824	3.06406	3.95537	3.09722	1.63098	1.29e-13	2.47e-12	bhlh_transcription_partial	gi|115477012|ref|NP_001062102.1|_Os08g0487700_[Oryza_sativa_Japonica_Group]_x0001_gi|42408258|dbj|BAD09414.1|_bHLH_transcription_factor-like_[Oryza_sativa_Japonica_Group]_x0001_gi|113624071|dbj|BAF24016.1|_Os08g0487700_[Oryza_sativa_Japonica_Group]_x0001_gi|125561978|gb|EAZ07426.1|_hypothetical_protein_OsI_29678_[Oryza_sativa_Indica_Group]_x0001_gi|125603820|gb|EAZ43145.1|_hypothetical_protein_Os…	gi|115477011|ref|NM_001068637.1|_Oryza_sativa_Japonica_Group_Os08g0487700_(Os08g0487700)_mRNA,_complete_cds	NA
PH01000046G1680	11.4189	10.1822	11.5071	23.2538	19.5224	21.2636	1.93426	0.95178	1.62e-13	3.08e-12	transcription_factor_wrky08-like	gi|573944941|ref|XP_006654814.1|_PREDICTED:_probable_WRKY_transcription_factor_41-like_[Oryza_brachyantha]	gi|242382249|emb|FP091689.1|_Phyllostachys_edulis_cDNA_clone:_bphyst011k03,_full_insert_sequence	NA
PH01000014G1850	6.19632	5.20338	6.214	11.5226	12.9155	12.8981	2.11973	1.08388	2.04e-13	3.84e-12	myb_protein	gi|670437005|ref|XP_008659144.1|_PREDICTED:_anthocyanin_regulatory_C1_protein-like_[Zea_mays]_x0001_gi|46981886|gb|AAT08011.1|_C1-B73_[Zea_mays]_x0001_gi|413952747|gb|AFW85396.1|_colored_aleurone1_[Zea_mays]_x0001_gi|645165506|gb|AIB04539.1|_MYB_transcription_factor,_partial_[synthetic_construct]_x0001_gi|645168705|gb|AIB05884.1|_MYB_transcription_factor,_partial_[Zea_mays]	NA	NA
PH01000323G0020	1.24058	1.22582	0.889438	3.64766	2.99522	4.23841	3.2425	1.69711	4.98e-13	9e-12	bhlh_transcription_partial	gi|242045042|ref|XP_002460392.1|_hypothetical_protein_SORBIDRAFT_02g027430_[Sorghum_bicolor]_x0001_gi|241923769|gb|EER96913.1|_hypothetical_protein_SORBIDRAFT_02g027430_[Sorghum_bicolor]	gi|955709603|ref|XM_004957045.3|_PREDICTED:_Setaria_italica_transcription_factor_bHLH49_(LOC101762637),_transcript_variant_X1,_mRNA	NA
PH01000115G0420	22.3443	25.3109	25.8017	41.8988	41.9939	41.3572	1.70508	0.769841	5.21e-13	9.4e-12	erebp_transcription_factor	gi|514821583|ref|XP_004985469.1|_PREDICTED:_ethylene-responsive_transcription_factor_RAP2-3-like_[Setaria_italica]_x0001_gi|514821585|ref|XP_004985470.1|_PREDICTED:_ethylene-responsive_transcription_factor_RAP2-3-like_[Setaria_italica]_x0001_gi|514821587|ref|XP_004985471.1|_PREDICTED:_ethylene-responsive_transcription_factor_RAP2-3-like_[Setaria_italica]_x0001_gi|944227870|gb|KQK92274.1|_hypothet…	gi|514821586|ref|XM_004985414.1|_PREDICTED:_Setaria_italica_ethylene-responsive_transcription_factor_RAP2-3-like_(LOC101773791),_transcript_variant_X3,_mRNA	NA
PH01000030G1780	5.46194	6.34062	6.58805	10.8157	12.1463	12.261	1.91528	0.937552	7.56e-13	1.33e-11	bhlh_transcription_partial	gi|115479723|ref|NP_001063455.1|_Os09g0474100_[Oryza_sativa_Japonica_Group]_x0001_gi|50726625|dbj|BAD34345.1|_TA1_protein-like_[Oryza_sativa_Japonica_Group]_x0001_gi|113631688|dbj|BAF25369.1|_Os09g0474100_[Oryza_sativa_Japonica_Group]_x0001_gi|215768249|dbj|BAH00478.1|_unnamed_protein_product_[Oryza_sativa_Japonica_Group]_x0001_gi|323388941|gb|ADX60275.1|_bHLH-_transcription_factor,_partial_[Oryz…	gi|115479722|ref|NM_001069990.1|_Oryza_sativa_Japonica_Group_Os09g0474100_(Os09g0474100)_mRNA,_complete_cds	NA
PH01001159G0170	1.93675	2.42522	2.0002	4.85787	4.72378	4.49642	2.21278	1.14586	5.72e-11	8.13e-10	helix-loop-helix_dna-binding_domain_containing_expressed	gi|573957036|ref|XP_006660739.1|_PREDICTED:_transcription_factor_bHLH49-like_[Oryza_brachyantha]	gi|573957035|ref|XM_006660676.1|_PREDICTED:_Oryza_brachyantha_transcription_factor_bHLH49-like_(LOC102701376),_mRNA	NA
PH01001432G0330	6.00674	6.33592	6.56842	10.915	11.0597	11.5357	1.772	0.825379	9.15e-11	1.27e-09	transcription_factor_ap2_family_3_-_partial	gi|514812964|ref|XP_004981271.1|_PREDICTED:_AP2-like_ethylene-responsive_transcription_factor_TOE3_[Setaria_italica]	gi|960450193|ref|XM_003559195.3|_PREDICTED:_Brachypodium_distachyon_floral_homeotic_protein_APETALA_2-like_(LOC100839861),_mRNA	NA
PH01002035G0390	2.5761	2.40861	2.8701	5.44126	6.47707	5.06701	2.16242	1.11264	1.1e-10	1.52e-09	wrky_dna_binding_domain_containing_expressed	gi|475579091|gb|EMT18262.1|_Putative_WRKY_transcription_factor_35_[Aegilops_tauschii]	gi|242385487|emb|FP098490.1|_Phyllostachys_edulis_cDNA_clone:_bphyem208o24,_full_insert_sequence	sp|Q9SA80|WRK14_ARATH_Probable_WRKY_transcription_factor_14_OS=Arabidopsis_thaliana_GN=WRKY14_PE=2_SV=2
PH01003081G0050	8.57186	6.67878	7.38615	14.2777	12.9485	13.7585	1.81053	0.856416	3.46e-10	4.51e-09	hsf-type_dna-binding_domain_containing_expressed	gi|115446447|ref|NP_001047003.1|_Os02g0527300_[Oryza_sativa_Japonica_Group]_x0001_gi|75259113|sp|Q6H6Q7.1|HSFA3_ORYSJ_RecName:_Full=Heat_stress_transcription_factor_A-3;_AltName:_Full=Heat_stress_transcription_factor_7;_Short=OsHsf-07_x0001_gi|49388295|dbj|BAD25410.1|_putative_heat_stress_transcription_factor_[Oryza_sativa_Japonica_Group]_x0001_gi|49388465|dbj|BAD25592.1|_putative_heat_stress_tra…	gi|573919425|ref|XM_006647264.1|_PREDICTED:_Oryza_brachyantha_heat_stress_transcription_factor_A-3-like_(LOC102703278),_mRNA	sp|Q6H6Q7|HSFA3_ORYSJ_Heat_stress_transcription_factor_A-3_OS=Oryza_sativa_subsp._japonica_GN=HSFA3_PE=2_SV=1
PH01001638G0130	3.3588	3.91255	3.91866	6.23334	6.29271	7.41524	1.78206	0.833547	9.46e-10	1.17e-08	anthocyanin_regulatory_lc_protein	gi|474425049|gb|EMS67677.1|_hypothetical_protein_TRIUR3_13313_[Triticum_urartu]	gi|960457158|ref|XM_014897026.1|_PREDICTED:_Brachypodium_distachyon_transcription_factor_EMB1444-like_(LOC100839971),_mRNA	sp|Q7XJU0|LHWL2_ARATH_Transcription_factor_bHLH157_OS=Arabidopsis_thaliana_GN=BHLH157_PE=2_SV=1
PH01000073G0850	3.53766	3.19885	2.4963	6.62429	7.06421	7.75384	2.32241	1.21562	9.49e-10	1.17e-08	zinc_c2h2_type_family_expressed	gi|115473091|ref|NP_001060144.1|_Os07g0588600_[Oryza_sativa_Japonica_Group]_x0001_gi|34394488|dbj|BAC83752.1|_putative_zinc_finger_transcription_factor_ZFP2_[Oryza_sativa_Japonica_Group]_x0001_gi|113611680|dbj|BAF22058.1|_Os07g0588600_[Oryza_sativa_Japonica_Group]_x0001_gi|125558997|gb|EAZ04533.1|_hypothetical_protein_OsI_26683_[Oryza_sativa_Indica_Group]_x0001_gi|125600909|gb|EAZ40485.1|_hypothe…	NA	sp|Q9SSW1|AZF1_ARATH_Zinc_finger_protein_AZF1_OS=Arabidopsis_thaliana_GN=AZF1_PE=2_SV=1
PH01001698G0040	1.01538	1.33504	1.40137	3.69458	3.31064	3.094	2.69184	1.42859	1.19e-09	1.45e-08	wrky-type_transcription_factor_45-2	gi|475559545|gb|EMT13369.1|_Putative_WRKY_transcription_factor_70_[Aegilops_tauschii]	gi|514819544|ref|XM_004984411.1|_PREDICTED:_Setaria_italica_probable_WRKY_transcription_factor_70_(LOC101759724),_transcript_variant_X2,_mRNA	NA
PH01003908G0140	3.73067	3.88193	2.46765	8.67432	7.64787	7.94527	2.40743	1.26749	5.85e-09	6.46e-08	wrky_transcription_factor	gi|685332584|ref|XP_009104000.1|_PREDICTED:_probable_WRKY_transcription_factor_70_isoform_X2_[Brassica_rapa]	gi|112145272|gb|DQ863115.1|_Hordeum_vulgare_subsp._vulgare_WRKY_transcription_factor_31_(WRKY31)_mRNA,_partial_cds	sp|Q9LY00|WRK70_ARATH_Probable_WRKY_transcription_factor_70_OS=Arabidopsis_thaliana_GN=WRKY70_PE=2_SV=1
PH01002677G0180	18.8849	19.952	20.2268	31.4773	29.4106	30.3751	1.54516	0.627758	1.08e-08	1.15e-07	bhlh_transcription_partial	gi|326501104|dbj|BAJ98783.1|_predicted_protein_[Hordeum_vulgare_subsp._vulgare]	gi|960473860|ref|XM_014900104.1|_PREDICTED:_Brachypodium_distachyon_transcription_factor_bHLH78-like_(LOC100836886),_transcript_variant_X2,_mRNA	sp|Q9SRT2|BH062_ARATH_Transcription_factor_bHLH62_OS=Arabidopsis_thaliana_GN=BHLH62_PE=2_SV=1
PH01002274G0070	2.47238	2.24189	1.94985	5.08151	4.16453	4.373	2.04364	1.03114	1.1e-08	1.17e-07	myb-like_dna-binding_shaqkyf_class_family_expressed	gi|242056213|ref|XP_002457252.1|_hypothetical_protein_SORBIDRAFT_03g004090_[Sorghum_bicolor]_x0001_gi|241929227|gb|EES02372.1|_hypothetical_protein_SORBIDRAFT_03g004090_[Sorghum_bicolor]	gi|955718822|ref|XM_004968343.3|_PREDICTED:_Setaria_italica_probable_transcription_factor_GLK2_(LOC101785804),_mRNA	sp|Q9LTH4|PCLL_ARATH_Transcription_factor_BOA_OS=Arabidopsis_thaliana_GN=BOA_PE=2_SV=1
PH01000762G0770	3.03119	3.07029	3.08116	6.10018	6.83637	5.74712	2.03467	1.0248	1.81e-08	1.86e-07	nac_domain_transcription_expressed	gi|514774218|ref|XP_004967928.1|_PREDICTED:_NAC_domain-containing_protein_18-like_[Setaria_italica]	gi|573953403|ref|XM_006658910.1|_PREDICTED:_Oryza_brachyantha_NAC_transcription_factor_ONAC010-like_(LOC102710717),_mRNA	NA
PH01001937G0230	3.36053	2.80539	3.97543	7.83754	6.60265	6.98919	2.11307	1.07934	2.87e-08	2.87e-07	zinc_finger_protein	gi|514774730|ref|XP_004968050.1|_PREDICTED:_POU_domain,_class_3,_transcription_factor_3_[Setaria_italica]	gi|242380702|emb|FP096535.1|_Phyllostachys_edulis_cDNA_clone:_bphylf049d21,_full_insert_sequence	NA
PH01001341G0150	1.36275	1.87828	1.37122	2.82259	3.83317	4.82071	2.48826	1.31514	6.02e-08	5.72e-07	ap2_domain_containing_expressed	gi|944228894|gb|KQK93280.1|_hypothetical_protein_SETIT_026433mg_[Setaria_italica]	gi|836017059|ref|XM_004978412.2|_PREDICTED:_Setaria_italica_AP2-like_ethylene-responsive_transcription_factor_At1g79700_(LOC101765910),_mRNA	NA
PH01003110G0050	7.12342	6.82831	8.1949	12.7427	12.7074	12.1474	1.69766	0.763547	1.09e-07	9.98e-07	wrky_dna_binding_domain_containing_expressed	gi|326489033|dbj|BAK01500.1|_predicted_protein_[Hordeum_vulgare_subsp._vulgare]	gi|326489032|dbj|AK370299.1|_Hordeum_vulgare_subsp._vulgare_mRNA_for_predicted_protein,_complete_cds,_clone:_NIASHv2108G21	sp|Q9C983|WRK57_ARATH_Probable_WRKY_transcription_factor_57_OS=Arabidopsis_thaliana_GN=WRKY57_PE=2_SV=1
PH01000242G1360	6.35454	7.49663	6.01381	12.5043	12.1965	10.9345	1.79387	0.843077	1.34e-07	1.21e-06	transcription_factor_wrky08-like	gi|115465545|ref|NP_001056372.1|_Os05g0571200_[Oryza_sativa_Japonica_Group]_x0001_gi|113579923|dbj|BAF18286.1|_Os05g0571200_[Oryza_sativa_Japonica_Group]_x0001_gi|215766164|dbj|BAG98392.1|_unnamed_protein_product_[Oryza_sativa_Japonica_Group]_x0001_gi|222632624|gb|EEE64756.1|_hypothetical_protein_OsJ_19612_[Oryza_sativa_Japonica_Group]_x0001_gi|323388935|gb|ADX60272.1|_bHLH_transcription_factor,_…	gi|242381673|emb|FP091320.1|_Phyllostachys_edulis_cDNA_clone:_bphyem105f20,_full_insert_sequence	NA
PH01000794G0210	1.59048	1.97713	1.65344	4.14203	3.97717	3.74495	2.27237	1.1842	1.35e-07	1.22e-06	mads_box_protein	gi|724470697|ref|NP_001289793.1|_MADS-box_transcription_factor_4-like_[Brachypodium_distachyon]_x0001_gi|666689703|gb|AIG21825.1|_MADS-box_transcription_factor_16_[Brachypodium_distachyon]	NA	NA
PH01001038G0040	8.28443	7.23321	6.9819	12.384	12.326	14.3543	1.73623	0.795957	1.68e-07	1.49e-06	nucleic_acid_binding_protein	gi|212722010|ref|NP_001131418.1|_ALFIN-like_transcription_factor_[Zea_mays]_x0001_gi|194691464|gb|ACF79816.1|_unknown_[Zea_mays]_x0001_gi|195655905|gb|ACG47420.1|_PHD_finger_protein_[Zea_mays]_x0001_gi|323388687|gb|ADX60148.1|_ALFIN-like_transcription_factor,_partial_[Zea_mays]_x0001_gi|414873622|tpg|DAA52179.1|_TPA:_hypothetical_protein_ZEAMMB73_666736_[Zea_mays]	gi|242389279|emb|FP095342.1|_Phyllostachys_edulis_cDNA_clone:_bphyem123o17,_full_insert_sequence	sp|Q84TV4|ALFL3_ORYSJ_PHD_finger_protein_ALFIN-LIKE_3_OS=Oryza_sativa_subsp._japonica_GN=Os03g0818300_PE=2_SV=1
PH01026494G0010	0	0.461331	0.864731	1.72251	2.49602	2.33876	4.94493	2.30595	2.84e-07	2.43e-06	erebp_transcription_factor	gi|336396984|gb|AEI54692.1|_AP2/EREBP-like_protein_[Hordeum_vulgare_subsp._vulgare]_x0001_gi|336396986|gb|AEI54693.1|_AP2/EREBP-like_protein_[Hordeum_vulgare_subsp._vulgare]	gi|514751369|ref|XM_004962273.1|_PREDICTED:_Setaria_italica_ethylene-responsive_transcription_factor_ERF071-like_(LOC101775238),_mRNA	sp|O22259|ERF71_ARATH_Ethylene-responsive_transcription_factor_ERF071_OS=Arabidopsis_thaliana_GN=ERF071_PE=2_SV=1
PH01005177G0100	3.27382	2.4925	2.72944	5.27269	7.71873	6.17547	2.25606	1.1738	4.47e-07	3.69e-06	mads_box_protein	gi|125559922|gb|EAZ05370.1|_hypothetical_protein_OsI_27575_[Oryza_sativa_Indica_Group]_x0001_gi|125601966|gb|EAZ41291.1|_hypothetical_protein_OsJ_25799_[Oryza_sativa_Japonica_Group]	gi|161158795|emb|AM502878.1|_Triticum_aestivum_mRNA_for_MIKC-type_MADS-box_transcription_factor_WM12_(WM12_gene)	sp|Q0J8G8|MAD26_ORYSJ_MADS-box_transcription_factor_26_OS=Oryza_sativa_subsp._japonica_GN=MADS26_PE=2_SV=1
PH01003449G0170	0.0529127	0	0	0.342274	0.301128	0.644928	24.3482	4.60574	1.15e-06	8.85e-06	helix-loop-helix_dna-binding_domain_containing_protein	gi|937927498|dbj|BAT02415.1|_Os07g0588400_[Oryza_sativa_Japonica_Group]	gi|514741079|ref|XM_004959745.1|_PREDICTED:_Setaria_italica_transcription_factor_bHLH54-like_(LOC101766870),_mRNA	sp|Q8LEG1|BH054_ARATH_Transcription_factor_bHLH54_OS=Arabidopsis_thaliana_GN=BHLH54_PE=2_SV=1
PH01005158G0070	1.48023	2.2737	1.83447	4.10362	3.67717	4.36728	2.1738	1.12022	1.16e-06	8.89e-06	basic_helix-loop-helix	gi|960458117|ref|XP_014752663.1|_PREDICTED:_transcription_factor_bHLH78_[Brachypodium_distachyon]_x0001_gi|944077942|gb|KQK13294.1|_hypothetical_protein_BRADI_1g09177_[Brachypodium_distachyon]	NA	NA
PH01001956G0200	3.23	3.53027	3.17979	5.29034	4.79625	5.47546	1.56559	0.646704	1.83e-06	1.36e-05	myb-like_dna-binding_protein	gi|218194069|gb|EEC76496.1|_hypothetical_protein_OsI_14255_[Oryza_sativa_Indica_Group]	gi|960480209|ref|XM_014901325.1|_PREDICTED:_Brachypodium_distachyon_transcription_factor_TFIIIB_component_B''-like_(LOC100834115),_mRNA	sp|O94481|TFC5_SCHPO_Transcription_factor_TFIIIB_component_B''_OS=Schizosaccharomyces_pombe_(strain_972_/_ATCC_24843)_GN=bdp1_PE=3_SV=2
PH01000841G0080	22.5287	23.8082	28.9282	38.9983	38.283	37.9659	1.53122	0.614678	2e-06	1.47e-05	mcb2_protein	gi|573960848|ref|XP_006662604.1|_PREDICTED:_transcription_factor_DIVARICATA-like_[Oryza_brachyantha]	gi|242374294|emb|FP101010.1|_Phyllostachys_edulis_cDNA_clone:_bphyem122l11,_full_insert_sequence	NA
PH01001588G0450	10.9131	16.6079	14.2833	25.7482	28.1903	24.0558	1.8657	0.899718	2.54e-06	1.84e-05	bzip_transcription_factor-like	gi|326500126|dbj|BAJ90898.1|_predicted_protein_[Hordeum_vulgare_subsp._vulgare]	gi|514765866|ref|XM_004965801.1|_PREDICTED:_Setaria_italica_bZIP_transcription_factor_60-like_(LOC101763662),_mRNA	NA
PH01004870G0100	0.28357	0.397699	0.402547	1.41504	1.12966	1.03689	3.30462	1.72448	3.52e-06	2.47e-05	helix-loop-helix_dna-binding_domain_containing_protein	gi|514814874|ref|XP_004982204.1|_PREDICTED:_transcription_factor_bHLH18-like_[Setaria_italica]	gi|514814873|ref|XM_004982147.1|_PREDICTED:_Setaria_italica_transcription_factor_bHLH18-like_(LOC101770530),_mRNA	sp|Q9T072|BH025_ARATH_Transcription_factor_bHLH25_OS=Arabidopsis_thaliana_GN=BHLH25_PE=2_SV=2
PH01001693G0310	3.80395	4.83238	4.43477	7.08135	8.15738	7.11147	1.7099	0.773909	4.78e-06	3.27e-05	bzip_transcription_factor_family_expressed	gi|226503575|ref|NP_001147456.1|_DNA_binding_protein_[Zea_mays]_x0001_gi|670384016|ref|XP_008672815.1|_PREDICTED:_DNA_binding_protein_isoform_X1_[Zea_mays]_x0001_gi|195611546|gb|ACG27603.1|_DNA_binding_protein_[Zea_mays]_x0001_gi|414878383|tpg|DAA55514.1|_TPA:_putative_bZIP_transcription_factor_superfamily_protein_[Zea_mays]	NA	sp|Q8W3M7|Y4598_ARATH_Uncharacterized_protein_At4g06598_OS=Arabidopsis_thaliana_GN=At4g06598_PE=2_SV=2
PH01000568G0750	5.61987	5.86437	5.54014	9.02641	10.4071	8.83406	1.66042	0.731547	5.75e-06	3.86e-05	pti6_-like	gi|573913568|ref|XP_006644464.1|_PREDICTED:_ethylene-responsive_transcription_factor_CRF2-like_[Oryza_brachyantha]	NA	NA
PH01002776G0100	7.49073	7.7193	7.7569	13.6637	13.654	10.6518	1.65322	0.725281	8.59e-06	5.58e-05	wrky_dna_binding_domain_containing_expressed	gi|475627063|gb|EMT33560.1|_Putative_WRKY_transcription_factor_57_[Aegilops_tauschii]	gi|573951872|ref|XM_006658152.1|_PREDICTED:_Oryza_brachyantha_probable_WRKY_transcription_factor_57-like_(LOC102713651),_mRNA	NA
PH01000018G0890	3.69145	3.63939	4.20836	5.97811	6.03205	6.19957	1.57808	0.658167	9.21e-06	5.94e-05	vascular_plant_one_zinc_finger_protein	gi|573914085|ref|XP_006644716.1|_PREDICTED:_transcription_factor_VOZ1-like_[Oryza_brachyantha]	gi|573914084|ref|XM_006644653.1|_PREDICTED:_Oryza_brachyantha_transcription_factor_VOZ1-like_(LOC102718690),_mRNA	NA
PH01001463G0020	3.12215	3.55772	2.68213	5.30663	4.86512	6.3424	1.76396	0.818814	1.93e-05	0.000117107	helix-loop-helix_dna-binding_domain_containing_expressed	gi|960460801|ref|XP_014753140.1|_PREDICTED:_transcription_factor_bHLH74-like_isoform_X2_[Brachypodium_distachyon]_x0001_gi|944078053|gb|KQK13405.1|_hypothetical_protein_BRADI_1g09960_[Brachypodium_distachyon]_x0001_gi|944078054|gb|KQK13406.1|_hypothetical_protein_BRADI_1g09960_[Brachypodium_distachyon]	NA	NA
PH01000732G0100	1.74968	2.01219	1.49028	4.78594	3.71748	2.98565	2.1875	1.12928	2.09e-05	0.000126052	bhlh_transcription_factor_ptf1	gi|226492543|ref|NP_001151181.1|_uncharacterized_protein_LOC100284814_[Zea_mays]_x0001_gi|195644858|gb|ACG41897.1|_BHLH_transcription_factor_[Zea_mays]	gi|835905915|ref|XM_004954158.2|_PREDICTED:_Setaria_italica_transcription_factor_bHLH82-like_(LOC101782333),_mRNA	NA
PH01000888G0290	2.34958	2.5668	2.59419	3.45111	3.94108	4.59713	1.59633	0.674756	4.19e-05	0.000237912	Os08g0338200	gi|115475974|ref|NP_001061583.1|_Os08g0338200_[Oryza_sativa_Japonica_Group]_x0001_gi|38636938|dbj|BAD03200.1|_unknown_protein_[Oryza_sativa_Japonica_Group]_x0001_gi|113623552|dbj|BAF23497.1|_Os08g0338200_[Oryza_sativa_Japonica_Group]_x0001_gi|215686948|dbj|BAG90767.1|_unnamed_protein_product_[Oryza_sativa_Japonica_Group]_x0001_gi|937930072|dbj|BAT04988.1|_Os08g0338200_[Oryza_sativa_Japonica_Group]	gi|573955643|ref|XM_006659999.1|_PREDICTED:_Oryza_brachyantha_probable_RNA_polymerase_II_transcription_factor_B_subunit_1-1-like_(LOC102713295),_mRNA	sp|Q3ECP0|TFB1A_ARATH_Probable_RNA_polymerase_II_transcription_factor_B_subunit_1-1_OS=Arabidopsis_thaliana_GN=TFB1-1_PE=2_SV=1
PH01002603G0280	0.804603	0.497839	0.671877	1.57453	1.25699	1.68256	2.2864	1.19308	4.71e-05	0.0002643	ap2_domain_containing_expressed	gi|573961040|ref|XP_006662699.1|_PREDICTED:_ethylene-responsive_transcription_factor_WRI1-like_[Oryza_brachyantha]	gi|573961039|ref|XM_006662636.1|_PREDICTED:_Oryza_brachyantha_ethylene-responsive_transcription_factor_WRI1-like_(LOC102707718),_mRNA	sp|Q6X5Y6|WRI1_ARATH_Ethylene-responsive_transcription_factor_WRI1_OS=Arabidopsis_thaliana_GN=WRI1_PE=2_SV=1
PH01000061G1920	0.32488	0.170863	0.192162	1.05077	1.00149	0.82496	4.18257	2.06439	8.48e-05	0.000450582	wrky_transcription_factor	gi|475543874|gb|EMT10225.1|_hypothetical_protein_F775_52064_[Aegilops_tauschii]	gi|835959247|ref|XM_004965669.2|_PREDICTED:_Setaria_italica_probable_WRKY_transcription_factor_60_(LOC101781477),_mRNA	NA
PH01004434G0040	9.41491	7.33565	7.04007	11.6003	12.7006	12.6088	1.55144	0.633606	0.000121047	0.00062114	erebp_transcription_factor	gi|721679278|ref|XP_010238049.1|_PREDICTED:_ethylene-responsive_transcription_factor_ERF118_[Brachypodium_distachyon]_x0001_gi|721679281|ref|XP_010238050.1|_PREDICTED:_ethylene-responsive_transcription_factor_ERF118_[Brachypodium_distachyon]_x0001_gi|960482759|ref|XP_014757283.1|_PREDICTED:_ethylene-responsive_transcription_factor_ERF118_[Brachypodium_distachyon]_x0001_gi|944054174|gb|KQJ89812.1|…	NA	sp|Q9CA27|EF118_ARATH_Ethylene-responsive_transcription_factor_ERF118_OS=Arabidopsis_thaliana_GN=ERF118_PE=2_SV=1
PH01001364G0010	8.45847	7.20241	8.19553	10.4963	11.9771	14.4826	1.5491	0.631431	0.000136925	0.000694566	helix-loop-helix_dna-binding_domain_containing_expressed	gi|357111958|ref|XP_003557777.1|_PREDICTED:_transcription_factor_bHLH145-like_[Brachypodium_distachyon]_x0001_gi|944086072|gb|KQK21424.1|_hypothetical_protein_BRADI_1g60670_[Brachypodium_distachyon]	gi|242388234|emb|FP099863.1|_Phyllostachys_edulis_cDNA_clone:_bphylf058c17,_full_insert_sequence	NA
PH01003957G0030	0.580872	0.518419	0.426871	0.951564	0.726267	1.27386	1.93406	0.951634	0.000143053	0.000721941	e2f_homolog	gi|514713075|ref|XP_004952668.1|_PREDICTED:_transcription_factor_E2FA-like_[Setaria_italica]_x0001_gi|944265679|gb|KQL29919.1|_hypothetical_protein_SETIT_017108mg_[Setaria_italica]	gi|835906743|ref|XM_004952611.2|_PREDICTED:_Setaria_italica_transcription_factor_E2FA-like_(LOC101756119),_mRNA	NA
PH01002850G0020	0.0413762	0.0870435	0.130525	0.267648	0.62793	0.378236	4.91924	2.29844	0.000155996	0.000780079	auxin_response_factor_expressed	gi|308080234|ref|NP_001183800.1|_uncharacterized_protein_LOC100502393_[Zea_mays]_x0001_gi|238014618|gb|ACR38344.1|_unknown_[Zea_mays]_x0001_gi|407232702|gb|AFT82693.1|_ARF14_ARF_type_transcription_factor,_partial_[Zea_mays_subsp._mays]_x0001_gi|413922703|gb|AFW62635.1|_hypothetical_protein_ZEAMMB73_114282_[Zea_mays]	NA	NA
PH01001678G0300	1.52287	2.00764	1.5373	3.37746	2.94669	3.03173	1.84614	0.884509	0.000179936	0.000885825	bhlh_transcription_factor_ptf1	gi|937921574|dbj|BAS96491.1|_Os06g0184000_[Oryza_sativa_Japonica_Group]	gi|573948816|ref|XM_006656647.1|_PREDICTED:_Oryza_brachyantha_transcription_factor_bHLH66-like_(LOC102720336),_mRNA	NA
PH01001317G0200	0.430613	0.150981	0.283003	0.994817	1.0211	0.874757	3.34338	1.74131	0.000225929	0.00108869	pp1_pp2a_phosphatases_pleiotropic_regulator_expressed	gi|763771361|gb|KJB38576.1|_hypothetical_protein_B456_006G261700_[Gossypium_raimondii]	gi|588493680|gb|KJ489026.1|_Lilium_lancifolium_AP2/EREBP_transcription_factor_superfamily_protein_mRNA,_partial_cds	NA
PH01000624G0480	8.25048	9.15099	9.90897	11.6107	13.4008	16.1577	1.50745	0.592113	0.000256982	0.0012222	bzip_transcription_factor	gi|743870036|ref|XP_010905948.1|_PREDICTED:_transcription_factor_TGA4-like_isoform_X1_[Elaeis_guineensis]	gi|242383940|emb|FP097739.1|_Phyllostachys_edulis_cDNA_clone:_bphyem210f19,_full_insert_sequence	sp|Q39237|TGA1_ARATH_Transcription_factor_TGA1_OS=Arabidopsis_thaliana_GN=TGA1_PE=1_SV=2
PH01004273G0140	1.48424	1.71593	1.51855	2.70609	2.58734	2.64842	1.68305	0.751079	0.000262881	0.00124839	no_apical_meristem	gi|413953989|gb|AFW86638.1|_putative_NAC_domain_transcription_factor_superfamily_protein_[Zea_mays]	NA	NA
PH01000162G0420	1.72917	2.007	1.64586	3.14074	3.39338	3.02817	1.77671	0.829204	0.000273575	0.00129357	ccaat-binding_transcription_factor_subunit_b_family_expressed	gi|573964180|ref|XP_006664212.1|_PREDICTED:_nuclear_transcription_factor_Y_subunit_A-10-like_[Oryza_brachyantha]	NA	NA
PH01003890G0120	7.30979	4.61331	4.03541	10.0359	7.92387	11.7734	1.86315	0.897745	0.000276087	0.00130467	bhlh_transcription_factor-like	gi|218200790|gb|EEC83217.1|_hypothetical_protein_OsI_28495_[Oryza_sativa_Indica_Group]	gi|514794644|ref|XM_004973053.1|_PREDICTED:_Setaria_italica_transcription_factor_IBH1-like_(LOC101757088),_mRNA	NA
PH01002263G0260	4.70702	5.15378	3.38656	6.56274	7.44106	7.96828	1.6586	0.729967	0.000558769	0.00244531	global_transcription_factor_group_e	gi|721655957|ref|XP_010234272.1|_PREDICTED:_transcription_factor_GTE9-like_isoform_X1_[Brachypodium_distachyon]_x0001_gi|944059341|gb|KQJ94931.1|_hypothetical_protein_BRADI_3g14160_[Brachypodium_distachyon]	NA	sp|Q93YS6|GTE9_ARATH_Transcription_factor_GTE9_OS=Arabidopsis_thaliana_GN=GTE9_PE=1_SV=1
PH01003683G0160	1.7888	1.6725	2.25718	3.41624	3.33682	3.02817	1.71046	0.774385	0.0010034	0.00413121	bzip_transcription_factor_abi5	gi|961441426|ref|NP_001304807.1|_bZIP_transcription_factor_TRAB1_[Brachypodium_distachyon]_x0001_gi|764696804|gb|AJR27172.1|_ABF2_[Brachypodium_distachyon]_x0001_gi|944063051|gb|KQJ98641.1|_hypothetical_protein_BRADI_3g38200_[Brachypodium_distachyon]	gi|955721307|ref|XM_004973609.3|_PREDICTED:_Setaria_italica_bZIP_transcription_factor_TRAB1_(LOC101765591),_mRNA	NA
PH01000723G0640	1.92979	1.23022	1.38357	2.75601	2.74562	3.11835	1.89718	0.923858	0.00115056	0.0046658	tuber-specific_and_sucrose-responsive_element_binding_factor	gi|357120264|ref|XP_003561848.1|_PREDICTED:_transcription_factor_MYB23-like_[Brachypodium_distachyon]_x0001_gi|944087330|gb|KQK22682.1|_hypothetical_protein_BRADI_1g68800_[Brachypodium_distachyon]	gi|960450673|ref|XM_003561800.2|_PREDICTED:_Brachypodium_distachyon_transcription_factor_MYB23-like_(LOC100828563),_mRNA	NA
PH01001777G0070	1.95196	1.01391	1.71046	4.34245	3.9086	2.05605	2.2041	1.14019	0.00116138	0.00470789	wrky_transcription_factor	gi|51535436|dbj|BAD37335.1|_putative_WRKY_transcription_factor_[Oryza_sativa_Japonica_Group]_x0001_gi|222635992|gb|EEE66124.1|_hypothetical_protein_OsJ_22168_[Oryza_sativa_Japonica_Group]	gi|115469233|ref|NM_001064751.1|_Oryza_sativa_Japonica_Group_Os06g0649000_(Os06g0649000)_mRNA,_partial_cds	sp|Q9SAH7|WRK40_ARATH_Probable_WRKY_transcription_factor_40_OS=Arabidopsis_thaliana_GN=WRKY40_PE=1_SV=1
PH01002152G0120	0	0.0685145	0	0.270866	0.370696	0.694681	19.5031	4.28563	0.00124913	0.00502894	mads_box_protein	gi|514818216|ref|XP_004983814.1|_PREDICTED:_MADS-box_transcription_factor_56-like_[Setaria_italica]	gi|242381877|emb|FP091516.1|_Phyllostachys_edulis_cDNA_clone:_bphylf032d21,_full_insert_sequence	sp|A2Z9Q7|MAD56_ORYSI_MADS-box_transcription_factor_56_OS=Oryza_sativa_subsp._indica_GN=MADS56_PE=2_SV=2
PH01001281G0440	1.95075	1.8496	1.38678	2.58975	2.34545	3.6	1.64546	0.718488	0.0015094	0.00593398	bzip_transcription_factor	gi|573914410|ref|XP_006644874.1|_PREDICTED:_transcription_factor_HBP-1b(c1)-like_[Oryza_brachyantha]	gi|242382027|emb|FP097013.1|_Phyllostachys_edulis_cDNA_clone:_bphyem208m15,_full_insert_sequence	NA
PH01000443G0450	3.45554	3.07554	5.08357	8.22873	6.36611	5.39974	1.7215	0.783663	0.00212998	0.00803297	pti6_-like	gi|326519676|dbj|BAK00211.1|_predicted_protein_[Hordeum_vulgare_subsp._vulgare]	gi|326519675|dbj|AK369008.1|_Hordeum_vulgare_subsp._vulgare_mRNA_for_predicted_protein,_complete_cds,_clone:_NIASHv2083K22	sp|O82503|CRF1_ARATH_Ethylene-responsive_transcription_factor_CRF1_OS=Arabidopsis_thaliana_GN=CRF1_PE=1_SV=1
PH01000182G0630	6.53297	5.3045	6.07421	9.46867	11.1538	7.33409	1.5608	0.642287	0.00231509	0.00864494	pti6_-like	NA	gi|573913567|ref|XM_006644401.1|_PREDICTED:_Oryza_brachyantha_ethylene-responsive_transcription_factor_CRF2-like_(LOC102715153),_mRNA	NA
PH01000786G0600	1.28287	1.31479	1.47869	2.27979	2.05922	2.50581	1.67915	0.747734	0.00242825	0.00902615	dna_binding	gi|573924432|ref|XP_006649780.1|_PREDICTED:_transcription_factor_bHLH30-like_[Oryza_brachyantha]	gi|115452036|ref|NM_001056154.1|_Oryza_sativa_Japonica_Group_Os03g0260600_(Os03g0260600)_mRNA,_complete_cds	NA
PH01000791G0820	4.29473	3.89142	4.3004	2.80932	2.83777	2.64673	0.664221	-0.590265	1.85e-06	1.4e-05	ap2_transcription_factor	gi|125538517|gb|EAY84912.1|_hypothetical_protein_OsI_06280_[Oryza_sativa_Indica_Group]	gi|297598782|ref|NM_001052761.2|_Oryza_sativa_Japonica_Group_Os02g0202000_(Os02g0202000)_mRNA,_complete_cds	sp|Q9XI33|WIN1_ARATH_Ethylene-responsive_transcription_factor_WIN1_OS=Arabidopsis_thaliana_GN=WIN1_PE=2_SV=1
PH01000281G1040	96.095	85.3721	105.633	65.7125	65.9763	58.4878	0.662405	-0.594216	7.44e-13	0	myb-like_transcription_factor	gi|54290181|dbj|BAD61069.1|_putative_MYB-like_transcription_factor_[Oryza_sativa_Japonica_Group]_x0001_gi|54290469|dbj|BAD61478.1|_putative_MYB-like_transcription_factor_[Oryza_sativa_Japonica_Group]	gi|835985541|ref|XM_004968111.2|_PREDICTED:_Setaria_italica_transcription_factor_DIVARICATA_(LOC101764484),_mRNA	NA
PH01002723G0020	22.2702	21.508	25.346	16.8828	15.1785	13.1386	0.653894	-0.612871	2.18e-08	0	ag-motif_binding_protein-4	gi|475562021|gb|EMT13902.1|_GATA_transcription_factor_11_[Aegilops_tauschii]	gi|242082925|ref|XM_002441843.1|_Sorghum_bicolor_hypothetical_protein,_mRNA	sp|O82632|GATA9_ARATH_GATA_transcription_factor_9_OS=Arabidopsis_thaliana_GN=GATA9_PE=2_SV=1
PH01004339G0170	79.3711	79.162	77.5574	50.627	47.688	54.9551	0.649201	-0.623264	8.46e-21	0	homeodomain_leucine_zipper_protein	gi|308044467|ref|NP_001183573.1|_putative_homeobox_DNA-binding_and_leucine_zipper_domain_family_protein_[Zea_mays]_x0001_gi|238013152|gb|ACR37611.1|_unknown_[Zea_mays]_x0001_gi|414886411|tpg|DAA62425.1|_TPA:_putative_homeobox_DNA-binding_and_leucine_zipper_domain_family_protein_[Zea_mays]_x0001_gi|645168827|gb|AIB05935.1|_HB_transcription_factor,_partial_[synthetic_construct]	gi|835922496|ref|XM_004957376.2|_PREDICTED:_Setaria_italica_homeobox-leucine_zipper_protein_HOX6-like_(LOC101759400),_mRNA	sp|Q651Z5|HOX6_ORYSJ_Homeobox-leucine_zipper_protein_HOX6_OS=Oryza_sativa_subsp._japonica_GN=HOX6_PE=2_SV=1
PH01000075G0960	9.79512	7.38129	5.88017	5.26884	3.8827	5.79122	0.648091	-0.625733	0.00116138	0.004708	bzip_protein_hy5	gi|357139866|ref|XP_003571497.1|_PREDICTED:_transcription_factor_HY5-like_[Brachypodium_distachyon]_x0001_gi|944058336|gb|KQJ93926.1|_hypothetical_protein_BRADI_3g07540_[Brachypodium_distachyon]	gi|960450248|ref|XM_010229244.2|_PREDICTED:_Brachypodium_distachyon_transcription_factor_HY5-like_(LOC100836913),_mRNA	NA
PH01000600G0490	3.66652	3.75241	3.98572	3.11348	2.39681	1.86206	0.646434	-0.629426	3.18e-05	0.000185	myb_family_transcription_factor-like	gi|475584477|gb|EMT19786.1|_Putative_Myb_family_transcription_factor_[Aegilops_tauschii]	gi|242388773|emb|FP100203.1|_Phyllostachys_edulis_cDNA_clone:_bphylf053h02,_full_insert_sequence	NA
PH01000746G0560	25.9172	27.2366	32.5151	18.433	16.6549	18.6911	0.627754	-0.671729	7.95e-14	0	wrky_transcription_factor-like	gi|357136450|ref|XP_003569817.1|_PREDICTED:_probable_WRKY_transcription_factor_65_[Brachypodium_distachyon]_x0001_gi|944074257|gb|KQK09741.1|_hypothetical_protein_BRADI_2g49906_[Brachypodium_distachyon]	gi|242389353|emb|FP095416.1|_Phyllostachys_edulis_cDNA_clone:_bphyem104a12,_full_insert_sequence	NA
PH01000068G1470	20.5668	17.2887	21.8617	13.9296	11.9954	11.4181	0.625332	-0.677306	5.14e-11	0	myb-like_dna-binding_domain_containing_expressed	gi|514736428|ref|XP_004958408.1|_PREDICTED:_transcription_factor_MYB30-like_[Setaria_italica]_x0001_gi|944262533|gb|KQL26790.1|_hypothetical_protein_SETIT_030560mg_[Setaria_italica]	gi|226495882|ref|NM_001153982.1|_Zea_mays_uncharacterized_LOC100281063_(AW267377),_mRNA_x0001_gi|195611525|gb|EU955475.1|_Zea_mays_clone_1533591_MYB94_mRNA,_complete_cds	NA
PH01000193G0900	1.803	1.58042	2.41222	1.1901	1.46585	0.948367	0.621902	-0.68524	0.000289513	0.001361	ap2_erebp_transcription_factor	gi|573924231|ref|XP_006649682.1|_PREDICTED:_AP2-like_ethylene-responsive_transcription_factor_ANT-like_[Oryza_brachyantha]	gi|960450036|ref|XM_014897462.1|_PREDICTED:_Brachypodium_distachyon_AP2-like_ethylene-responsive_transcription_factor_ANT_(LOC100841772),_transcript_variant_X2,_mRNA	NA
PH01000001G0820	29.3716	23.6477	31.0078	16.0124	22.1841	14.0483	0.621762	-0.685566	2.6e-07	2e-06	ag-motif_binding_protein-4	NA	gi|960494352|ref|XM_003581418.3|_PREDICTED:_Brachypodium_distachyon_GATA_transcription_factor_5-like_(LOC100836839),_mRNA	NA
PH01001428G0090	10.2654	9.51227	10.0234	5.64653	6.37528	6.26842	0.613745	-0.70429	4.98e-12	0	no_apical_expressed	gi|294336602|gb|ADE62744.1|_NAM-domain_transcription_factor_[Oryza_sativa_Japonica_Group]	gi|960491602|ref|XM_003580082.3|_PREDICTED:_Brachypodium_distachyon_protein_CUP-SHAPED_COTYLEDON_1-like_(LOC100840483),_mRNA	NA
PH01003485G0070	1.79811	1.78628	1.53626	1.06819	1.13702	0.934924	0.613228	-0.705505	3.88e-07	3e-06	retrotransposon_expressed	gi|955720376|ref|XP_012702098.2|_PREDICTED:_LOW_QUALITY_PROTEIN:_probable_WRKY_transcription_factor_2_[Setaria_italica]	gi|955720375|ref|XM_012846644.2|_PREDICTED:_Setaria_italica_probable_WRKY_transcription_factor_2_(LOC101756130),_mRNA	sp|Q9FG77|WRKY2_ARATH_Probable_WRKY_transcription_factor_2_OS=Arabidopsis_thaliana_GN=WRKY2_PE=2_SV=1
PH01000043G2100	19.627	16.0187	19.5686	12.3745	11.3317	9.80101	0.606858	-0.72057	1.85e-11	0	tuber-specific_and_sucrose-responsive_element_binding_factor	gi|86129720|gb|ABC86569.1|_MYB_transcription_factor_TaMYB1_[Triticum_aestivum]	gi|242382828|emb|FP092070.1|_Phyllostachys_edulis_cDNA_clone:_bphylf042j13,_full_insert_sequence	NA
PH01001392G0010	3.50163	2.95773	2.94985	2.05916	2.11357	1.53582	0.606699	-0.720948	0.000164025	0.000816	dre_binding_factor_2	gi|32455218|gb|AAP83323.1|_putative_AP2_domain-containing_protein_[Oryza_sativa_Japonica_Group]_x0001_gi|50251297|dbj|BAD28110.1|_putative_AP2_domain-containing_transcription_factor_TINY_[Oryza_sativa_Japonica_Group]	gi|32455217|gb|AY258281.1|_Oryza_sativa_(japonica_cultivar-group)_CR223_putative_AP2_domain-containing_protein_gene,_complete_cds	sp|Q9LYD3|DREB3_ARATH_Dehydration-responsive_element-binding_protein_3_OS=Arabidopsis_thaliana_GN=DREB3_PE=2_SV=1
PH01000845G0490	2.18283	2.24819	2.74363	1.51285	1.22932	1.59356	0.604313	-0.726633	0.000200873	0.000979	7_protein	gi|212723110|ref|NP_001131327.1|_secondary_wall_NAC_transcription_factor_4_[Zea_mays]_x0001_gi|670371633|ref|XP_008667100.1|_PREDICTED:_secondary_wall_NAC_transcription_factor_4_isoform_X1_[Zea_mays]_x0001_gi|194691198|gb|ACF79683.1|_unknown_[Zea_mays]_x0001_gi|346991188|gb|AEO53056.1|_secondary_wall_NAC_transcription_factor_4_[Zea_mays]_x0001_gi|414586226|tpg|DAA36797.1|_TPA:_putative_NAC_domain…	gi|115483103|ref|NM_001071680.1|_Oryza_sativa_Japonica_Group_Os10g0532000_(Os10g0532000)_mRNA,_complete_cds	NA
PH01001153G0250	60.9396	57.066	74.1584	40.6239	39.4405	35.919	0.603565	-0.728419	2.36e-15	0	nac_domain_transcription_expressed	gi|371924997|tpe|CBZ41159.1|_TPA:_NAC_transcription_factor_[Hordeum_vulgare_subsp._vulgare]	gi|242386304|emb|FP098909.1|_Phyllostachys_edulis_cDNA_clone:_bphyem117n24,_full_insert_sequence	sp|Q8H4S4|NAC10_ORYSJ_NAC_transcription_factor_ONAC010_OS=Oryza_sativa_subsp._japonica_GN=ONAC010_PE=2_SV=1
PH01004233G0070	3.81272	2.75226	3.27222	1.76165	2.23365	1.93631	0.602978	-0.729822	0.000907276	0.003769	ap2_dna-binding_domain	gi|125563767|gb|EAZ09147.1|_hypothetical_protein_OsI_31417_[Oryza_sativa_Indica_Group]	gi|695024699|ref|XM_009401300.1|_PREDICTED:_Musa_acuminata_subsp._malaccensis_AP2-like_ethylene-responsive_transcription_factor_At1g79700_(LOC103983941),_transcript_variant_X2,_mRNA	sp|Q6PQQ3|AIL5_ARATH_AP2-like_ethylene-responsive_transcription_factor_AIL5_OS=Arabidopsis_thaliana_GN=AIL5_PE=2_SV=2
PH01000026G0110	10.1703	10.8036	12.2298	6.69979	7.16332	6.03441	0.599256	-0.738755	3.2e-09	0	ibh1_orysi_ame:_full=transcription_factor_ibh1_short=_1_ame:_full=basic_helix-loop-helix_protein_175_short=_175_ame:_full=protein_ili1-binding_bhlh_1_ame:_full=bhlh_transcription_factor_bhlh175	gi|573923074|ref|XP_006649118.1|_PREDICTED:_uncharacterized_protein_LOC102703941_[Oryza_brachyantha]	gi|955708069|ref|XM_004954128.3|_PREDICTED:_Setaria_italica_transcription_factor_IBH1-like_(LOC101769797),_mRNA	NA
PH01003862G0080	1.33449	1.42832	1.66176	1.13584	0.666198	0.820409	0.5927	-0.754626	0.000110783	0.000572	bhlh_transcription_partial	gi|573957223|ref|XP_006660828.1|_PREDICTED:_transcription_factor_bHLH49-like_[Oryza_brachyantha]	gi|573957222|ref|XM_006660765.1|_PREDICTED:_Oryza_brachyantha_transcription_factor_bHLH49-like_(LOC102704550),_mRNA	sp|Q93W88|BH137_ARATH_Transcription_factor_bHLH137_OS=Arabidopsis_thaliana_GN=BHLH137_PE=2_SV=1
PH01000006G0210	14.7497	13.7907	14.2911	7.72369	7.72789	9.70223	0.587274	-0.767894	1.45e-14	0	mads_box_protein	gi|29825728|gb|AAO92341.1|_MADS20_[Oryza_sativa_Japonica_Group]	gi|379698674|dbj|AB618670.1|_Alstroemeria_ligtu_subsp._ligtu_AlsSQb_mRNA_for_apetala1/squamosa_protein,_complete_cds	sp|Q2QQA3|MAD20_ORYSJ_MADS-box_transcription_factor_20_OS=Oryza_sativa_subsp._japonica_GN=MADS20_PE=2_SV=2
PH01005012G0090	2.77898	3.89745	3.04147	2.3584	1.45243	1.84336	0.581832	-0.781325	2.25e-05	0.000135	basic-helix-loop-helix_transcription_factor	gi|474205179|gb|EMS58688.1|_Transcription_factor_bHLH96_[Triticum_urartu]	gi|323388936|gb|HQ858861.1|_Oryza_sativa_Japonica_Group_isolate_UT1670_bHLH_transcription_factor_mRNA,_partial_cds	sp|Q9C7T4|BH096_ARATH_Transcription_factor_bHLH96_OS=Arabidopsis_thaliana_GN=BHLH96_PE=2_SV=1
PH01004440G0090	7.63671	7.82408	6.68754	4.44501	4.65652	3.77761	0.581495	-0.782162	2.46e-11	0	helix-loop-helix_dna-binding_domain_containing_protein	gi|326508696|dbj|BAJ95870.1|_predicted_protein_[Hordeum_vulgare_subsp._vulgare]	gi|960454180|ref|XM_010231211.2|_PREDICTED:_Brachypodium_distachyon_transcription_factor_bHLH25-like_(LOC100835778),_mRNA	NA
PH01002393G0230	31.3864	31.3801	37.1834	21.4047	19.6302	16.9142	0.579781	-0.78642	6.32e-16	0	ap2_domain_containing_protein	gi|550826358|gb|AGX92960.1|_hypothetical_protein_MLOC_81350.1_[Hordeum_vulgare]_x0001_gi|550826420|gb|AGX92991.1|_hypothetical_protein_MLOC_81350.1_[Hordeum_vulgare]_x0001_gi|550826436|gb|AGX92999.1|_hypothetical_protein_MLOC_81350.1_[Hordeum_vulgare]_x0001_gi|550826438|gb|AGX93000.1|_hypothetical_protein_MLOC_81350.1_[Hordeum_vulgare]_x0001_gi|550826440|gb|AGX93001.1|_hypothetical_protein_MLOC_8…	NA	sp|O22174|ERF08_ARATH_Ethylene-responsive_transcription_factor_ERF008_OS=Arabidopsis_thaliana_GN=ERF008_PE=2_SV=1
PH01000171G0880	8.60109	7.48541	9.08472	5.18053	5.09887	4.29011	0.578816	-0.788823	1.74e-09	0	ap2_domain_containing_expressed	NA	NA	sp|O80341|EF102_ARATH_Ethylene-responsive_transcription_factor_5_OS=Arabidopsis_thaliana_GN=ERF5_PE=2_SV=1
PH01001986G0360	31.1365	30.7781	32.8397	18.662	18.0876	17.9085	0.57684	-0.793756	1.26e-24	0	helix-loop-helix_dna-binding_domain_containing_expressed	gi|573948400|ref|XP_006656505.1|_PREDICTED:_transcription_factor_bHLH93-like_[Oryza_brachyantha]	gi|242388260|emb|FP099889.1|_Phyllostachys_edulis_cDNA_clone:_bphyst008e05,_full_insert_sequence	sp|Q9LSL1|BH093_ARATH_Transcription_factor_bHLH93_OS=Arabidopsis_thaliana_GN=BHLH93_PE=1_SV=1
PH01004514G0080	31.2034	26.984	26.739	15.5382	16.8377	16.5748	0.576389	-0.794885	9.31e-21	0	dna-binding_protein_wrky2-like	gi|669029410|emb|CDM83596.1|_unnamed_protein_product_[Triticum_aestivum]	gi|242389802|emb|FP100833.1|_Phyllostachys_edulis_cDNA_clone:_bphyem102p01,_full_insert_sequence	sp|Q8VWJ2|WRK28_ARATH_Probable_WRKY_transcription_factor_28_OS=Arabidopsis_thaliana_GN=WRKY28_PE=2_SV=1
PH01001812G0230	10.1226	10.7039	10.7076	6.01344	6.70573	5.30403	0.571545	-0.80706	4.34e-12	0	transcription_factor_pcf6	gi|670405591|ref|XP_008644443.1|_PREDICTED:_transcription_factor_PCF6-like_[Zea_mays]_x0001_gi|413932882|gb|AFW67433.1|_hypothetical_protein_ZEAMMB73_484166_[Zea_mays]	gi|836025845|ref|XM_004986146.2|_PREDICTED:_Setaria_italica_transcription_factor_PCF6-like_(LOC101767058),_mRNA	sp|A2XMN1|PCF6_ORYSI_Transcription_factor_PCF6_OS=Oryza_sativa_subsp._indica_GN=PCF6_PE=3_SV=1
PH01001342G0270	2.02425	2.63618	2.73673	1.53656	1.44001	1.17489	0.561224	-0.833352	5.2e-05	0.000289	myb51_protein	gi|242062624|ref|XP_002452601.1|_hypothetical_protein_SORBIDRAFT_04g028850_[Sorghum_bicolor]_x0001_gi|241932432|gb|EES05577.1|_hypothetical_protein_SORBIDRAFT_04g028850_[Sorghum_bicolor]	gi|456371534|gb|JX235928.1|_Oryza_sativa_Japonica_Group_Myb_transcription_factor_mRNA,_complete_cds	NA
PH01000448G0580	2.74385	2.39667	3.151	1.6459	1.50674	1.46682	0.557131	-0.843912	7.57e-07	6e-06	helix-loop-helix_dna-binding_domain_containing_expressed	gi|514746181|ref|XP_004961059.1|_PREDICTED:_transcription_factor_FAMA_[Setaria_italica]	gi|955716679|ref|XM_004961002.3|_PREDICTED:_Setaria_italica_transcription_factor_FAMA_(LOC101780638),_mRNA	sp|Q56YJ8|FAMA_ARATH_Transcription_factor_FAMA_OS=Arabidopsis_thaliana_GN=FAMA_PE=1_SV=1
PH01002114G0160	5.52295	6.09412	5.3165	3.30241	2.54224	3.46483	0.549765	-0.863114	1.07e-08	0	myb_family_transcription_factor-like	NA	gi|721661561|ref|XM_003572162.2|_PREDICTED:_Brachypodium_distachyon_probable_transcription_factor_RL9_(LOC100829715),_mRNA	NA
PH01000077G1100	2.42661	2.1554	2.16892	1.24579	1.58559	0.87635	0.549217	-0.864552	1.67e-05	0.000103	stress-induced_transcription_factor_nac1	gi|77548469|gb|ABA91266.1|_NAC_domain_transcription_factor,_putative,_expressed_[Oryza_sativa_Japonica_Group]	NA	NA
PH01088680G0010	12.2564	10.4905	13.5751	6.82895	8.12061	4.85144	0.545151	-0.875272	1.48e-08	0	dre_binding_factor_2	gi|60547461|gb|AAX23704.1|_HvCBF7_[Hordeum_vulgare_subsp._vulgare]_x0001_gi|60547463|gb|AAX23705.1|_HvCBF7_[Hordeum_vulgare_subsp._vulgare]_x0001_gi|60547465|gb|AAX23706.1|_HvCBF7_[Hordeum_vulgare_subsp._vulgare]_x0001_gi|60593376|gb|AAX28954.1|_HvCBF7_[Hordeum_vulgare_subsp._vulgare]	NA	sp|Q8LBQ7|ERF34_ARATH_Ethylene-responsive_transcription_factor_ERF034_OS=Arabidopsis_thaliana_GN=ERF034_PE=2_SV=2
PH01000738G0520	11.906	11.9454	11.9899	7.23608	6.29796	5.72093	0.53723	-0.896388	1.15e-19	0	response_regulator_9	gi|13940498|gb|AAK50393.1|AF318581_1_putative_transcription_factor_OsGLK1_[Oryza_sativa_Indica_Group]	NA	NA
PH01001163G0450	1.77122	2.35101	2.49442	1.22758	1.32001	0.963775	0.530686	-0.914069	1.65e-05	0.000102	ap2_domain_containing_protein	gi|670411824|ref|XP_008647050.1|_PREDICTED:_ethylene-responsive_transcription_factor_ABI4-like_[Zea_mays]_x0001_gi|413937036|gb|AFW71587.1|_putative_AP2/EREBP_transcription_factor_superfamily_protein_[Zea_mays]	gi|242385705|emb|FP093557.1|_Phyllostachys_edulis_cDNA_clone:_bphylf026a15,_full_insert_sequence	NA
PH01000535G0790	2.24035	1.79545	1.85099	1.18303	1.0625	0.866876	0.528708	-0.919456	9.34e-06	6e-05	wrky_dna_binding_domain_containing_expressed	gi|514812399|ref|XP_004980994.1|_PREDICTED:_probable_WRKY_transcription_factor_14_[Setaria_italica]	gi|573926802|ref|XM_006650862.1|_PREDICTED:_Oryza_brachyantha_probable_WRKY_transcription_factor_14-like_(LOC102721630),_mRNA	NA
PH01000225G0780	4.02039	3.28057	3.34363	1.48608	1.24801	2.82136	0.521904	-0.938143	1.43e-05	8.9e-05	phosphate_starvation_response_regulator-like	gi|222629480|gb|EEE61612.1|_hypothetical_protein_OsJ_16029_[Oryza_sativa_Japonica_Group]	gi|836009083|ref|XM_004976625.2|_PREDICTED:_Setaria_italica_myb_family_transcription_factor_APL-like_(LOC101768861),_mRNA	NA
PH01002473G0050	10.9517	11.7865	13.7177	6.60259	6.11043	6.24595	0.520053	-0.94327	1.45e-17	0	zinc_finger	gi|326513916|dbj|BAJ92108.1|_predicted_protein_[Hordeum_vulgare_subsp._vulgare]	gi|960461712|ref|XM_003563673.3|_PREDICTED:_Brachypodium_distachyon_GATA_transcription_factor_21-like_(LOC100833248),_mRNA	sp|Q5HZ36|GAT21_ARATH_GATA_transcription_factor_21_OS=Arabidopsis_thaliana_GN=GATA21_PE=1_SV=2
PH01001002G0190	9.04884	9.39316	9.32786	4.01638	4.86589	5.42776	0.515308	-0.956494	1.18e-15	0	zinc_finger	gi|357124053|ref|XP_003563721.1|_PREDICTED:_GATA_transcription_factor_21-like_[Brachypodium_distachyon]_x0001_gi|944082547|gb|KQK17899.1|_hypothetical_protein_BRADI_1g37480_[Brachypodium_distachyon]	NA	NA
PH01001129G0100	0.811592	0.879547	1.01828	0.477264	0.3849	0.524582	0.511824	-0.96628	0.000106403	0.000552	basic_helix-loop-helix	NA	gi|670408628|ref|XM_008647420.1|_PREDICTED:_Zea_mays_putative_transcription_factor_bHLH041_(LOC103627097),_mRNA	NA
PH01001449G0350	16.836	17.6217	16.9233	8.54332	9.09142	8.21654	0.503129	-0.991	9.8e-38	0	response_regulator_9	gi|514764092|ref|XP_004965431.1|_PREDICTED:_probable_transcription_factor_GLK1_[Setaria_italica]_x0001_gi|944246371|gb|KQL10665.1|_hypothetical_protein_SETIT_006400mg_[Setaria_italica]	gi|32971964|dbj|AK061946.1|_Oryza_sativa_Japonica_Group_cDNA_clone:001-042-E04,_full_insert_sequence	sp|Q5Z5I4|GLK1_ORYSJ_Probable_transcription_factor_GLK1_OS=Oryza_sativa_subsp._japonica_GN=GLK1_PE=2_SV=1
PH01002636G0200	17.9886	18.7937	17.7477	10.2969	6.97688	9.46847	0.490414	-1.02793	2.55e-20	0	bhlh_transcription_partial	gi|357112039|ref|XP_003557817.1|_PREDICTED:_transcription_factor_bHLH47_[Brachypodium_distachyon]_x0001_gi|944086141|gb|KQK21493.1|_hypothetical_protein_BRADI_1g61110_[Brachypodium_distachyon]_x0001_gi|944086142|gb|KQK21494.1|_hypothetical_protein_BRADI_1g61110_[Brachypodium_distachyon]	gi|242387401|emb|FP099607.1|_Phyllostachys_edulis_cDNA_clone:_bphyem113a20,_full_insert_sequence	sp|Q9SN74|BH047_ARATH_Transcription_factor_bHLH47_OS=Arabidopsis_thaliana_GN=BHLH47_PE=2_SV=1
PH01000004G0570	4.91964	4.54566	4.65585	2.35333	1.86653	2.58665	0.482007	-1.05287	9.02e-13	0	ap2_domain_containing_protein	gi|115441277|ref|NP_001044918.1|_Os01g0868000_[Oryza_sativa_Japonica_Group]_x0001_gi|56784771|dbj|BAD81992.1|_AP2_domain_transcription_factor-like_[Oryza_sativa_Japonica_Group]_x0001_gi|113534449|dbj|BAF06832.1|_Os01g0868000_[Oryza_sativa_Japonica_Group]_x0001_gi|125528507|gb|EAY76621.1|_hypothetical_protein_OsI_04572_[Oryza_sativa_Indica_Group]	gi|242381760|emb|FP091407.1|_Phyllostachys_edulis_cDNA_clone:_bphyem102c19,_full_insert_sequence	NA
PH01000298G0170	12.3222	10.7644	13.1357	5.59694	6.04195	4.71995	0.451624	-1.14681	6.4e-22	0	dna-binding_protein_wrky2-like	gi|514746789|ref|XP_004961203.1|_PREDICTED:_probable_WRKY_transcription_factor_28_[Setaria_italica]_x0001_gi|944250039|gb|KQL14302.1|_hypothetical_protein_SETIT_022220mg_[Setaria_italica]	gi|242380334|emb|FP101665.1|_Phyllostachys_edulis_cDNA_clone:_bphyem202m15,_full_insert_sequence	NA
PH01007980G0020	3.08122	2.45264	3.21811	0.923458	1.57976	1.35335	0.440651	-1.18229	3.95e-07	3e-06	phaseolin_g-box_binding_protein_pg1-like	gi|955720884|ref|XP_004974086.2|_PREDICTED:_transcription_factor_MYC2-like_[Setaria_italica]_x0001_gi|944238459|gb|KQL02797.1|_hypothetical_protein_SETIT_015513mg_[Setaria_italica]	gi|242383144|emb|FP097341.1|_Phyllostachys_edulis_cDNA_clone:_bphylf031p01,_full_insert_sequence	sp|O49687|MYC4_ARATH_Transcription_factor_MYC4_OS=Arabidopsis_thaliana_GN=MYC4_PE=1_SV=1
PH01001704G0270	185.493	180.182	205.832	83.6816	84.4005	76.4583	0.427887	-1.2247	1.14e-50	0	erebp_transcription_factor	gi|169116898|gb|ACA42753.1|_submergence-1B_[Oryza_nivara]	gi|242380301|emb|FP101632.1|_Phyllostachys_edulis_cDNA_clone:_bphylf047d18,_full_insert_sequence	sp|Q8H0T5|ERF73_ARATH_Ethylene-responsive_transcription_factor_ERF073_OS=Arabidopsis_thaliana_GN=ERF073_PE=2_SV=1
PH01000242G1390	2.10122	2.9469	2.36732	1.38694	0.925331	0.838448	0.424886	-1.23485	4.83e-07	4e-06	ap2-domain_dre_binding_factor_dbf1	gi|927228233|gb|ALD84370.1|_DREB2A_[Phyllostachys_edulis]	gi|242384064|emb|FP092708.1|_Phyllostachys_edulis_cDNA_clone:_bphyem112j04,_full_insert_sequence	sp|Q9C7W2|ERF61_ARATH_Ethylene-responsive_transcription_factor_ERF061_OS=Arabidopsis_thaliana_GN=ERF061_PE=2_SV=1
PH01002606G0040	0.683339	0.450995	0.554766	0.222871	0.228759	0.265382	0.424494	-1.23619	4.3e-06	3e-05	hsf-type_dna-binding_domain_containing_expressed	gi|125545696|gb|EAY91835.1|_hypothetical_protein_OsI_13480_[Oryza_sativa_Indica_Group]	NA	sp|Q84MN7|HFA2A_ORYSJ_Heat_stress_transcription_factor_A-2a_OS=Oryza_sativa_subsp._japonica_GN=HSFA2A_PE=2_SV=1
PH01004818G0120	4.40997	4.00496	3.76301	1.80379	1.30287	1.98262	0.41791	-1.25874	8.98e-12	0	typical_p-type_r2r3_myb_protein	gi|297612395|ref|NP_001068466.2|_Os11g0684000_[Oryza_sativa_Japonica_Group]_x0001_gi|13177578|gb|AAK08983.1|_Myb_transcription_factor_JAMyb_[Oryza_sativa_Japonica_Group]_x0001_gi|77552502|gb|ABA95299.1|_expressed_protein_[Oryza_sativa_Japonica_Group]_x0001_gi|255680372|dbj|BAF28829.2|_Os11g0684000_[Oryza_sativa_Japonica_Group]_x0001_gi|937940351|dbj|BAT15264.1|_Os11g0684000_[Oryza_sativa_Japonica…	gi|13177577|gb|AY026332.1|_Oryza_sativa_Myb_transcription_factor_JAMyb_mRNA,_complete_cds	sp|Q9LDE1|MY108_ARATH_Transcription_factor_MYB108_OS=Arabidopsis_thaliana_GN=MYB108_PE=1_SV=1
PH01000617G0820	8.50955	8.07329	8.23374	3.83269	3.93394	2.54213	0.415398	-1.26743	4.62e-18	0	typical_p-type_r2r3_myb_protein	gi|125537044|gb|EAY83532.1|_hypothetical_protein_OsI_38744_[Oryza_sativa_Indica_Group]	gi|573965054|ref|XM_006664584.1|_PREDICTED:_Oryza_brachyantha_transcription_factor_MYB108-like_(LOC102708580),_mRNA	NA
PH01001601G0220	7.85912	6.79565	7.68938	3.65858	2.80242	2.7609	0.412721	-1.27676	1.08e-19	0	dna-binding_protein_wrky2-like	gi|573946601|ref|XP_006655633.1|_PREDICTED:_probable_WRKY_transcription_factor_4-like_[Oryza_brachyantha]	gi|573946600|ref|XM_006655570.1|_PREDICTED:_Oryza_brachyantha_probable_WRKY_transcription_factor_4-like_(LOC102721933),_mRNA	NA
PH01000878G0020	5.4708	4.80755	4.75147	1.21589	2.49602	2.32118	0.401407	-1.31686	1.94e-12	0	mcb2_protein	gi|573943530|ref|XP_006654137.1|_PREDICTED:_transcription_factor_MYB1R1-like_[Oryza_brachyantha]	gi|242374952|emb|FP095913.1|_Phyllostachys_edulis_cDNA_clone:_bphyst033e20,_full_insert_sequence	NA
PH01000009G1940	1.09647	1.1277	1.26827	0.472845	0.624005	0.296985	0.399101	-1.32517	8.54e-05	0.000454	wrky_dna_binding_domain_containing_expressed	NA	gi|514791062|ref|XM_004972176.1|_PREDICTED:_Setaria_italica_probable_WRKY_transcription_factor_29_(LOC101768430),_mRNA	NA
PH01004006G0090	65.377	65.3689	71.3403	25.1319	25.0716	25.4161	0.374195	-1.41814	1.16e-76	0	stress-induced_transcription_factor_nac1	gi|125576042|gb|EAZ17264.1|_hypothetical_protein_OsJ_32784_[Oryza_sativa_Japonica_Group]	gi|242374248|emb|FP100964.1|_Phyllostachys_edulis_cDNA_clone:_bphyst027f19,_full_insert_sequence	sp|O49255|NAC29_ARATH_NAC_transcription_factor_29_OS=Arabidopsis_thaliana_GN=NAC029_PE=2_SV=1
PH01000814G0820	2.6591	3.27351	2.19031	0.709874	1.12097	1.02033	0.351003	-1.51044	1.05e-10	0	wrky_transcription_factor-like	gi|721644123|ref|XP_010232262.1|_PREDICTED:_probable_WRKY_transcription_factor_65_[Brachypodium_distachyon]_x0001_gi|944074102|gb|KQK09586.1|_hypothetical_protein_BRADI_2g48907_[Brachypodium_distachyon]	NA	NA
PH01000302G0910	0.46674	0.561078	0.52585	0.184848	0.189731	0.135449	0.328274	-1.60703	0.00135872	0.005406	typical_p-type_r2r3_myb_protein	gi|326510825|dbj|BAJ91760.1|_predicted_protein_[Hordeum_vulgare_subsp._vulgare]	gi|835947965|ref|XM_004962698.2|_PREDICTED:_Setaria_italica_transcription_factor_MYB108-like_(LOC101764704),_mRNA	NA
PH01002641G0320	3.42003	2.99782	2.19148	0.855949	1.14889	0.796071	0.325334	-1.62001	3.24e-10	0	ghd7_protein	gi|670446251|ref|XP_008663359.1|_PREDICTED:_zinc_finger_protein_CONSTANS-LIKE_3-like_[Zea_mays]_x0001_gi|413918802|gb|AFW58734.1|_hypothetical_protein_ZEAMMB73_093452_[Zea_mays]_x0001_gi|645167718|gb|AIB05475.1|_C2C2-CO-like_transcription_factor,_partial_[Zea_mays]	gi|242389317|emb|FP095380.1|_Phyllostachys_edulis_cDNA_clone:_bphylf044g15,_full_insert_sequence	sp|Q9FHH8|COL5_ARATH_Zinc_finger_protein_CONSTANS-LIKE_5_OS=Arabidopsis_thaliana_GN=COL5_PE=2_SV=2
PH01000064G1730	3.34405	3.77034	3.82665	1.45422	0.995091	1.0656	0.321259	-1.63819	2.27e-16	0	myb_protein	NA	gi|955710987|ref|XM_004958351.3|_PREDICTED:_Setaria_italica_transcription_factor_MYB30-like_(LOC101769962),_mRNA	NA
PH01000431G0650	23.1903	16.9539	14.2032	4.55958	5.61605	6.01396	0.29789	-1.74715	4.22e-15	0	ibh1_orysi_ame:_full=transcription_factor_ibh1_short=_1_ame:_full=basic_helix-loop-helix_protein_175_short=_175_ame:_full=protein_ili1-binding_bhlh_1_ame:_full=bhlh_transcription_factor_bhlh175	gi|226500674|ref|NP_001142896.1|_putative_HLH_DNA-binding_domain_superfamily_protein_[Zea_mays]_x0001_gi|195611108|gb|ACG27384.1|_hypothetical_protein_[Zea_mays]_x0001_gi|414885237|tpg|DAA61251.1|_TPA:_putative_HLH_DNA-binding_domain_superfamily_protein_[Zea_mays]	gi|955715076|ref|XM_004956650.3|_PREDICTED:_Setaria_italica_transcription_factor_IBH1_(LOC101767787),_mRNA	NA
PH01000256G0030	7.35052	7.58964	8.17057	2.03242	2.08612	2.58665	0.290133	-1.78521	9.86e-37	0	dna-binding_protein_wrky2-like	gi|514778938|ref|XP_004969225.1|_PREDICTED:_probable_WRKY_transcription_factor_71_[Setaria_italica]_x0001_gi|944241666|gb|KQL05974.1|_hypothetical_protein_SETIT_002019mg_[Setaria_italica]	gi|835976179|ref|XM_004969168.2|_PREDICTED:_Setaria_italica_probable_WRKY_transcription_factor_71_(LOC101756106),_mRNA	NA
PH01000437G0390	2.20235	3.02934	1.87049	0.626208	0.642752	0.344146	0.227128	-2.13842	1.14e-10	0	ap2_domain_containing_protein	gi|115448875|ref|NP_001048217.1|_Os02g0764700_[Oryza_sativa_Japonica_Group]_x0001_gi|46805729|dbj|BAD17116.1|_AP2_domain-containing_transcription_factor-like_[Oryza_sativa_Japonica_Group]_x0001_gi|113537748|dbj|BAF10131.1|_Os02g0764700_[Oryza_sativa_Japonica_Group]_x0001_gi|125583794|gb|EAZ24725.1|_hypothetical_protein_OsJ_08495_[Oryza_sativa_Japonica_Group]_x0001_gi|215741476|dbj|BAG97971.1|_unn…	gi|326499062|dbj|AK374826.1|_Hordeum_vulgare_subsp._vulgare_mRNA_for_predicted_protein,_complete_cds,_clone:_NIASHv3077G12	NA
PH01001110G0250	13.6004	15.7473	14.2182	1.75368	1.62001	1.34928	0.10841	-3.20543	1.3e-98	0	dna_binding	gi|115434658|ref|NP_001042087.1|_Os01g0159800_[Oryza_sativa_Japonica_Group]_x0001_gi|9757687|dbj|BAB08206.1|_unnamed_protein_product_[Oryza_sativa_Japonica_Group]_x0001_gi|113531618|dbj|BAF04001.1|_Os01g0159800_[Oryza_sativa_Japonica_Group]_x0001_gi|218187561|gb|EEC69988.1|_hypothetical_protein_OsI_00499_[Oryza_sativa_Indica_Group]_x0001_gi|222617780|gb|EEE53912.1|_hypothetical_protein_OsJ_00465_…	gi|514806849|ref|XM_004978225.1|_PREDICTED:_Setaria_italica_transcription_factor_bHLH51-like_(LOC101767805),_mRNA	NA
PH01003046G0060	0.192082	0.202043	0.5302	0.0443754	0.0455478	0	0.0972853	-3.36163	9.19e-05	0.000485	helix-loop-helix_dna-binding_domain_containing_expressed	gi|573926184|ref|XP_006650626.1|_PREDICTED:_transcription_factor_bHLH110-like_[Oryza_brachyantha]	gi|242385734|emb|FP093586.1|_Phyllostachys_edulis_cDNA_clone:_bphylf056b12,_full_insert_sequence	NA
