# Supplementary material for: Transcriptome characterization of moso bamboo (Phyllostachys edulis) seedlings in response to exogenous gibberellin applications
Source: BMC Plant Biol. 2018 Jun 20;18:125. doi: 10.1186/s12870-018-1336-z (PMC6011363; doi:10.1186/s12870-018-1336-z)
Supplement: Supplementary file 12 — Table S12. List of TFs associated with AS and cis-NATs. (XLSX 31 kb) [file 12870_2018_1336_MOESM12_ESM.xlsx]

## Sheet: 工作表1
TFs regulated by AS
TFs IDs	AS types	DEG	name	BriefDescription	NR	NT	SwissProt
PH01004440G0090	ES	yes	BHLH25	helix-loop-helix_dna-binding_domain_containing_protein	gi|326508696|dbj|BAJ95870.1|_predicted_protein_[Hordeum_vulgare_subsp._vulgare]	gi|960454180|ref|XM_010231211.2|_PREDICTED:_Brachypodium_distachyon_transcription_factor_bHLH25-like_(LOC100835778),_mRNA	NA
PH01003236G0020	IR	no	ASG4	myb_transcription_factor	gi|573948104|ref|XP_006656359.1|_PREDICTED:_transcription_factor_ASG4-like_isoform_X1_[Oryza_brachyantha]	gi|573948103|ref|XM_006656296.1|_PREDICTED:_Oryza_brachyantha_transcription_factor_ASG4-like_(LOC102707128),_transcript_variant_X1,_mRNA	sp|Q8H0W3|RVE6_ARATH_Protein_REVEILLE_6_OS=Arabidopsis_thaliana_GN=RVE6_PE=2_SV=1
PH01002022G0200	IR	no	WRKY3	wrky_dna_binding_domain_containing_expressed	gi|573952986|ref|XP_006658765.1|_PREDICTED:_probable_WRKY_transcription_factor_3-like_[Oryza_brachyantha]	gi|960457249|ref|XM_010237738.2|_PREDICTED:_Brachypodium_distachyon_probable_WRKY_transcription_factor_3_(LOC100822514),_transcript_variant_X2,_mRNA	sp|Q9ZQ70|WRKY3_ARATH_Probable_WRKY_transcription_factor_3_OS=Arabidopsis_thaliana_GN=WRKY3_PE=2_SV=1
PH01001389G0560	IR	no	PIF1	helix-loop-helix_dna-binding_domain_containing_expressed	gi|836027896|ref|XP_012698353.1|_PREDICTED:_transcription_factor_PIF1-like_isoform_X2_[Setaria_italica]	gi|836027901|ref|XM_004982295.2|_PREDICTED:_Setaria_italica_transcription_factor_PIF1-like_(LOC101760676),_transcript_variant_X4,_mRNA	NA
PH01001119G0330	AltA	no	BHLH7	bhlh_transcription_factor_ptf1	gi|226495509|ref|NP_001152044.1|_uncharacterized_protein_LOC100285681_[Zea_mays]_x0001_gi|195652123|gb|ACG45529.1|_BHLH_transcription_factor_[Zea_mays]_x0001_gi|413932798|gb|AFW67349.1|_putative_HLH_DNA-binding_domain_superfamily_protein_[Zea_mays]_x0001_gi|645166021|gb|AIB04749.1|_bHLH_transcription_factor,_partial_[synthetic_construct]	gi|115455924|ref|NM_001058098.1|_Oryza_sativa_Japonica_Group_Os03g0797600_(Os03g0797600)_mRNA,_complete_cds	NA
PH01001057G0460	ES	no	AP2	transcription_factor_ap2d23-like	gi|820833464|gb|AKG94172.1|_transcription_factor_AP2_[Dendrocalamus_latiflorus]	gi|242374576|emb|FP095736.1|_Phyllostachys_edulis_cDNA_clone:_bphyem202e07,_full_insert_sequence	NA
PH01001047G0080	IR	no	TFIIE	transcription_initiation_factor	gi|573954177|ref|XP_006659342.1|_PREDICTED:_general_transcription_factor_IIE_subunit_1-like_[Oryza_brachyantha]	gi|960481818|ref|XM_003573749.3|_PREDICTED:_Brachypodium_distachyon_transcription_initiation_factor_IIE_subunit_alpha_(LOC100834936),_mRNA	sp|P36100|T2EA_YEAST_Transcription_initiation_factor_IIE_subunit_alpha_OS=Saccharomyces_cerevisiae_(strain_ATCC_204508_/_S288c)_GN=TFA1_PE=1_SV=1
PH01000622G0450	ES	no	TFIIE	transcription_factor_iia_small_subunit	gi|115442493|ref|NP_001045526.1|_Os01g0970500_[Oryza_sativa_Japonica_Group]_x0001_gi|57899208|dbj|BAD87357.1|_putative_transcription_factor_IIA_small_subunit_[Oryza_sativa_Japonica_Group]_x0001_gi|57899877|dbj|BAD87713.1|_putative_transcription_factor_IIA_small_subunit_[Oryza_sativa_Japonica_Group]_x0001_gi|113535057|dbj|BAF07440.1|_Os01g0970500_[Oryza_sativa_Japonica_Group]_x0001_gi|125529275|gb…	NA	NA
PH01000428G0870	ES	no	AP2	transcription_factor_ap2d23-like	gi|469658247|gb|AGH68972.1|_transcription_factor_AP2_[Phyllostachys_edulis]	NA	sp|Q9SK03|RAP27_ARATH_Ethylene-responsive_transcription_factor_RAP2-7_OS=Arabidopsis_thaliana_GN=RAP2-7_PE=2_SV=2
PH01000113G1370	AltD	no	RAPBr	ccaat-binding_transcription_factor_subunit_b_family_expressed	gi|2826786|emb|CAA71844.1|_RAPB_protein_[Oryza_sativa_Indica_Group]	gi|213959149|gb|EU847006.1|_Oryza_sativa_Japonica_Group_clone_KCS364E08_CCAAT-binding_transcription_factor_mRNA,_complete_cds	NA
PH01000017G1770	IR	no	GT2	dna-binding_protein_gt-2	NA	gi|955725204|ref|XM_004985955.3|_PREDICTED:_Setaria_italica_trihelix_transcription_factor_GTL1-like_(LOC101778530),_transcript_variant_X1,_mRNA	NA
PH01000007G1520	AltA	no	AP2	ap2_erebp_transcription_factor	NA	gi|960450038|ref|XM_003558391.3|_PREDICTED:_Brachypodium_distachyon_AP2-like_ethylene-responsive_transcription_factor_ANT_(LOC100841772),_transcript_variant_X3,_mRNA	NA
PH01000006G0210	IR	yes	MADS20	mads_box_protein	gi|29825728|gb|AAO92341.1|_MADS20_[Oryza_sativa_Japonica_Group]	gi|379698674|dbj|AB618670.1|_Alstroemeria_ligtu_subsp._ligtu_AlsSQb_mRNA_for_apetala1/squamosa_protein,_complete_cds	sp|Q2QQA3|MAD20_ORYSJ_MADS-box_transcription_factor_20_OS=Oryza_sativa_subsp._japonica_GN=MADS20_PE=2_SV=2
TFs regulated by cis-NATs		NAT_differentially	logFC	logCPM	PValue	FDRBriefDescription	BriefDescription	NR	NT	SwissProt
PH01000773G0410	ILR3	PH01000773G0420_PH01000773G0410_mock_GA_-	0.673798	16.9187	3.07436e-06	6.14871e-06	bhlh_transcription_partial	gi|514710973|ref|XP_004952164.1|_PREDICTED:_transcription_factor_ILR3-like_[Setaria_italica]_x0001_gi|944264860|gb|KQL29100.1|_hypothetical_protein_SETIT_018232mg_[Setaria_italica]	gi|242382941|emb|FP092182.1|_Phyllostachys_edulis_cDNA_clone:_bphylf032e05,_full_insert_sequence	NA
PH01004969G0010	BIM1	PH01004969G0010_PH01004969G0020_mock_GA_+	1.08513	17.4785	8.61842e-13	1.72368e-12	bhlh_protein_family-like	gi|573920451|ref|XP_006647828.1|_PREDICTED:_transcription_factor_BIM1-like_[Oryza_brachyantha]	gi|242384844|emb|FP093091.1|_Phyllostachys_edulis_cDNA_clone:_bphyem210n24,_full_insert_sequence	NA
